# Supplementary material for: MiR-22, regulated by MeCP2, suppresses gastric cancer cell proliferation by inducing a deficiency in endogenous S-adenosylmethionine
Source: Oncogenesis. 2020 Nov 10;9(11):99. doi: 10.1038/s41389-020-00281-z (PMC7652948; doi:10.1038/s41389-020-00281-z)
Supplement: Supplementary file 4 — Dataset 1 [file 41389_2020_281_MOESM4_ESM.xls]

## Sheet: Si-MECP2 vs Concrol
# Condition pairs: Si-MECP2 vs Concrol # Fold Change cut-off: 2 # Column "ID": array ID of the probes, each miRNA always has its unique probe, but some miRNAs may have two different probes. # Column "Name": the name of each miRNA. # Column "Fold change": the ratio of normalized intensities between two conditions (use normalized data, ratio scale). # Column "ForeGround": the foreground intensity o…
Si-MECP2 vs Concrol 2 fold up regulated miRNAs
		Fold change	ForeGround		ForeGround-BackGround		Normalized
ID	Name	Si-NECP2 vs Concrol	Concrol	Si-MECP2	Concrol	Si-MECP2	Concrol	Si-MECP2
42516	kshv-miR-K12-12-5p	2.54814	389	594.5	226.5	549	1.3811	3.51923
46752	hsa-miR-1270	2.17213	239	188.5	68	140.5	0.414634	0.900641
17506	hsa-miR-24-3p	10.9753	322	1711.5	158	1649.5	0.963415	10.5737
42681	hsa-miR-1307-3p	5.1104	215.5	318	54	262.5	0.329268	1.68269
10919	hsa-miR-103a-3p	4.17151	1269.5	4455	1110	4404.5	6.76829	28.234
145831	hsa-miR-625-5p	3.42959	233	250	61	199	0.371951	1.27564
145678	hsa-miR-150-5p	2.26445	944	1819.5	821.5	1769.5	5.00915	11.3429
147199	hsa-miR-27b-3p	3.65153	311	703	188	653	1.14634	4.1859
147165	hsa-let-7b-5p	5.68726	373	1043.5	183	990	1.11585	6.34615
147186	hsa-miR-200b-3p	10.7279	170.5	276	22	224.5	0.134146	1.4391
148635	hsa-miR-933	14.9808	152	112	4	57	0.0243902	0.365385
168640	hsa-miR-4475	13.2462	149.5	105	5	63	0.0304878	0.403846
168656	hsa-miR-5002-3p	5.58494	154.5	97	8	42.5	0.0487805	0.272436
169136	hsa-miR-5006-3p	5.13511	159	116	13	63.5	0.0792683	0.407051
28191	hsa-miR-30e-5p	5.635	824.5	3658.5	672	3602	4.09756	23.0897
46415	hsa-miR-548l	73.5897	160	85.5	0.5	35	0.00304878	0.224359
11077	hsa-miR-363-3p	12.892	154.5	159.5	9.5	116.5	0.0579268	0.746795
13485	hsa-miR-10a-5p	10.2403	160	182.5	13.5	131.5	0.0823171	0.842949
46803	hsa-miR-503-5p	21.7265	133	73.5	1.5	31	0.00914634	0.198718
145843	hsa-miR-330-5p	34.6923	151	93.5	1.5	49.5	0.00914634	0.317308
145638	hsa-miR-29a-5p	10.031	161.5	276.5	24	229	0.146341	1.46795
147820	hsa-miR-3133	37.3205	124	81	1	35.5	0.00609756	0.227564
145897	hsa-miR-92b-3p	3.57678	178.5	198	43.5	148	0.265244	0.948718
147981	hsa-miR-4325	3.39123	169	197	46.5	150	0.283537	0.961538
148430	hsa-miR-374c-5p	7.88212	231.5	853	105.5	791	0.643293	5.07051
148335	hsa-miR-3606-5p	2.43455	162	103	19	44	0.115854	0.282051
147715	hsa-miR-4251	44.1538	142	90	1	42	0.00609756	0.269231
147334	hsa-miR-3613-5p	4.39911	238	406.5	84	351.5	0.512195	2.25321
147595	hsa-miR-3178	2.03299	205.5	170.5	68	131.5	0.414634	0.842949
169336	hsa-miR-17-5p	10.0845	344.5	1985.5	202.5	1942.5	1.23476	12.4519
17608	hsa-miR-425-5p	7.41871	357.5	1292	176	1242	1.07317	7.96154
30787	hsa-miR-125b-5p	4.7504	291	594.5	120.5	544.5	0.734756	3.49038
42524	hsa-miR-21-3p	3.93557	164.5	220	39	146	0.237805	0.935897
14301	hsa-miR-361-5p	11.2753	208	534	45.5	488	0.277439	3.12821
42965	hsa-miR-424-5p	4.12154	290.5	727.5	163.5	641	0.996951	4.10897
42865	hsa-miR-181a-5p	4.04176	1231	4135	1065	4094.5	6.4939	26.2468
10138	hsa-miR-130a-3p	11.8312	336.5	2123.5	185	2082	1.12805	13.3462
42523	hsa-miR-26b-3p	6.02356	139.5	156.5	18.5	106	0.112805	0.679487
46925	hsa-miR-1277-3p	11.9487	153	297.5	20.5	233	0.125	1.49359
42780	hsa-miR-1307-5p	9.77535	206.5	366.5	33.5	311.5	0.204268	1.99679
146020	hsa-miR-449c-3p	2.18556	156	126	38	79	0.231707	0.50641
146086	hsa-miR-30a-5p	3.09236	693	1597	530	1559	3.23171	9.99359
147776	hsa-miR-4317	5.44441	382.5	1464.5	274	1419	1.67073	9.09615
148327	hsa-miR-3651	2.78818	171	159.5	46	122	0.280488	0.782051
168570	hsa-miR-2682-3p	2.34992	159	79.5	17	38	0.103659	0.24359
46483	hsa-miR-27a-3p	2.60456	1186	2689.5	1067	2643.5	6.5061	16.9455
42703	hsa-miR-490-3p	2.98337	149	97.5	18.5	52.5	0.112805	0.336538
28759	hsa-miR-758-3p	10.5128	128	85.5	4	40	0.0243902	0.25641
10306	hsa-miR-146b-5p	2.33802	1544.5	3229.5	1431	3182.5	8.72561	20.4006
17882	hsa-miR-20b-3p	2.40778	148.5	89.5	15.5	35.5	0.0945122	0.227564
42874	hsa-miR-16-2-3p	3.36603	192.5	223	54.5	174.5	0.332317	1.11859
17490	hsa-miR-571	6.3953	127.5	77.5	6	36.5	0.0365854	0.233974
10943	hsa-miR-136-5p	2.45257	532	1005.5	413	963.5	2.51829	6.17628
31026	hsa-miR-101-3p	2.77071	5256.5	13548	5121.5	13498	31.2287	86.5256
11040	hsa-miR-29b-3p	3.66697	1513	4878.5	1386	4834.5	8.45122	30.9904
11138	hsa-miR-506-3p	2.80342	154	86	15	40	0.0914634	0.25641
145693	hsa-miR-92a-3p	2.61326	557.5	1092.5	422	1049	2.57317	6.72436
147671	hsa-miR-4323	57.8205	133	103	1	55	0.00609756	0.352564
148669	hsa-miR-185-3p	3.34158	137	91	14	44.5	0.0853659	0.285256
148625	hsa-miR-941	3.62108	147	91	13.5	46.5	0.0823171	0.298077
168945	hsa-miR-326	2.58228	233	297.5	103	253	0.628049	1.62179
168611	hsa-miR-4753-3p	7.35897	127.5	79.5	5	35	0.0304878	0.224359
169320	hsa-miR-4468	5.08821	131.5	107	12.5	60.5	0.0762195	0.387821
169157	hsa-miR-4755-3p	2.20112	149.5	81	16	33.5	0.097561	0.214744
169319	hsa-miR-3136-3p	2.12168	173	103	27.5	55.5	0.167683	0.355769
42640	hsa-miR-20b-5p	8.61443	242.5	1041	121	991.5	0.737805	6.35577
17463	hsa-miR-151a-3p	2.94699	807	1956.5	681	1909	4.15244	12.2372
46944	hsa-miR-1297	8.70462	297	1292.5	150	1242	0.914634	7.96154
42744	hsa-miR-23a-3p	4.28567	1613.5	6083.5	1481.5	6039.5	9.03354	38.7147
29872	hsa-miR-340-5p	2.66127	661	1400.5	532.5	1348	3.24695	8.64103
46789	hsa-miR-513b-5p	5.95726	138	94	7.5	42.5	0.0457317	0.272436
145677	hsa-miR-139-5p	4.03399	182	220.5	43	165	0.262195	1.05769
146008	hsa-miR-26b-5p	3.95937	2798	10083.5	2665	10037	16.25	64.3397
145643	hsa-miR-382-5p	3.03254	155.5	124.5	26	75	0.158537	0.480769
148420	hsa-miR-3607-3p	3.53343	2786	8979.5	2656	8927	16.1951	57.2244
42629	hsa-miR-376c-3p	7.32075	148	238	27.5	191.5	0.167683	1.22756
168770	hsa-miR-4699-3p	2.09669	307.5	403	179	357	1.09146	2.28846
168963	hsa-miR-664b-5p	3.8328	145	129	24	87.5	0.146341	0.560897
168917	hsa-miR-4511	3.83409	146.5	106.5	17	62	0.103659	0.397436
10928	hsa-miR-125a-5p	4.21251	344.5	893	213.5	855.5	1.30183	5.48397
29529	hsa-miR-369-3p	20.7103	119	142.5	5	98.5	0.0304878	0.63141
33902	hsa-miR-128-3p	7.27316	131.5	207.5	24.5	169.5	0.14939	1.08654
46695	hsa-miR-1228-3p	2.04249	118.5	88	17.5	34	0.106707	0.217949
42666	hsa-miR-26a-2-3p	3.62108	159	151	31.5	108.5	0.192073	0.695513
19585	hsa-miR-148b-3p	8.76512	230.5	1029	118.5	988	0.722561	6.33333
14272	hsa-miR-542-3p	4.2652	135.5	112	17.5	71	0.106707	0.455128
10964	hsa-miR-155-5p	3.35924	291.5	660	194.5	621.5	1.18598	3.98397
17848	hsa-miRPlus-A1087	3.50427	170.5	73.5	10.5	35	0.0640244	0.224359
145844	hsa-miR-374a-5p	3.02035	506.5	1238	409.5	1176.5	2.49695	7.54167
145859	hsa-miR-33a-5p	4.37076	409.5	1338.5	311	1293	1.89634	8.28846
145950	hsa-miR-33b-5p	3.58247	313.5	669.5	181.5	618.5	1.10671	3.96474
145889	hsa-miR-196b-5p	3.90476	131	77	10.5	39	0.0640244	0.25
42446	hsa-miR-576-5p	6.02465	158	117.5	13	74.5	0.0792683	0.477564
146165	hsa-miR-1973	4.10956	262.5	619.5	148.5	580.5	0.905488	3.72115
146096	hsa-miR-764	22.0769	124	72.5	1.5	31.5	0.00914634	0.201923
145852	hsa-miR-210-3p	5.51923	180.5	242.5	38	199.5	0.231707	1.27885
145981	hsa-miR-1285-3p	2.35632	136	73.5	14.5	32.5	0.0884146	0.208333
145634	hsa-miR-132-5p	2.00401	135.5	71.5	16	30.5	0.097561	0.195513
145847	hsa-miR-766-3p	2.68184	146.5	102.5	24.5	62.5	0.14939	0.400641
147902	hsa-miR-3193	4.67821	140.5	84	10	44.5	0.0609756	0.285256
148371	hsa-miR-3620-3p	3.71992	155	90	13	46	0.0792683	0.294872
46264	hsa-miR-298	40.4744	122.5	78	1	38.5	0.00609756	0.246795
42738	hsa-miR-340-3p	2.24658	205.5	195	73	156	0.445122	1
168595	hsa-miR-1185-2-3p	5.06527	144.5	94.5	11	53	0.0670732	0.339744
168748	hsa-miR-320e	4.25858	164.5	165.5	29.5	119.5	0.179878	0.766026
169303	hsa-miR-378g	3.90946	135.5	98.5	16	59.5	0.097561	0.38141
42576	hsa-miR-342-5p	8.4478	145.5	160.5	14	112.5	0.0853659	0.721154
19588	hsa-miR-17-3p	54.433	131	276.5	4.5	233	0.027439	1.49359
10995	hsa-miR-199a-3p/hsa-miR-199b-3p	4.70688	285.5	734.5	154	689.5	0.939024	4.41987
11182	hsa-miR-98-5p	4.09613	636	2059.5	516	2010.5	3.14634	12.8878
27536	hsa-miR-190a-5p	5.58348	160.5	161	22.5	119.5	0.137195	0.766026
11065	hsa-miR-335-5p	14.0062	206.5	1116.5	80.5	1072.5	0.490854	6.875
11022	hsa-miR-221-3p	2.8316	2450	6293.5	2319.5	6247.5	14.1433	40.0481
45745	hsa-miR-302f	5.49003	149	93.5	9	47	0.054878	0.301282
10936	hsa-miR-130b-3p	3.63704	220.5	322.5	80.5	278.5	0.490854	1.78526
42730	hsa-miR-423-3p	2.74466	217.5	258.5	83.5	218	0.509146	1.39744
17825	hsa-miR-338-5p	7.48265	128.5	107	8.5	60.5	0.0518293	0.387821
42839	hsa-miR-135a-5p	4.6165	138.5	92.5	11.5	50.5	0.070122	0.323718
11037	hsa-miR-299-3p	2.32987	155	86	18.5	41	0.112805	0.262821
168958	hsa-miR-2681-5p	2.59407	165	139	38.5	95	0.234756	0.608974
168625	hsa-miR-4539	2.01035	157	97	28.5	54.5	0.17378	0.349359
168559	hsa-miR-15a-3p	3.59984	146	98.5	16.5	56.5	0.10061	0.362179
168702	hsa-miR-4540	3.98762	146.5	98	14.5	55	0.0884146	0.352564
169266	hsa-miR-378d	4.62564	181	220.5	40	176	0.243902	1.12821
169363	hsa-miR-320c	5.30285	256	671.5	124.5	628	0.759146	4.02564
17418	kshv-miR-K12-4-3p	34.4295	154.5	105.5	2	65.5	0.0121951	0.419872
11108	hsa-miR-425-3p	4.93015	163.5	107	14.5	68	0.0884146	0.435897
42829	hsa-miR-127-3p	3.77852	165.5	163.5	34.5	124	0.210366	0.794872
17893	hsa-miR-362-3p	7.94302	129	74.5	4.5	34	0.027439	0.217949
42567	hsa-miR-590-3p	35.2179	130	77.5	1	33.5	0.00609756	0.214744
10923	hsa-miR-107	2.12192	991	1916	896	1808.5	5.46341	11.5929
17503	hsa-miR-590-5p	11.1335	174	479.5	41.5	439.5	0.253049	2.81731
29802	hsa-miR-144-3p	2.28611	1206.5	2420.5	1094	2379	6.67073	15.25
42885	hsa-miR-376a-5p	4.75179	130	157.5	25	113	0.152439	0.724359
42956	hsa-miR-545-5p	42.4017	111	101.5	1.5	60.5	0.00914634	0.387821
42669	hsa-miR-505-3p	4.02722	141.5	174	32.5	124.5	0.198171	0.798077
145746	hsa-let-7i-3p	6.13001	197.5	247	35.5	207	0.216463	1.32692
145676	hsa-miR-30e-3p	6.75992	240.5	617.5	89.5	575.5	0.545732	3.6891
145999	hsa-miR-517a-3p/hsa-miR-517b-3p	3.83718	148.5	79	10	36.5	0.0609756	0.233974
169376	hsa-miR-5701	3.41932	4165.5	13258	4063	13215	24.7744	84.7115
169179	hsa-miR-4650-5p	2.01846	137	88.5	25	48	0.152439	0.307692
169343	hsa-miR-5682	2.17949	120.5	132	20.5	42.5	0.125	0.272436
42460	hsa-miR-223-5p	2.10256	148	94	27	54	0.164634	0.346154
32884	hsa-miR-342-3p	5.10623	167.5	246	42	204	0.256098	1.30769
19596	hsa-miR-30d-5p	2.02743	1091	1878	951.5	1835	5.80183	11.7628
11102	hsa-miR-410-3p	6.59972	130.5	99	9	56.5	0.054878	0.362179
42736	hsa-miR-148b-5p	3.27515	132.5	83	13	40.5	0.0792683	0.259615
10986	hsa-miR-193a-3p	5.21261	159.5	222.5	36	178.5	0.219512	1.14423
14279	hsa-miR-362-5p	32.0641	129.5	72	1	30.5	0.00609756	0.195513
14300	hsa-miR-29c-5p	2.85949	208.5	247	75	204	0.457317	1.30769
10998	hsa-miR-19b-3p	2.28805	1033	1996.5	895.5	1949	5.46037	12.4936
46258	hsa-miR-1184	49.4103	167.5	90.5	1	47	0.00609756	0.301282
145968	hsa-let-7d-5p	2.01115	704.5	1030.5	517.5	990	3.15549	6.34615
146178	hsa-miR-502-3p	11.3013	137.5	85	4	43	0.0243902	0.275641
147415	hsa-miR-495-5p	2.94359	145.5	84.5	15	42	0.0914634	0.269231
148559	hsa-miR-411-3p	2.2643	154.5	86.5	19.5	42	0.118902	0.269231
148278	hsa-miR-138-2-3p	2.126	285.5	360.5	157	317.5	0.957317	2.03526
17936	hsa-miR-16-1-3p	3.39645	167	146	32.5	105	0.198171	0.673077
169232	hsa-miR-3156-3p	4.52635	155	119	18	77.5	0.109756	0.496795
42538	hsa-miR-196a-3p	2.60599	178.5	131	35.5	88	0.216463	0.564103
42954	ebv-miR-BART7-5p	3.98611	159	92	12	45.5	0.0731707	0.291667
10997	hsa-miR-19a-3p	4.3178	1323.5	4912.5	1185	4867	7.22561	31.1987
11053	hsa-miR-32-5p	5.14588	340.5	1046.5	204.5	1001	1.24695	6.41667
42912	hsa-miR-339-3p	2.99874	143.5	132	30.5	87	0.185976	0.557692
147735	hsa-miR-4289	2.16423	504.5	765	349.5	719.5	2.1311	4.61218
147530	hsa-miR-378b	2.26683	182.5	147.5	48	103.5	0.292683	0.663462
148645	hsa-miR-129-5p	2.36538	144.5	75	14	31.5	0.0853659	0.201923
148261	hsa-miR-208a-5p	2.08475	166.5	101	29.5	58.5	0.179878	0.375
11023	hsa-miR-222-3p	3.28397	903.5	2433.5	763.5	2385	4.65549	15.2885
10916	hsa-miR-1	8.00592	147.5	98.5	6.5	49.5	0.0396341	0.317308
17338	hsa-miR-660-5p	3.9362	131.5	124.5	21.5	80.5	0.131098	0.516026
4700	hsa-miR-140-5p	8.10989	200.5	416	49	378	0.29878	2.42308
42942	hsa-miR-134-5p	35.7436	153.5	77.5	1	34	0.00609756	0.217949
145798	hsa-miR-142-5p	2.53654	3497.5	8231.5	3389	8177	20.6646	52.4167
147198	hsa-miR-26a-5p	2.08776	1189	2158	1065.5	2116	6.49695	13.5641
169030	hsa-miR-5586-5p	4.38034	168	117	18	75	0.109756	0.480769
42873	hsa-miR-944	2.42039	157	94.5	21.5	49.5	0.131098	0.317308
11020	hsa-miR-22-3p	3.22222	3912	11615	3774.5	11569	23.0152	74.1603
27720	hsa-miR-15a-5p	2.46819	4608	10517.5	4461	10473.5	27.2012	67.1378
4610	hsa-miR-126-3p	2.66245	4295.5	10537.5	4144	10495	25.2683	67.2756
21498	hsa-miR-654-3p	2.81016	188	188	52	139	0.317073	0.891026
17561	ebv-miR-BART6-3p	2.67082	155.5	90.5	18.5	47	0.112805	0.301282
146113	hsa-miRPlus-G1246-3p	10.2792	154.5	87.5	4.5	44	0.027439	0.282051
147771	hsa-miR-4328	8.31469	171.5	172.5	16.5	130.5	0.10061	0.836538
148118	hsa-miR-676-5p	3.29885	147.5	93	14.5	45.5	0.0884146	0.291667
168914	hsa-miR-5689	32.0641	135.5	77.5	1	30.5	0.00609756	0.195513
19582	hsa-miR-106b-5p	5.35441	432.5	1550	295	1502.5	1.79878	9.63141
46918	hsa-miR-375	3.86722	140.5	98	14	51.5	0.0853659	0.330128
46806	hsa-miR-1227-3p	2.95168	138	84	13	36.5	0.0792683	0.233974
29490	hsa-miR-7-5p	2.32214	219.5	216.5	79	174.5	0.481707	1.11859
17650	kshv-miR-K12-6-5p	6.98793	146	106.5	8.5	56.5	0.0518293	0.362179
17280	hsa-miR-15b-5p	10.2758	305	1735.5	173	1691	1.05488	10.8397
10967	hsa-miR-16-5p	2.22559	4294	8884	4174.5	8837.5	25.4543	56.6506
42887	hsa-miR-331-3p	6.02158	216	501.5	79	452.5	0.481707	2.90064
145708	hsa-miR-324-3p	2.86713	158	138	33	90	0.20122	0.576923
145670	hsa-miR-18b-5p	3.77026	266	496	124.5	446.5	0.759146	2.86218
148666	hsa-miR-938	5.49003	184.5	143	18	94	0.109756	0.602564
148057	hsa-miR-186-3p	8.9359	144.5	133	10	85	0.0609756	0.544872
168871	hsa-miR-151a-5p/hsa-miR-151b	10.8839	199	487	42.5	440	0.259146	2.82051
168603	hsa-miR-4664-5p	2.80342	183	99.5	19.5	52	0.118902	0.333333
169129	hsa-miR-4284	4.64285	330	668	140.5	620.5	0.856707	3.97756
168980	hsa-miR-4324	2.37335	171.5	124.5	33	74.5	0.20122	0.477564
29562	hsa-miR-199a-5p	4.23222	408.5	1223	291	1171.5	1.77439	7.50962
42532	hsa-miR-22-5p	2.14462	162.5	161.5	50	102	0.304878	0.653846
147162	hsa-let-7a-5p	2.15398	1077.5	1975	940.5	1927	5.73476	12.3526
148643	hsa-miR-642a-5p	10.5128	156.5	81.5	3.5	35	0.0213415	0.224359
148620	hsa-miR-454-3p	5.84046	168	213	27	150	0.164634	0.961538
28534	hsa-miRPlus-D1058	2.41795	157	85	15	34.5	0.0914634	0.221154
169094	hsa-miR-4482-3p	10.396	151.5	94.5	4.5	44.5	0.027439	0.285256
169406	hsa-miR-376b-3p	3.98762	184.5	161	29	110	0.176829	0.705128
17336	hsa-miR-618	2.45814	173	126.5	34	79.5	0.207317	0.509615
42673	hsa-miR-337-3p	6.74057	191	208.5	25.5	163.5	0.155488	1.04808
42641	hsa-miR-145-5p	4.65568	167.5	139	21	93	0.128049	0.596154
30687	hsa-miR-93-5p	3.20288	989.5	2559	825.5	2515	5.03354	16.1218
145647	hsa-miR-584-5p	4.64452	460.5	1326.5	289.5	1279	1.76524	8.19872
168597	hsa-miR-5699-3p	7.62179	172	91	6	43.5	0.0365854	0.278846
13143	hsa-miR-301a-3p	7.70555	182	380	45.5	333.5	0.277439	2.13782
42739	hsa-miR-339-5p	12.7376	185	566	43	521	0.262195	3.33974
42592	hsa-miR-338-3p	8.79468	226	607.5	67	560.5	0.408537	3.59295
42902	hsa-miR-185-5p	3.66345	597	1592.5	442.5	1542	2.69817	9.88462
42783	hsa-miR-197-3p	23.6538	149	225.5	8	180	0.0487805	1.15385
10952	hsa-miR-146a-5p	4.16687	885	2987	742	2941	4.52439	18.8526
13177	hsa-miR-143-3p	4.80478	294.5	682	138.5	633	0.844512	4.05769
42827	hsa-miR-652-3p	12.3595	250	944.5	76	893.5	0.463415	5.72756
28302	hsa-miRPlus-A1015	4.84039	2753	12002.5	2596.5	11955	15.8323	76.6346
146112	hsa-miR-30b-5p	5.78205	322.5	1056.5	183	1006.5	1.11585	6.45192
145640	hsa-miR-328-3p	6.87088	160	141	14	91.5	0.0853659	0.586538
148098	hsa-miR-374b-5p	3.18709	657.5	1583	506	1534	3.08537	9.83333
147739	hsa-miR-3161	11.3013	152.5	91.5	4	43	0.0243902	0.275641
148624	hsa-miR-942-5p	7.09615	166.5	127.5	12	81	0.0731707	0.519231
148668	hsa-miR-378a-3p	3.23003	288.5	463.5	138	424	0.841463	2.71795
148377	hsa-miR-3653	5.17172	902.5	3741.5	751	3694.5	4.57927	23.6827
148059	hsa-miR-493-5p	4.43875	159.5	87.5	9	38	0.054878	0.24359
169260	hsa-miR-4436b-3p	2.5069	169.5	126.5	32.5	77.5	0.198171	0.496795
19591	hsa-miR-199b-5p	4.55556	157	103	12	52	0.0731707	0.333333
28966	hsa-miR-574-3p	3.83718	152	88	10	36.5	0.0609756	0.233974
10985	hsa-miR-191-5p	3.51983	981	2881	844.5	2827.5	5.14939	18.125
46801	hsa-miR-106a-5p	2.78909	846	2001.5	733.5	1946	4.47256	12.4744
42477	hsa-miR-324-5p	3.58514	147.5	111.5	19.5	66.5	0.118902	0.426282
146049	hsa-miR-28-5p	2.81278	277	398.5	131	350.5	0.79878	2.24679
168821	hsa-miR-548ax	12.3818	122	104.5	4.5	53	0.027439	0.339744
169330	hsa-miR-23b-3p	3.73756	1186.5	3766	1045.5	3717	6.375	23.8269
Si-MECP2 vs Concrol 2 fold down regulated miRNAs
		Fold change	ForeGround		ForeGround-BackGround		Normalized
ID	Name	Si-NECP2 vs Concrol	Concrol	Si-MECP2	Concrol	Si-MECP2	Concrol	Si-MECP2
42696	hsa-miR-943	0.0810341	635.5	90.5	486.5	37.5	2.96646	0.240385
147900	hsv2-miR-H6-3p	0.436316	463	178	306	127	1.86585	0.814103
169167	hsa-miR-4451	0.366025	619.5	219.5	505.5	176	3.08232	1.12821
42838	hsa-miRPlus-C1076	0.402991	214.5	74.5	60	23	0.365854	0.147436
147919	kshv-miR-K12-12-3p	0.122024	350	72.5	224	26	1.36585	0.166667
168648	hsa-miR-4687-5p	0.476169	217	87.5	85	38.5	0.518293	0.246795
169412	hsa-miR-1260a	0.482211	3030	1369.5	2874.5	1318.5	17.5274	8.45192
11171	hsa-miR-521	0.317368	170	77	53	16	0.323171	0.102564
42667	hsa-miR-302b-5p	0.210256	214.5	62	57.5	11.5	0.35061	0.0737179
46381	hsa-miR-1298-5p	0.0210662	1411	77	1297.5	26	7.91159	0.166667
146091	hsa-miR-1914-5p	0.0977937	161.5	134	64.5	6	0.393293	0.0384615
145984	ebv-miR-BART2-3p	0.370452	154	142.5	52.5	18.5	0.320122	0.11859
147840	hsv2-miR-H9-3p	0.234861	178.5	58	47	10.5	0.286585	0.0673077
147767	hsa-miR-4279	0.182703	1905	350	1778	309	10.8415	1.98077
147851	hsa-miR-3201	0.38596	258	123.5	143	52.5	0.871951	0.336538
147706	hsa-miR-4255	0.425185	223	122.5	112.5	45.5	0.685976	0.291667
148682	hsa-miR-483-3p	0.131752	3188.5	433.5	3080	386	18.7805	2.47436
168621	hsa-miR-4796-5p	0.00996476	735	63	633	6	3.85976	0.0384615
169227	hsa-miR-3064-5p	0.318831	168.5	61.5	61	18.5	0.371951	0.11859
169308	hsa-miR-4503	0.492191	219.5	108	110	51.5	0.670732	0.330128
169282	hsa-miR-4290	0.234084	1229.5	310	1129.5	251.5	6.8872	1.61218
169034	hsa-miR-642b-5p	0.195809	1263	269.5	1157	215.5	7.05488	1.38141
42832	hsa-miR-638	0.190658	634	139	493.5	89.5	3.00915	0.573718
14285	hsa-miR-487b-3p	0.409323	306.5	116	178.5	69.5	1.08841	0.445513
145736	hsa-miR-605-5p	0.127632	446.5	83.5	313	38	1.90854	0.24359
145962	hsa-miR-639	0.287931	192	65	78.5	21.5	0.478659	0.137821
148687	hsa-miR-1908-5p	0.172295	1406.5	255.5	1290.5	211.5	7.8689	1.35577
168572	hsa-miR-4507	0.414276	237.5	87.5	118	46.5	0.719512	0.298077
169182	hsa-miR-4728-3p	0.225716	474	123	340	73	2.07317	0.467949
168668	hsa-miR-4732-3p	0.214614	1089.5	238	965	197	5.88415	1.26282
168989	hsa-miR-4447	0.150183	430.5	84	308	44	1.87805	0.282051
42746	hsa-miR-647	0.261642	553	150	446	111	2.71951	0.711538
42782	hcmv-miR-UL148D	0.372398	270.5	100.5	159.5	56.5	0.972561	0.362179
46300	hiv1-miR-TAR-3p	0.207881	184	57	88.5	17.5	0.539634	0.112179
42773	ebv-miR-BART17-3p	0.495369	194	83.5	95.5	45	0.582317	0.288462
147803	hsv2-miR-H10	0.2966	261.5	83.5	159.5	45	0.972561	0.288462
147884	hsv2-miR-H25	0.148722	657.5	132	565.5	80	3.44817	0.512821
168843	hsa-miR-5694	0.392479	147.5	60	37.5	14	0.228659	0.0897436
168674	hsa-miR-4716-5p	0.367608	648	228	540.5	189	3.29573	1.21154
168943	hsa-miR-4769-3p	0.248632	292	94	194.5	46	1.18598	0.294872
168642	hsa-miR-642b-3p	0.234621	259.5	67.5	116.5	26	0.710366	0.166667
169009	hsa-miR-548ap-5p/hsa-miR-548j-5p	0.132908	586.5	109	482.5	61	2.94207	0.391026
169295	hsa-miR-4725-3p	0.338132	184	67.5	85.5	27.5	0.521341	0.176282
169016	hsa-miR-4743-5p	0.127428	130	56.5	33	4	0.20122	0.025641
169050	hsa-miR-4787-5p	0.241449	4335.5	1027	4236.5	973	25.8323	6.23718
32946	hsa-miR-486-5p	0.471077	1492	650	1353.5	606.5	8.25305	3.88782
145742	hsa-miR-935	0.352828	190	65.5	73	24.5	0.445122	0.157051
147600	hsa-miR-4292	0.0641026	669.5	76.5	533	32.5	3.25	0.208333
169087	hsa-miR-149-3p	0.0858579	951.5	112	826.5	67.5	5.03963	0.432692
148085	hsa-miR-3687	0.403211	491.5	180.5	358.5	137.5	2.18598	0.88141
168898	hsa-miR-5008-3p	0.388517	197	71.5	69	25.5	0.420732	0.163462
169238	hsa-miR-4654	0.497381	179.5	66.5	46.5	22	0.283537	0.141026
169082	hsa-miR-1275	0.443243	498	200	370	156	2.2561	1
169171	hsa-miR-4436b-5p	0.149697	592	109	463.5	66	2.82622	0.423077
169399	hsa-miR-4750-5p	0.152279	1458	235.5	1325.5	192	8.08232	1.23077
27672	hsa-miR-615-3p	0.347005	382	124	256	84.5	1.56098	0.541667
146010	hsa-miR-2116-5p	0.25641	310.5	86.5	184.5	45	1.125	0.288462
146163	hsa-miR-224-3p	0.0819181	683	85.5	577.5	45	3.52134	0.288462
145768	hsa-miR-665	0.154358	823	144.5	701.5	103	4.27744	0.660256
147604	hsa-miR-4285	0.196725	1134.5	231	1010	189	6.15854	1.21154
147804	hsv1-miR-H17	0.377706	199	70	83.5	30	0.509146	0.192308
147947	hsa-miR-4308	0.237002	504.5	159	397	89.5	2.42073	0.573718
148263	hsa-miR-1273e	0.380675	365.5	125	237.5	86	1.44817	0.551282
148214	hsa-miR-3675-3p	0.345627	424	140	292	96	1.78049	0.615385
148228	hsa-miR-3656	0.171681	356	81.5	248	40.5	1.5122	0.259615
168923	hsa-miR-4688	0.491729	175	74.5	62	29	0.378049	0.185897
168950	hsa-miR-4646-3p	0.326112	227	154.5	122.5	38	0.746951	0.24359
168893	hsa-miR-4505	0.19943	311.5	74.5	184.5	35	1.125	0.224359
169274	hsa-miR-5196-3p	0.289776	261	110.5	156	43	0.95122	0.275641
169393	hsa-miR-4747-5p	0.246276	602	153	484.5	113.5	2.95427	0.727564
42859	hsa-miR-675-3p	0.379329	177.5	60.5	48.5	17.5	0.295732	0.112179
17854	hsa-miR-106b-3p	0.46681	533	224.5	411	182.5	2.5061	1.16987
146042	hsv1-miR-H8-3p	0.125382	572.5	98	436	52	2.65854	0.333333
17488	kshv-miR-K12-6-3p	0.122916	667	104.5	526	61.5	3.20732	0.394231
168882	hsa-miR-664b-3p	0.375458	2250.5	804	2135	762.5	13.0183	4.88782
169285	hsa-miR-4467	0.161262	3641.5	579	3497.5	536.5	21.3262	3.4391
146072	hsa-miR-1469	0.139522	469	86.5	324	43	1.97561	0.275641
147942	hsa-miR-4268	0.18119	1808.5	334.5	1671	288	10.189	1.84615
148622	hsa-miR-877-3p	0.145343	1318.5	207.5	1179	163	7.18902	1.04487
168637	hsa-miR-3940-5p	0.453485	2396	1014.5	2251	971	13.7256	6.22436
169239	hsa-miR-4732-5p	0.388709	371.5	130	238	88	1.45122	0.564103
42761	hsa-miR-675-5p	0.322393	449.5	130	300	92	1.82927	0.589744
42514	hsa-miR-937-3p	0.470586	973.5	426.5	854.5	382.5	5.21037	2.45192
46810	hsa-miR-1827	0.450621	1150.5	502.5	1051	450.5	6.40854	2.88782
14328	hsa-miR-124-3p	0.228368	249	72	133.5	29	0.814024	0.185897
147879	hsa-miR-3132	0.155407	193	53	57.5	8.5	0.35061	0.0544872
147885	kshv-miR-K12-5-5p	0.389364	568	206.5	432	160	2.63415	1.02564
148504	hsa-miR-874-5p	0.338502	333	106.5	191	61.5	1.16463	0.394231
148684	hsa-miR-628-3p	0.361223	344	118.5	211	72.5	1.28659	0.464744
148481	hsa-miR-3646	0.25738	679.5	196	555.5	136	3.3872	0.871795
169375	hsa-miR-660-3p	0.23245	2493.5	563.5	2349.5	519.5	14.3262	3.33013
169380	hsa-miR-3124-3p	0.176172	2849.5	502	2742	459.5	16.7195	2.94551
169183	hsa-miR-4644	0.244307	851.5	227.5	759.5	176.5	4.6311	1.13141
169360	hsa-miR-4445-5p	0.307012	274.5	121.5	169.5	49.5	1.03354	0.317308
46221	hsa-miR-519d-3p	0.0697279	618.5	77	490	32.5	2.9878	0.208333
146068	hsa-miR-1915-3p	0.0817059	336	64	193	15	1.17683	0.0961538
145846	hsa-let-7e-5p	0.386375	874.5	315	736	270.5	4.4878	1.73397
148361	hsa-miR-3911	0.452635	180.5	64.5	36	15.5	0.219512	0.099359
168850	hsa-miR-3191-5p	0.0607407	474.5	66	337.5	19.5	2.05793	0.125
168846	hsa-miR-1273f	0.410766	220.5	74.5	75.5	29.5	0.460366	0.189103
169012	hsa-miR-4711-3p	0.00825653	3638.5	77	3501.5	27.5	21.3506	0.176282
147731	hsa-miR-3189-3p	0.384615	192.5	61.5	41	15	0.25	0.0961538
168868	hsa-miR-5681b	0.382008	4155.5	1494	3983.5	1447.5	24.2896	9.27885
168638	hsa-miR-4530	0.206051	770	167	625	122.5	3.81098	0.785256
169024	hsa-miR-3960	0.161795	4962	780.5	4766	733.5	29.061	4.70192
169028	hsa-miR-4708-3p	0.349479	1922.5	591.5	1663.5	553	10.1433	3.54487
169140	hsa-miR-3150a-5p	0.119218	196.5	49	48.5	5.5	0.295732	0.0352564
13137	hsa-miR-518e-5p/hsa-miR-519a-5p/hsa-miR-519b-5p/hsa-miR-519c-5p/hsa-miR-522-5p/hsa-miR-523-5p	0.130392	298	80.5	193.5	24	1.17988	0.153846
30033	hsa-miR-877-5p	0.398611	235.5	100.5	120	45.5	0.731707	0.291667
146179	hsa-miR-2113	0.264394	197.5	72	83.5	21	0.509146	0.134615
146180	hsa-miR-1909-3p	0.11928	388	81	260	29.5	1.58537	0.189103
147603	hsa-miR-4300	0.397287	175	88	86	32.5	0.52439	0.208333
17493	hsa-miR-622	0.261843	281.5	97	134.5	33.5	0.820122	0.214744
168935	hsa-miR-4687-3p	0.449981	405.5	156	264	113	1.60976	0.724359
168904	hsa-miR-4473	0.409224	291	113	149	58	0.908537	0.371795
168869	hsa-miR-5010-3p	0.497228	269	123.5	148	70	0.902439	0.448718
168672	hsa-miR-1587	0.242604	649	156.5	500.5	115.5	3.05183	0.740385
169390	hsa-miR-4800-5p	0.461538	229	84	82	36	0.5	0.230769
42951	ebv-miR-BHRF1-2-3p	0.15776	539	106	386.5	58	2.35671	0.371795
147790	hsv2-miR-H7-3p	0.327732	589.5	189.5	455.5	142	2.77744	0.910256
147907	hsa-miR-4312	0.304259	380	112.5	231.5	67	1.41159	0.429487
147596	hsa-miR-3168	0.0700855	196.5	48	60	4	0.365854	0.025641
168978	hsa-miR-371b-5p	0.45554	1241.5	524	1098.5	476	6.69817	3.05128
169305	hsa-miR-4455	0.284031	790	196	570	154	3.47561	0.987179
169402	hsa-miR-625-3p	0.323295	604.5	190.5	458.5	141	2.79573	0.903846
42749	hsa-miR-659-3p	0.472934	328	127	184.5	83	1.125	0.532051
46866	hsa-miR-1321	0.430304	359.5	132	204	83.5	1.2439	0.535256
46731	hsa-miR-4657	0.212751	900	202	758.5	153.5	4.625	0.983974
169322	hsa-miR-4534	0.297101	198	73	69	19.5	0.420732	0.125
169313	hsa-miR-4800-3p	0.335526	1222	379	1046.5	334	6.3811	2.14103
168985	hsa-miR-4722-5p	0.433654	175.5	65	40	16.5	0.243902	0.105769
169388	hsa-miR-663a	0.470533	268.5	106	124	55.5	0.756098	0.355769
147667	hsa-miR-3182	0.30871	327.5	105.5	189	55.5	1.15244	0.355769
147806	hsa-miR-3149	0.351858	239.5	97	122.5	41	0.746951	0.262821
148652	hsa-miR-620	0.30805	243	78.5	107.5	31.5	0.655488	0.201923
168944	hsa-miR-4707-5p	0.235865	528.5	135.5	390	87.5	2.37805	0.560897
168870	hsa-miR-1246	0.165606	4303	706	4158	655	25.3537	4.19872
168660	hsa-miR-5000-5p	0.341396	232	80.5	97	31.5	0.591463	0.201923
168639	hsa-miR-4533	0.275336	232.5	75.5	105	27.5	0.640244	0.176282
168584	hsa-miR-5587-3p	0.18552	151.5	60	42.5	7.5	0.259146	0.0480769
168809	hsa-miR-5698	0.490071	228	74.5	66.5	31	0.405488	0.198718
168696	hsa-miR-4739	0.181153	504.5	105	354	61	2.15854	0.391026
168925	hsa-miR-1273g-3p	0.448909	639	258	503.5	215	3.07012	1.37821
169198	hsa-miR-3145-5p	0.194013	252	71.5	116.5	21.5	0.710366	0.137821
169143	hsa-miR-4459	0.203025	507.5	130	378	73	2.30488	0.467949
169341	hsa-miR-4632-3p	0.111876	408.5	83.5	296	31.5	1.80488	0.201923
169244	hsa-miR-5572	0.140171	428	94.5	307.5	41	1.875	0.262821
