# Supplementary material for: MiR-22, regulated by MeCP2, suppresses gastric cancer cell proliferation by inducing a deficiency in endogenous S-adenosylmethionine
Source: Oncogenesis. 2020 Nov 10;9(11):99. doi: 10.1038/s41389-020-00281-z (PMC7652948; doi:10.1038/s41389-020-00281-z)
Supplement: Supplementary file 5 — Dataset 2A [file 41389_2020_281_MOESM5_ESM.xls]

## Sheet: MeCP2 vs Input(promoter)
Column A: RefSeq_name: Refseq accession number of the nearest gene to a peak. Column B: Symbol: Gene symbol. Column C: Chr: The chromosome that the transcript lies in. Column D: TSS: The start sites of the transcript. Column E: TTS: The end sites of the transcript. Column F: Strand: The strand of the transcript. Column G: MACS_Num: MACS Peak identifier. Column H: Chr: The chromosome that the peak…
Refseq_name	Symbol	Chr	TSS	TTS	Strand	MACS_Num	Chr	Start	End	Length	Summit_position	TagCounts_in_peak	=-10*LOG(p-value)	Fold_enrichment	FDR(%)	Peak_Classification	Peak_to_TSS
NM_001136234	SUPT20HL1	chrX	24380877	24383541	+	MACS_peak_5183	chrX	24382239	24382580	342	171	11	3100	275	0	promoter	1532
NM_001204744	CDH16	chr16	66952887	66942024	-	MACS_peak_1872	chr16	66951707	66952050	344	172	3	1053.44	50	0	promoter	1009
NM_001204746	CDH16	chr16	66952887	66942024	-	MACS_peak_1872	chr16	66951707	66952050	344	172	3	1053.44	50	0	promoter	1009
NM_001204745	CDH16	chr16	66952887	66942024	-	MACS_peak_1872	chr16	66951707	66952050	344	172	3	1053.44	50	0	promoter	1009
NM_004062	CDH16	chr16	66952887	66942024	-	MACS_peak_1872	chr16	66951707	66952050	344	172	3	1053.44	50	0	promoter	1009
NM_001451	FOXF1	chr16	86544132	86548070	+	MACS_peak_1920	chr16	86543672	86543888	217	108	3	1813.09	50	0	promoter	-352
NM_014694	ADAMTSL2	chr9	136399974	136440641	+	MACS_peak_5152	chr9	136401171	136401679	509	350	4	1180.58	50	0	promoter	1451
NM_206961	LTK	chr15	41806085	41795839	-	MACS_peak_1624	chr15	41805452	41805705	254	127	3	1427.17	37.5	0	promoter	507
NM_001135685	LTK	chr15	41806085	41795839	-	MACS_peak_1624	chr15	41805452	41805705	254	127	3	1427.17	37.5	0	promoter	507
NM_002344	LTK	chr15	41806085	41795839	-	MACS_peak_1624	chr15	41805452	41805705	254	127	3	1427.17	37.5	0	promoter	507
NR_108105	LOC100507468	chr7	69062481	69061123	-	MACS_peak_4542	chr7	69061029	69061276	248	124	3	1479.54	37.5	0	promoter	1329
NM_006012	CLPP	chr19	6361462	6368915	+	MACS_peak_2165	chr19	6362391	6362637	247	123	4	1914.82	33.33	0	promoter	1052
NM_001080396	FAM155A	chr13	108519460	107820878	-	MACS_peak_1376	chr13	108518526	108518839	314	157	3	1067.62	30	0	promoter	778
NM_001163809	WDR81	chr17	1628124	1641893	+	MACS_peak_1935	chr17	1626467	1626711	245	122	3	1440.1	30	0	promoter	-1535
NR_003706	SNORA38B	chr17	65736785	65736917	+	MACS_peak_2064	chr17	65735286	65735824	539	435	4	1045.38	30	0	promoter	-1230
NM_001164637	ENDOV	chr17	78388966	78411884	+	MACS_peak_2084	chr17	78390644	78390873	230	115	3	1541.99	30	0	promoter	1792
NM_173627	ENDOV	chr17	78388966	78411884	+	MACS_peak_2084	chr17	78390644	78390873	230	115	3	1541.99	30	0	promoter	1792
NM_030818	CCDC130	chr19	13858752	13874106	+	MACS_peak_2176	chr19	13859533	13859758	226	113	3	1567.61	30	0	promoter	893
NM_001286646	SLC45A4	chr8	142264728	142217264	-	MACS_peak_4931	chr8	142262608	142263123	516	363	5	1389.42	30	0	promoter	1863
NM_000044	AR	chrX	66763873	66950461	+	MACS_peak_5242	chrX	66765062	66765363	302	151	7	2521.62	26.92	0	promoter	1339
NR_104178	RP11-849H4.4	chr11	71725336	71731956	+	MACS_peak_853	chr11	71725813	71726235	423	274	4	1059.65	25	0	promoter	688
NM_002748	MAPK6	chr15	52311410	52358462	+	MACS_peak_1645	chr15	52311342	52311541	200	100	3	1761.42	25	0	promoter	31
NR_110909	LOC101927311	chr16	14109875	14103132	-	MACS_peak_1783	chr16	14109735	14109981	247	123	3	1361.9	25	0	promoter	17
NM_001085454	GIT1	chr17	27916610	27900486	-	MACS_peak_1985	chr17	27916926	27917294	369	184	3	840.7	25	0	promoter	-500
NM_014030	GIT1	chr17	27916610	27900486	-	MACS_peak_1985	chr17	27916926	27917294	369	184	3	840.7	25	0	promoter	-500
NM_016478	ZC3HC1	chr7	129691291	129658125	-	MACS_peak_4630	chr7	129689108	129689726	619	124	4	969.21	25	0	promoter	1874
NM_001282191	ZC3HC1	chr7	129691291	129658125	-	MACS_peak_4630	chr7	129689108	129689726	619	124	4	969.21	25	0	promoter	1874
NM_001282190	ZC3HC1	chr7	129691291	129658125	-	MACS_peak_4630	chr7	129689108	129689726	619	124	4	969.21	25	0	promoter	1874
NM_001198810	SLC43A1	chr11	57282358	57252003	-	MACS_peak_834	chr11	57281007	57281332	326	163	4	1267.2	22.22	0	promoter	1189
NM_020686	ABAT	chr16	8768443	8878432	+	MACS_peak_1772	chr16	8769851	8770246	396	198	3	744.86	21.43	0.03	promoter	1605
NM_015565	LTN1	chr21	30365277	30300465	-	MACS_peak_2987	chr21	30364619	30364895	277	138	3	1152.1	21.43	0	promoter	520
NM_014269	ADAM29	chr4	175839508	175899331	+	MACS_peak_3681	chr4	175840657	175840890	234	117	3	1413.01	21.43	0	promoter	1265
NM_001278126	ADAM29	chr4	175839508	175899331	+	MACS_peak_3681	chr4	175840657	175840890	234	117	3	1413.01	21.43	0	promoter	1265
NM_001278125	ADAM29	chr4	175839508	175899331	+	MACS_peak_3681	chr4	175840657	175840890	234	117	3	1413.01	21.43	0	promoter	1265
NM_001278127	ADAM29	chr4	175839508	175899331	+	MACS_peak_3681	chr4	175840657	175840890	234	117	3	1413.01	21.43	0	promoter	1265
NM_001130705	ADAM29	chr4	175839508	175899331	+	MACS_peak_3681	chr4	175840657	175840890	234	117	3	1413.01	21.43	0	promoter	1265
NM_001130704	ADAM29	chr4	175839508	175899331	+	MACS_peak_3681	chr4	175840657	175840890	234	117	3	1413.01	21.43	0	promoter	1265
NM_001130703	ADAM29	chr4	175839508	175899331	+	MACS_peak_3681	chr4	175840657	175840890	234	117	3	1413.01	21.43	0	promoter	1265
NM_001257191	DDX6	chr11	118661657	118618472	-	MACS_peak_934	chr11	118659632	118660098	467	100	3	777.79	20	0	promoter	1792
NM_002777	PRTN3	chr19	840984	848175	+	MACS_peak_2158	chr19	840285	840762	478	354	3	773.56	20	0	promoter	-461
NM_002478	MYOD1	chr11	17741109	17743678	+	MACS_peak_768	chr11	17742867	17743102	236	118	3	1348.55	18.75	0	promoter	1875
NM_001001413	GOLGA6L1	chr15	22736245	22746002	+	MACS_peak_1598	chr15	22736376	22736674	299	149	3	1027	18.75	0	promoter	280
NR_046012	AGBL1-AS1	chr15	86860199	86840064	-	MACS_peak_1717	chr15	86859554	86859921	368	184	3	784.82	18.75	0	promoter	462
NM_001141947	CCDC66	chr3	56591183	56655848	+	MACS_peak_3185	chr3	56589347	56589584	238	119	3	1348.55	18.75	0	promoter	-1718
NM_001012506	CCDC66	chr3	56591183	56655848	+	MACS_peak_3185	chr3	56589347	56589584	238	119	3	1348.55	18.75	0	promoter	-1718
NR_024460	CCDC66	chr3	56591183	56655848	+	MACS_peak_3185	chr3	56589347	56589584	238	119	3	1348.55	18.75	0	promoter	-1718
NM_001195643	DHFRL1	chr3	93782067	93776765	-	MACS_peak_3222	chr3	93783797	93784147	351	175	3	828.07	18.75	0	promoter	-1905
NM_001204453	PSMC2	chr7	102987970	103002914	+	MACS_peak_4595	chr7	102988201	102988462	262	131	3	1186.1	18.75	0	promoter	361
NM_020457	THAP11	chr16	67876212	67878098	+	MACS_peak_1874	chr16	67876654	67876964	311	155	4	1274.33	18.18	0	promoter	597
NM_001100619	CABLES1	chr18	20715726	20840434	+	MACS_peak_2111	chr18	20714101	20714321	221	110	4	1938.14	18.18	0	promoter	-1515
NM_001097634	GCNT1	chr9	79056581	79122332	+	MACS_peak_5054	chr9	79056797	79057060	264	132	4	1566.59	18.18	0	promoter	347
NM_025092	ATHL1	chr11	289137	295688	+	MACS_peak_721	chr11	287131	287374	244	122	4	1693.44	16.67	0	promoter	-1885
NR_003000	SCARNA21	chr17	7809440	7809578	+	MACS_peak_1946	chr17	7807403	7807618	216	108	3	1474.81	16.67	0	promoter	-1930
NR_102369	SNORD124	chr17	38183898	38183795	-	MACS_peak_2011	chr17	38184917	38185119	203	101	3	1592.15	16.67	0	promoter	-1120
NM_030903	OR2W1	chr6	29012952	29011989	-	MACS_peak_4213	chr6	29011083	29011343	261	130	4	1557.5	16.67	0	promoter	1739
NM_017812	CHCHD3	chr7	132766828	132469622	-	MACS_peak_4636	chr7	132768358	132768560	203	101	4	2073.39	15.38	0	promoter	-1631
NM_207396	RNF207	chr1	6266188	6281359	+	MACS_peak_16	chr1	6264789	6265024	236	118	3	1281.05	15	0	promoter	-1282
NM_001018000	KAZN	chr1	15250624	15394651	+	MACS_peak_29	chr1	15252452	15252736	285	142	3	1016.22	15	0	promoter	1970
NM_000698	ALOX5	chr10	45869623	45941567	+	MACS_peak_575	chr10	45871062	45871377	316	158	3	908.92	15	0	promoter	1596
NM_001256154	ALOX5	chr10	45869623	45941567	+	MACS_peak_575	chr10	45871062	45871377	316	158	3	908.92	15	0	promoter	1596
NM_001256153	ALOX5	chr10	45869623	45941567	+	MACS_peak_575	chr10	45871062	45871377	316	158	3	908.92	15	0	promoter	1596
NM_005729	PPIF	chr10	81107219	81115089	+	MACS_peak_629	chr10	81105729	81105969	241	120	3	1258.62	15	0	promoter	-1370
NM_001143993	RASSF7	chr11	560970	564025	+	MACS_peak_723	chr11	562593	562805	213	106	3	1462.65	15	0	promoter	1729
NM_001005178	OR52W1	chr11	6220453	6221416	+	MACS_peak_741	chr11	6222347	6222550	204	102	3	1531.68	15	0	promoter	1995
NM_001004058	OR8K5	chr11	55927793	55926869	-	MACS_peak_832	chr11	55927541	55927756	216	108	3	1439.75	15	0	promoter	145
NM_004200	SYT7	chr11	61348344	61281187	-	MACS_peak_844	chr11	61347411	61347610	200	100	3	1577.97	15	0	promoter	834
NM_001252065	SYT7	chr11	61348344	61281187	-	MACS_peak_844	chr11	61347411	61347610	200	100	3	1577.97	15	0	promoter	834
NM_015368	PANX1	chr11	93862093	93915137	+	MACS_peak_888	chr11	93860676	93860909	234	117	3	1303.55	15	0	promoter	-1301
NM_032489	ACRBP	chr12	6756580	6747241	-	MACS_peak_993	chr12	6758099	6758351	253	126	3	1191.71	15	0	promoter	-1645
NM_001278420	C12orf42	chr12	103889788	103695718	-	MACS_peak_1177	chr12	103887846	103888099	254	127	3	1169.54	15	0	promoter	1816
NM_001278419	C12orf42	chr12	103889788	103695718	-	MACS_peak_1177	chr12	103887846	103888099	254	127	3	1169.54	15	0	promoter	1816
NM_001099336	C12orf42	chr12	103889788	103695718	-	MACS_peak_1177	chr12	103887846	103888099	254	127	3	1169.54	15	0	promoter	1816
NM_198521	C12orf42	chr12	103889788	103695718	-	MACS_peak_1177	chr12	103887846	103888099	254	127	3	1169.54	15	0	promoter	1816
NR_049775	GPC5-AS1	chr13	93372227	93353642	-	MACS_peak_1355	chr13	93370643	93370914	272	136	3	1081.51	15	0	promoter	1449
NM_003813	ADAM21	chr14	70918873	70926622	+	MACS_peak_1505	chr14	70917872	70918130	259	129	3	1147.43	15	0	promoter	-872
NM_001100817	TCEB3CL	chr18	44550298	44548657	-	MACS_peak_2129	chr18	44548792	44549187	396	198	3	680.31	15	0.02	promoter	1309
NM_013938	OR10H3	chr19	15852202	15853153	+	MACS_peak_2180	chr19	15853633	15853929	297	148	3	973.07	15	0	promoter	1579
NM_000285	PEPD	chr19	34012799	33877854	-	MACS_peak_2215	chr19	34012068	34012311	244	122	3	1236.26	15	0	promoter	610
NM_001166057	PEPD	chr19	34012799	33877854	-	MACS_peak_2215	chr19	34012068	34012311	244	122	3	1236.26	15	0	promoter	610
NM_001166056	PEPD	chr19	34012799	33877854	-	MACS_peak_2215	chr19	34012068	34012311	244	122	3	1236.26	15	0	promoter	610
NM_001030048	KLK3	chr19	51358170	51364020	+	MACS_peak_2259	chr19	51358594	51358830	237	118	3	1281.05	15	0	promoter	542
NM_001648	KLK3	chr19	51358170	51364020	+	MACS_peak_2259	chr19	51358594	51358830	237	118	3	1281.05	15	0	promoter	542
NM_001030047	KLK3	chr19	51358170	51364020	+	MACS_peak_2259	chr19	51358594	51358830	237	118	3	1281.05	15	0	promoter	542
NM_001145176	SHISA7	chr19	55954230	55940104	-	MACS_peak_2270	chr19	55956096	55956347	252	126	3	1191.71	15	0	promoter	-1991
NM_201647	STAMBP	chr2	74056042	74094295	+	MACS_peak_2399	chr2	74053948	74054195	248	124	3	1213.95	15	0	promoter	-1971
NM_018271	THNSL2	chr2	88472657	88486156	+	MACS_peak_2421	chr2	88472707	88472921	215	107	3	1439.75	15	0	promoter	157
NR_029609	MIR10B	chr2	177015030	177015140	+	MACS_peak_2612	chr2	177013797	177014048	252	126	3	1191.71	15	0	promoter	-1108
NM_001145000	ITGAV	chr2	187454789	187545629	+	MACS_peak_2626	chr2	187454971	187455212	242	121	3	1258.62	15	0	promoter	302
NM_002210	ITGAV	chr2	187454789	187545629	+	MACS_peak_2626	chr2	187454971	187455212	242	121	3	1258.62	15	0	promoter	302
NR_030614	MIR885	chr3	10436246	10436172	-	MACS_peak_3105	chr3	10435784	10435995	212	106	3	1462.65	15	0	promoter	357
NM_005172	ATOH1	chr4	94750077	94751142	+	MACS_peak_3562	chr4	94749149	94749388	240	120	3	1258.62	15	0	promoter	-809
NR_002157	OR2A9P	chr7	143948548	143947563	-	MACS_peak_4658	chr7	143947072	143947311	240	120	3	1258.62	15	0	promoter	1357
NM_003756	EIF3H	chr8	117768062	117657054	-	MACS_peak_4883	chr8	117767209	117767538	330	165	3	845.5	15	0	promoter	689
NM_001201380	CNTNAP3B	chr9	43684884	43922473	+	MACS_peak_5011	chr9	43682779	43683047	269	134	3	1103.41	15	0	promoter	-1971
NM_016379	VCX3A	chrX	6453159	6451658	-	MACS_peak_5164	chrX	6453846	6454092	247	123	3	1213.95	15	0	promoter	-810
NM_001099921	MAGEB16	chrX	35816458	35821852	+	MACS_peak_5187	chrX	35817710	35817967	258	129	3	1147.43	15	0	promoter	1380
NM_003125	SPRR1B	chr1	153003678	153005376	+	MACS_peak_222	chr1	153003184	153003431	248	124	4	1588.69	14.29	0	promoter	-371
NM_004274	AKAP6	chr14	32798478	33302268	+	MACS_peak_1417	chr14	32797146	32797576	431	331	3	731.33	14.29	0.02	promoter	-1117
NM_013371	IL19	chr1	207002221	207016326	+	MACS_peak_339	chr1	207001123	207001375	253	126	3	1164.56	13.64	0	promoter	-972
NM_001025233	CLLU1	chr12	92817734	92824730	+	MACS_peak_1147	chr12	92817068	92817296	229	114	3	1296.47	13.64	0	promoter	-552
NR_036230	MIR4263	chr2	28219233	28219316	+	MACS_peak_2331	chr2	28217905	28218165	261	130	3	1121.11	13.64	0	promoter	-1198
NM_001018082	ADIG	chr20	37209837	37217104	+	MACS_peak_2857	chr20	37209187	37209402	216	108	3	1408.05	13.64	0	promoter	-543
NR_109989	RP11-368I23.2	chr3	168619732	168639781	+	MACS_peak_3336	chr3	168621398	168621662	265	132	3	1099.48	13.64	0	promoter	1798
NM_033632	FBXW7	chr4	153456185	153242409	-	MACS_peak_3645	chr4	153454219	153454481	263	131	3	1099.48	13.64	0	promoter	1835
NM_001142401	CD164	chr6	109703762	109687716	-	MACS_peak_4315	chr6	109704611	109704831	221	110	3	1363.24	13.64	0	promoter	-959
NM_001142403	CD164	chr6	109703762	109687716	-	MACS_peak_4315	chr6	109704611	109704831	221	110	3	1363.24	13.64	0	promoter	-959
NM_001142402	CD164	chr6	109703762	109687716	-	MACS_peak_4315	chr6	109704611	109704831	221	110	3	1363.24	13.64	0	promoter	-959
NM_006016	CD164	chr6	109703762	109687716	-	MACS_peak_4315	chr6	109704611	109704831	221	110	3	1363.24	13.64	0	promoter	-959
NM_001142404	CD164	chr6	109703762	109687716	-	MACS_peak_4315	chr6	109704611	109704831	221	110	3	1363.24	13.64	0	promoter	-959
NM_057168	WNT16	chr7	120969089	120981158	+	MACS_peak_4619	chr7	120967650	120967850	201	100	3	1521.03	13.64	0	promoter	-1339
NM_001278255	POLE3	chr9	116173029	116169518	-	MACS_peak_5116	chr9	116171846	116172093	248	124	3	1186.39	13.64	0	promoter	1060
NM_022367	SEMA4A	chr1	156123321	156147542	+	MACS_peak_229	chr1	156124111	156124352	242	121	3	1204.33	12.5	0	promoter	910
NM_001193300	SEMA4A	chr1	156123321	156147542	+	MACS_peak_229	chr1	156124111	156124352	242	121	3	1204.33	12.5	0	promoter	910
NM_000365	TPI1	chr12	6976692	6980110	+	MACS_peak_994	chr12	6977353	6977562	210	105	3	1423.39	12.5	0	promoter	765
NM_001270399	TUBA1A	chr12	49583107	49578577	-	MACS_peak_1088	chr12	49581871	49582449	579	100	3	653.82	12.5	0.02	promoter	947
NM_001270400	TUBA1A	chr12	49583107	49578577	-	MACS_peak_1088	chr12	49581871	49582449	579	100	3	653.82	12.5	0.02	promoter	947
NM_006009	TUBA1A	chr12	49583107	49578577	-	MACS_peak_1088	chr12	49581871	49582449	579	100	3	653.82	12.5	0.02	promoter	947
NM_001160148	DDHD1	chr14	53620046	53503457	-	MACS_peak_1465	chr14	53618163	53618526	364	182	3	726.07	12.5	0.02	promoter	1702
NM_001160147	DDHD1	chr14	53620046	53503457	-	MACS_peak_1465	chr14	53618163	53618526	364	182	3	726.07	12.5	0.02	promoter	1702
NM_030637	DDHD1	chr14	53620046	53503457	-	MACS_peak_1465	chr14	53618163	53618526	364	182	3	726.07	12.5	0.02	promoter	1702
NM_024620	ZNF329	chr19	58662148	58637694	-	MACS_peak_2278	chr19	58662096	58662313	218	109	3	1357.07	12.5	0	promoter	-56
NM_014508	APOBEC3C	chr22	39410264	39414825	+	MACS_peak_3059	chr22	39409453	39410015	563	363	4	923.48	12.5	0	promoter	-530
NM_006320	PGRMC2	chr4	129209984	129190391	-	MACS_peak_3605	chr4	129211374	129211670	297	148	3	929.07	12.5	0	promoter	-1538
NM_001135647	FAM53C	chr5	137673223	137685418	+	MACS_peak_4046	chr5	137672764	137672985	222	111	3	1335.07	12.5	0	promoter	-349
NR_103714	FAM27E2	chr9	45733216	45734983	+	MACS_peak_5016	chr9	45733677	45733942	266	133	3	1054.66	12.5	0	promoter	593
NM_001145080	C17orf104	chr17	42733761	42753165	+	MACS_peak_2023	chr17	42733346	42733583	238	119	3	1201.81	11.54	0	promoter	-297
NM_002610	PDK1	chr2	173420696	173463862	+	MACS_peak_2600	chr2	173419321	173419536	216	108	3	1352.53	11.54	0	promoter	-1268
NR_103729	PDK1	chr2	173420696	173463862	+	MACS_peak_2600	chr2	173419321	173419536	216	108	3	1352.53	11.54	0	promoter	-1268
NM_001278549	PDK1	chr2	173420696	173463862	+	MACS_peak_2600	chr2	173419321	173419536	216	108	3	1352.53	11.54	0	promoter	-1268
NR_108076	LINC01069	chr13	78568908	78553900	-	MACS_peak_1332	chr13	78570392	78570791	400	100	3	699.36	11.11	0.02	promoter	-1683
NM_001004441	ANKRD34B	chr5	79866304	79852573	-	MACS_peak_3952	chr5	79864736	79865316	581	454	3	631.96	11.11	0.02	promoter	1278
NM_007179	INSL6	chr9	5185618	5163862	-	MACS_peak_4945	chr9	5185614	5185976	363	181	3	695.62	10.71	0.02	promoter	-177
NM_001080790	MAGEA9B	chrX	148863592	148869399	+	MACS_peak_5568	chrX	148862548	148862932	385	192	3	638.47	10.71	0.02	promoter	-852
NM_020348	CNNM1	chr10	101088855	101154087	+	MACS_peak_654	chr10	101087344	101087895	552	407	3	622.2	10	0.02	promoter	-1236
NM_001143837	NOX4	chr11	89322779	89057521	-	MACS_peak_885	chr11	89323211	89323430	220	110	3	1262.9	10	0	promoter	-541
NM_020996	FGF6	chr12	4554780	4543307	-	MACS_peak_982	chr12	4552991	4553543	553	115	3	621.88	10	0.02	promoter	1513
NM_006163	NFE2	chr12	54689563	54685890	-	MACS_peak_1093	chr12	54690342	54690889	548	433	3	623.51	10	0.02	promoter	-1052
NM_139283	PPTC7	chr12	111021064	110972236	-	MACS_peak_1196	chr12	111019573	111019977	405	305	3	678.06	10	0.02	promoter	1289
NM_001286761	KIAA0226L	chr13	46964177	46916134	-	MACS_peak_1289	chr13	46963803	46964306	504	100	3	638.59	10	0.02	promoter	123
NM_001276318	PPP1R3E	chr14	23772057	23765129	-	MACS_peak_1398	chr14	23771473	23771902	430	330	3	667.24	10	0.02	promoter	370
NM_207007	CCL4L2	chr17	34538467	34540274	+	MACS_peak_1999	chr17	34536602	34537231	630	148	4	844.09	10	0	promoter	-1551
NM_001001435	CCL4L1	chr17	34538467	34540274	+	MACS_peak_1999	chr17	34536602	34537231	630	148	4	844.09	10	0	promoter	-1551
NM_001005404	YPEL2	chr17	57409052	57479095	+	MACS_peak_2047	chr17	57408397	57408827	431	100	3	666.82	10	0.02	promoter	-440
NR_106875	MIR6817	chr22	25851612	25851678	+	MACS_peak_3028	chr22	25852911	25853118	208	104	4	1806.76	10	0	promoter	1402
NM_014487	ZNF330	chr4	142142048	142155850	+	MACS_peak_3632	chr4	142142010	142142447	438	338	3	663.92	10	0.02	promoter	180
NR_024359	LINC00086	chrX	134555867	134560225	+	MACS_peak_5501	chrX	134554455	134555107	653	184	4	740.16	10	0.02	promoter	-1086
NM_001256608	C1orf85	chr1	156265480	156262477	-	MACS_peak_230	chr1	156266626	156266890	265	132	3	997.81	9.38	0	promoter	-1278
NM_001256605	C1orf85	chr1	156265480	156262477	-	MACS_peak_230	chr1	156266626	156266890	265	132	3	997.81	9.38	0	promoter	-1278
NM_001256604	C1orf85	chr1	156265480	156262477	-	MACS_peak_230	chr1	156266626	156266890	265	132	3	997.81	9.38	0	promoter	-1278
NM_001256609	C1orf85	chr1	156265480	156262477	-	MACS_peak_230	chr1	156266626	156266890	265	132	3	997.81	9.38	0	promoter	-1278
NM_144580	C1orf85	chr1	156265480	156262477	-	MACS_peak_230	chr1	156266626	156266890	265	132	3	997.81	9.38	0	promoter	-1278
NR_003008	SCARNA5	chr2	234184371	234184649	+	MACS_peak_2742	chr2	234185232	234185774	543	354	6	1300.39	9.38	0	promoter	1132
NM_002670	PLS1	chr3	142342265	142432505	+	MACS_peak_3294	chr3	142343173	142343422	250	125	3	1058.02	9.38	0	promoter	1032
NM_001491	GCNT2	chr6	10555948	10629601	+	MACS_peak_4160	chr6	10557172	10557428	257	128	3	1037.88	9.38	0	promoter	1352
NM_014761	IST1	chr16	71929395	71964540	+	MACS_peak_1882	chr16	71928659	71929242	584	384	4	839.48	9.09	0	promoter	-445
NM_001270979	IST1	chr16	71929395	71964540	+	MACS_peak_1882	chr16	71928659	71929242	584	384	4	839.48	9.09	0	promoter	-445
NM_001270978	IST1	chr16	71929395	71964540	+	MACS_peak_1882	chr16	71928659	71929242	584	384	4	839.48	9.09	0	promoter	-445
NM_001270977	IST1	chr16	71929395	71964540	+	MACS_peak_1882	chr16	71928659	71929242	584	384	4	839.48	9.09	0	promoter	-445
NM_001270975	IST1	chr16	71929395	71964540	+	MACS_peak_1882	chr16	71928659	71929242	584	384	4	839.48	9.09	0	promoter	-445
NM_002124	HLA-DRB1	chr6	32557613	32546546	-	MACS_peak_4217	chr6	32557708	32558281	574	100	3	598.03	9.09	0.02	promoter	-381
NM_001243965	HLA-DRB1	chr6	32557613	32546546	-	MACS_peak_4217	chr6	32557708	32558281	574	100	3	598.03	9.09	0.02	promoter	-381
NM_001177465	MAMLD1	chrX	149531544	149682448	+	MACS_peak_5571	chrX	149530320	149530785	466	366	3	635.54	9.09	0.02	promoter	-992
NM_002692	POLE2	chr14	50155098	50110269	-	MACS_peak_1456	chr14	50153560	50153825	266	133	3	961.73	8.82	0	promoter	1406
NM_001197330	POLE2	chr14	50155098	50110269	-	MACS_peak_1456	chr14	50153560	50153825	266	133	3	961.73	8.82	0	promoter	1406
NM_021009	UBC	chr12	125399587	125396191	-	MACS_peak_1221	chr12	125398278	125398909	632	435	4	705.09	8.33	0.02	promoter	994
NR_104625	RP1-167G20.1	chr5	16441211	16373469	-	MACS_peak_3782	chr5	16442204	16442429	226	113	3	1163.73	8.33	0	promoter	-1105
NM_022113	KIF13A	chr6	17987854	17763923	-	MACS_peak_4186	chr6	17988662	17988898	237	118	3	1087.47	7.89	0	promoter	-926
NM_001105566	KIF13A	chr6	17987854	17763923	-	MACS_peak_4186	chr6	17988662	17988898	237	118	3	1087.47	7.89	0	promoter	-926
NM_001105567	KIF13A	chr6	17987854	17763923	-	MACS_peak_4186	chr6	17988662	17988898	237	118	3	1087.47	7.89	0	promoter	-926
NM_175914	HNF4A	chr20	42984440	43061485	+	MACS_peak_2880	chr20	42984325	42984748	424	267	3	622.46	7.69	0.02	promoter	96
NM_001287183	HNF4A	chr20	42984440	43061485	+	MACS_peak_2880	chr20	42984325	42984748	424	267	3	622.46	7.69	0.02	promoter	96
NM_001287182	HNF4A	chr20	42984440	43061485	+	MACS_peak_2880	chr20	42984325	42984748	424	267	3	622.46	7.69	0.02	promoter	96
NM_001030003	HNF4A	chr20	42984440	43061485	+	MACS_peak_2880	chr20	42984325	42984748	424	267	3	622.46	7.69	0.02	promoter	96
NM_020765	UBR4	chr1	19536746	19400999	-	MACS_peak_32	chr1	19537551	19537812	262	131	3	937.45	7.5	0	promoter	-935
NM_012351	OR10J1	chr1	159409511	159410600	+	MACS_peak_234	chr1	159410208	159410443	236	118	3	1072.05	7.5	0	promoter	814
NM_031944	MIXL1	chr1	226411318	226414756	+	MACS_peak_386	chr1	226411572	226411784	213	106	3	1229.56	7.5	0	promoter	360
NM_001282402	MIXL1	chr1	226411318	226414756	+	MACS_peak_386	chr1	226411572	226411784	213	106	3	1229.56	7.5	0	promoter	360
NM_001165946	IDE	chr10	94257518	94211440	-	MACS_peak_642	chr10	94257185	94257448	264	132	3	937.45	7.5	0	promoter	202
NM_001207030	LOC643802	chr16	53405041	53403273	-	MACS_peak_1850	chr16	53403325	53403562	238	119	3	1072.05	7.5	0	promoter	1598
NM_004375	COX11	chr17	53046064	53038566	-	MACS_peak_2039	chr17	53046570	53046800	231	115	3	1111.07	7.5	0	promoter	-621
NM_001162862	COX11	chr17	53046064	53038566	-	MACS_peak_2039	chr17	53046570	53046800	231	115	3	1111.07	7.5	0	promoter	-621
NM_001162861	COX11	chr17	53046064	53038566	-	MACS_peak_2039	chr17	53046570	53046800	231	115	3	1111.07	7.5	0	promoter	-621
NM_001010879	ZIK1	chr19	58095627	58103758	+	MACS_peak_2276	chr19	58094506	58094713	208	104	3	1269.51	7.5	0	promoter	-1018
NM_018683	RNF114	chr20	48552913	48570422	+	MACS_peak_2893	chr20	48553875	48554182	308	154	3	769.38	7.5	0	promoter	1115
NR_026755	C21orf15	chr21	15220685	15215453	-	MACS_peak_2963	chr21	15218774	15218987	214	107	3	1229.56	7.5	0	promoter	1805
NM_016305	SS18L2	chr3	42632297	42636490	+	MACS_peak_3162	chr3	42631737	42631953	217	108	3	1189.83	7.5	0	promoter	-452
NM_002477	MYL5	chr4	671710	675817	+	MACS_peak_3374	chr4	670763	670969	207	103	3	1269.51	7.5	0	promoter	-844
NM_020236	MRPL1	chr4	78783804	78873944	+	MACS_peak_3539	chr4	78782775	78782998	224	112	3	1150.34	7.5	0	promoter	-918
NM_003543	HIST1H4H	chr6	26285727	26285353	-	MACS_peak_4207	chr6	26286495	26286741	247	123	3	1013.97	7.5	0	promoter	-891
NM_003510	HIST1H2AK	chr6	27806117	27805657	-	MACS_peak_4210	chr6	27806650	27806901	252	126	3	994.74	7.5	0	promoter	-658
NR_030615	MIR877	chr6	30552108	30552194	+	MACS_peak_4216	chr6	30552618	30552865	248	124	3	1013.97	7.5	0	promoter	633
NM_001143940	LGSN	chr6	64029882	63985855	-	MACS_peak_4256	chr6	64030747	64030998	252	126	3	994.74	7.5	0	promoter	-990
NM_016571	LGSN	chr6	64029882	63985855	-	MACS_peak_4256	chr6	64030747	64030998	252	126	3	994.74	7.5	0	promoter	-990
NR_028511	TAAR3	chr6	132930441	132929363	-	MACS_peak_4353	chr6	132931967	132932180	214	107	3	1229.56	7.5	0	promoter	-1632
NM_198887	NUP43	chr6	150067708	150045451	-	MACS_peak_4373	chr6	150066548	150066784	237	118	3	1072.05	7.5	0	promoter	1042
NR_104456	NUP43	chr6	150067708	150045451	-	MACS_peak_4373	chr6	150066548	150066784	237	118	3	1072.05	7.5	0	promoter	1042
NM_013321	SNX8	chr7	2354099	2291404	-	MACS_peak_4418	chr7	2353182	2353414	233	116	3	1091.53	7.5	0	promoter	801
NM_001081551	DEFB103A	chr8	7287870	7286490	-	MACS_peak_4701	chr8	7288875	7289134	260	130	3	956.48	7.5	0	promoter	-1134
NM_152271	LONRF1	chr8	12612992	12579405	-	MACS_peak_4710	chr8	12614596	12614861	266	133	3	918.48	7.5	0	promoter	-1736
NM_171982	TRIM35	chr8	27168834	27142403	-	MACS_peak_4741	chr8	27168262	27168462	201	100	3	1309.67	7.5	0	promoter	472
NM_012069	ATP1B4	chrX	119495939	119517104	+	MACS_peak_5441	chrX	119497765	119498015	251	125	3	994.74	7.5	0	promoter	1951
NM_001142447	ATP1B4	chrX	119495939	119517104	+	MACS_peak_5441	chrX	119497765	119498015	251	125	3	994.74	7.5	0	promoter	1951
NM_006526	ZNF217	chr20	52199636	52183609	-	MACS_peak_2902	chr20	52200775	52201182	408	277	3	616.05	7.14	0.02	promoter	-1342
NR_001560	CYCSP52	chr1	157098153	157098463	+	MACS_peak_233	chr1	157097457	157098014	558	134	3	547.48	6.67	0.02	promoter	-418
NR_029390	LOC284412	chr19	37759912	37756840	-	MACS_peak_2227	chr19	37759514	37760016	503	112	3	566.06	6.67	0.02	promoter	147
NM_016024	RBMX2	chrX	129535942	129547317	+	MACS_peak_5485	chrX	129535365	129535626	262	131	3	899.72	6.52	0	promoter	-447
NM_003805	CRADD	chr12	94071150	94244531	+	MACS_peak_1152	chr12	94069054	94069468	415	291	4	736.24	6.25	0.02	promoter	-1889
NR_028407	ARMCX4	chrX	100673250	100790975	+	MACS_peak_5368	chrX	100674965	100675486	522	419	3	547.87	6.25	0.02	promoter	1975
NM_001225	CASP4	chr11	104839325	104813593	-	MACS_peak_908	chr11	104840773	104841168	396	198	3	513.93	5.94	0.02	promoter	-1645
NM_024603	BEND5	chr1	49242547	49193539	-	MACS_peak_76	chr1	49241579	49242166	588	102	3	515.79	5.88	0.02	promoter	675
NM_002246	KCNK3	chr2	26915580	26954066	+	MACS_peak_2329	chr2	26913700	26914275	576	100	3	515.72	5.76	0.02	promoter	-1593
NM_016333	SRRM2	chr16	2802329	2821413	+	MACS_peak_1760	chr16	2801456	2802007	552	452	3	515.72	5.52	0.02	promoter	-598
NM_080868	ASB17	chr1	76398116	76384557	-	MACS_peak_120	chr1	76397643	76397845	203	101	3	1166.99	5	0	promoter	372
NR_026546	ASB17	chr1	76398116	76384557	-	MACS_peak_120	chr1	76397643	76397845	203	101	3	1166.99	5	0	promoter	372
NR_110761	LOC102723769	chr1	143202239	143134602	-	MACS_peak_199	chr1	143201093	143201488	396	198	3	483.31	5	0.02	promoter	949
NM_024948	FAM188A	chr10	15902519	15820174	-	MACS_peak_480	chr10	15902503	15902757	255	127	3	862.83	5	0	promoter	-111
NM_014925	R3HDM2	chr12	57704246	57647547	-	MACS_peak_1099	chr12	57703042	57703286	245	122	3	915.24	5	0	promoter	1082
NM_002915	RFC3	chr13	34392205	34411644	+	MACS_peak_1265	chr13	34393702	34394192	491	361	4	644.81	5	0.02	promoter	1742
NR_036133	MIR323B	chr14	101522555	101522637	+	MACS_peak_1576	chr14	101523731	101523945	215	107	3	1075.79	5	0	promoter	1283
NM_018074	CCDC94	chr19	4247110	4269085	+	MACS_peak_2160	chr19	4247481	4247688	208	104	3	1130.35	5	0	promoter	474
NM_133498	SPACA4	chr19	49109999	49110971	+	MACS_peak_2253	chr19	49109977	49110558	582	472	3	488.71	5	0.02	promoter	268
NM_003089	SNRNP70	chr19	49588464	49611870	+	MACS_peak_2256	chr19	49589002	49589230	229	114	3	986	5	0	promoter	652
NM_024867	SPEF2	chr5	35617988	35814713	+	MACS_peak_3846	chr5	35616071	35616291	221	110	3	1039.7	5	0	promoter	-1807
NR_026856	LINC01011	chr6	2988200	2991405	+	MACS_peak_4131	chr6	2986954	2987369	416	316	3	548.55	5	0.02	promoter	-1039
NR_026855	LINC01011	chr6	2988200	2991405	+	MACS_peak_4131	chr6	2986954	2987369	416	316	3	548.55	5	0.02	promoter	-1039
NM_004084	DEFA1	chr8	6856724	6854287	-	MACS_peak_4700	chr8	6857040	6857523	484	100	3	515.72	4.84	0.02	promoter	-557
NM_001042500	DEFA1B	chr8	6856724	6854287	-	MACS_peak_4700	chr8	6857040	6857523	484	100	3	515.72	4.84	0.02	promoter	-557
NR_106872	MIR6814	chr21	43167001	43166931	-	MACS_peak_2999	chr21	43164934	43165416	483	100	3	515.72	4.83	0.02	promoter	1826
NR_015363	GLIDR	chr9	41955076	41952398	-	MACS_peak_5007	chr9	41953493	41953808	316	158	3	647.45	4.74	0.02	promoter	1426
NM_001161779	PDP1	chr8	94929174	94938296	+	MACS_peak_4861	chr8	94927738	94928034	297	148	3	681.85	4.46	0.02	promoter	-1288
NM_024642	GALNT12	chr9	101569980	101612363	+	MACS_peak_5090	chr9	101567920	101568347	428	328	3	515.72	4.28	0.02	promoter	-1847
NM_016095	GINS2	chr16	85722588	85711279	-	MACS_peak_1913	chr16	85722157	85722722	566	124	4	574	4.25	0.02	promoter	149
NM_032348	MXRA8	chr1	1294174	1288068	-	MACS_peak_1	chr1	1292220	1292528	309	154	3	610.23	3.75	0.02	promoter	1800
NM_001282584	MXRA8	chr1	1294174	1288068	-	MACS_peak_1	chr1	1292220	1292528	309	154	3	610.23	3.75	0.02	promoter	1800
NR_047500	LINC00571	chr13	38717369	38624953	-	MACS_peak_1277	chr13	38716983	38717303	321	160	3	579.74	3.75	0.02	promoter	226
NM_001805	CEBPE	chr14	23588820	23586514	-	MACS_peak_1397	chr14	23590301	23590520	220	110	3	947.71	3.75	0	promoter	-1590
NM_001252231	SEC24A	chr5	133984474	134029388	+	MACS_peak_4039	chr5	133984370	133984577	208	104	3	1032.11	3.75	0	promoter	-1
NR_001564	XIST	chrX	73072588	73040485	-	MACS_peak_5274	chrX	73071829	73072335	507	100	3	453.59	3.57	0.02	promoter	506
NM_178468	FAM83C	chr20	33880225	33873533	-	MACS_peak_2847	chr20	33881309	33881538	230	115	3	872.28	3.45	0	promoter	-1198
NM_003761	VAMP8	chr2	85804613	85809156	+	MACS_peak_2415	chr2	85803978	85804203	226	113	3	883.08	3.39	0	promoter	-523
NM_018088	FAM90A1	chr12	8380214	8373855	-	MACS_peak_999	chr12	8378339	8378790	452	352	3	461.68	3.33	0.02	promoter	1650
NR_110943	RP11-482M8.1	chr16	87527792	87549236	+	MACS_peak_1926	chr16	87529107	87529607	501	103	3	443.53	3.33	0.02	promoter	1565
NR_031578	MIR1298	chrX	113949649	113949761	+	MACS_peak_5412	chrX	113951198	113951725	528	428	3	428.54	3.23	0.02	promoter	1812
NR_026797	LINC00520	chr14	56263392	56247852	-	MACS_peak_1472	chr14	56264820	56265085	266	133	3	676.89	3	0.02	promoter	-1560
NR_026796	LINC00520	chr14	56263392	56247852	-	MACS_peak_1472	chr14	56264820	56265085	266	133	3	676.89	3	0.02	promoter	-1560
NM_003485	GPR68	chr14	91720224	91698875	-	MACS_peak_1553	chr14	91721685	91722162	478	378	3	401.36	2.5	0.02	promoter	-1699
NR_024228	SNAR-A8	chr19	50604268	50604147	-	MACS_peak_2258	chr19	50603095	50603377	283	141	3	587.34	2.5	0.02	promoter	1032
NR_024215	SNAR-A4	chr19	50604268	50604147	-	MACS_peak_2258	chr19	50603095	50603377	283	141	3	587.34	2.5	0.02	promoter	1032
NR_024229	SNAR-A10	chr19	50604268	50604147	-	MACS_peak_2258	chr19	50603095	50603377	283	141	3	587.34	2.5	0.02	promoter	1032
NR_024225	SNAR-A11	chr19	50604268	50604147	-	MACS_peak_2258	chr19	50603095	50603377	283	141	3	587.34	2.5	0.02	promoter	1032
NR_024214	SNAR-A3	chr19	50604268	50604147	-	MACS_peak_2258	chr19	50603095	50603377	283	141	3	587.34	2.5	0.02	promoter	1032
NR_024224	SNAR-A7	chr19	50604268	50604147	-	MACS_peak_2258	chr19	50603095	50603377	283	141	3	587.34	2.5	0.02	promoter	1032
NR_024223	SNAR-A5	chr19	50604268	50604147	-	MACS_peak_2258	chr19	50603095	50603377	283	141	3	587.34	2.5	0.02	promoter	1032
NR_024227	SNAR-A6	chr19	50604268	50604147	-	MACS_peak_2258	chr19	50603095	50603377	283	141	3	587.34	2.5	0.02	promoter	1032
NR_024226	SNAR-A9	chr19	50604268	50604147	-	MACS_peak_2258	chr19	50603095	50603377	283	141	3	587.34	2.5	0.02	promoter	1032
NR_024242	SNAR-A14	chr19	50604268	50604147	-	MACS_peak_2258	chr19	50603095	50603377	283	141	3	587.34	2.5	0.02	promoter	1032
NR_003057	SNORD69	chr3	52726751	52726828	+	MACS_peak_3179	chr3	52728104	52728637	534	434	3	382.1	2.5	0.02	promoter	1619
NM_001128834	PLP1	chrX	103031438	103047547	+	MACS_peak_5376	chrX	103029326	103029897	572	412	3	370.2	2.5	0.02	promoter	-1827
NM_004541	NDUFA1	chrX	119005733	119010629	+	MACS_peak_5437	chrX	119005411	119005907	497	100	3	394.57	2.5	0.02	promoter	-74
NM_015042	ZNF609	chr15	64791618	64978266	+	MACS_peak_1676	chr15	64791715	64792044	330	165	3	462.86	2.48	0.02	promoter	261
NR_027412	LINC00910	chr17	41466266	41447212	-	MACS_peak_2017	chr17	41465969	41466462	494	143	4	481.41	2.47	0.02	promoter	51
NM_145235	FANK1	chr10	127585107	127698161	+	MACS_peak_702	chr10	127585366	127585949	584	165	4	416.95	2.19	0.02	promoter	550
NM_012227	GTPBP6	chrX	230887	221425	-	MACS_peak_5160	chrX	228680	229119	440	164	5	521.44	1.76	0.02	promoter	1988
NM_001242932	LSP1	chr11	1886394	1913493	+	MACS_peak_730	chr11	1885590	1885846	257	128	4	748.33	1.71	0.03	promoter	-676
NR_003012	SCARNA11	chr12	6690775	6690638	-	MACS_peak_992	chr12	6691610	6691949	340	170	4	492.06	1.7	0.02	promoter	-1004
NM_144648	LRGUK	chr7	133812104	133948933	+	MACS_peak_4640	chr7	133810868	133811123	256	128	6	1058.93	1.54	0	promoter	-1109
NM_001166278	DLG3	chrX	69674945	69725339	+	MACS_peak_5257	chrX	69674778	69675179	402	100	3	323.8	1.34	0.04	promoter	33
NM_001032278	MMP28	chr17	34122640	34105508	-	MACS_peak_1997	chr17	34123267	34123740	474	155	3	275.56	1.19	0.07	promoter	-863
NR_003594	REXO1L2P	chr8	86727072	86728150	+	MACS_peak_4850	chr8	86727545	86728209	665	509	5	372.94	1.15	0.02	promoter	805
NM_012227	GTPBP6	chrY	180887	171425	-	MACS_peak_5592	chrY	178680	179208	529	414	3	239.09	1.06	0.07	promoter	1943
NM_145174	DNAJB7	chr22	41258130	41255553	-	MACS_peak_3064	chr22	41257506	41257816	311	155	6	623.01	1.04	0.02	promoter	469
NM_000525	KCNJ11	chr11	17410206	17406795	-	MACS_peak_767	chr11	17409357	17409768	412	100	3	275.56	1.03	0.07	promoter	644
NR_047479	LINC00854	chr17	41381062	41373436	-	MACS_peak_2016	chr17	41381680	41382312	633	453	4	233.85	1	0.07	promoter	-934
NM_001001394	DNAJB3	chr2	234652661	234651395	-	MACS_peak_2743	chr2	234652069	234652308	240	120	3	471.08	1	0.02	promoter	473
NR_037696	LOC100286922	chr2	234663991	234662961	-	MACS_peak_2744	chr2	234663495	234663709	215	107	3	538.28	0.94	0.02	promoter	389
NR_037695	LOC100286922	chr2	234663991	234662961	-	MACS_peak_2744	chr2	234663495	234663709	215	107	3	538.28	0.94	0.02	promoter	389
NR_037694	LOC100286922	chr2	234663991	234662961	-	MACS_peak_2744	chr2	234663495	234663709	215	107	3	538.28	0.94	0.02	promoter	389
NM_001135211	FKBP6	chr7	72742154	72772646	+	MACS_peak_4550	chr7	72742694	72742993	300	150	3	306.29	0.9	0.06	promoter	689
NR_037421	MIR3648	chr21	9825831	9826011	+	MACS_peak_2936	chr21	9825325	9825827	503	310	3	167.01	0.63	0.18	promoter	-255
NR_038368	LINC00273	chr16	33962503	33961051	-	MACS_peak_1823	chr16	33962930	33964222	1293	310	27	603.74	0.57	0.02	promoter	-1073
NR_003594	REXO1L2P	chr8	86748526	86749604	+	MACS_peak_4852	chr8	86749551	86749950	400	222	3	186.17	0.57	0.13	promoter	1224
NR_027020	ANKRD30BL	chr2	133015542	132905163	-	MACS_peak_2519	chr2	133015161	133015480	320	160	3	169.48	0.5	0.18	promoter	222
NM_001187	BAGE	chr21	11098937	11057795	-	MACS_peak_2959	chr21	11098279	11098638	360	180	4	168.49	0.48	0.18	promoter	479
NM_014168	METTL5	chr2	170681353	170668267	-	MACS_peak_2596	chr2	170682681	170682984	304	152	5	269.08	0.45	0.07	promoter	-1479
NR_037421	MIR3648	chr21	9825831	9826011	+	MACS_peak_2937	chr21	9826911	9827686	776	273	23	413.05	0.29	0.02	promoter	1467
NR_027020	ANKRD30BL	chr2	133015542	132905163	-	MACS_peak_2520	chr2	133016627	133017235	609	179	4	68.39	0.24	2.97	promoter	-1389
