# Supplementary material for: MiR-22, regulated by MeCP2, suppresses gastric cancer cell proliferation by inducing a deficiency in endogenous S-adenosylmethionine
Source: Oncogenesis. 2020 Nov 10;9(11):99. doi: 10.1038/s41389-020-00281-z (PMC7652948; doi:10.1038/s41389-020-00281-z)
Supplement: Supplementary file 6 — Dataset 2B [file 41389_2020_281_MOESM6_ESM.xls]

## Sheet: MeCP2 vs Input
Column A: MACS_Num: MACS Peak identifier. Column B: Chr: The chromosome that the peak lies in. Column C: Start: Start position of peak. Column D: End: End position of peak. Column E: Length: Length of peak region. Column F: Summit_position: Peak summit position related to the start position of peak region. Column G: TagCounts_in_peak: Number of tags in peak region. Column H: -10*LOG10(pvalue): -1…
MACS_Num	Chr	Start	End	Length	Summit_position	TagCounts_in_peak	=-10*LOG(p-value)	Fold_enrichment	FDR(%)	Peak_Classification	Refseq_name	Symbol	Gene_Classification	Chr	TSS	TTS	Strand	Peak_to_TSS
MACS_peak_2135	chr18	53253253	53253587	335	167	19	3100	316.67	0	intron	NM_001243230	TCF4	mRNA	chr18	53255860	52889561	-	2440
MACS_peak_2135	chr18	53253253	53253587	335	167	19	3100	316.67	0	intron	NM_001083962	TCF4	mRNA	chr18	53255860	52889561	-	2440
MACS_peak_2135	chr18	53253253	53253587	335	167	19	3100	316.67	0	intron	NM_003199	TCF4	mRNA	chr18	53255860	52889561	-	2440
MACS_peak_2525	chr2	133025436	133026308	873	197	68	3100	1.67	0	upstream	NR_027020	ANKRD30BL	LncRNA	chr2	133015542	132905163	-	-10330
MACS_peak_4408	chr6	170870890	170871225	336	168	28	3100	127.27	0	exon	NM_001172085	TBP	mRNA	chr6	170863420	170881958	+	7637
MACS_peak_4408	chr6	170870890	170871225	336	168	28	3100	127.27	0	exon	NM_003194	TBP	mRNA	chr6	170863420	170881958	+	7637
MACS_peak_4978	chr9	20414199	20414844	646	160	41	3100	181.82	0	upstream	NR_039684	MIR4473	microRNA	chr9	20411236	20411145	-	-3285
MACS_peak_5183	chrX	24382239	24382580	342	171	11	3100	275	0	promoter	NM_001136234	SUPT20HL1	mRNA	chrX	24380877	24383541	+	1532
MACS_peak_194	chr1	121483956	121485548	1593	1281	837	3100	0.7	0	intergenic	NR_003955	EMBP1	LncRNA	chr1	121260909	121313686	+	223843
MACS_peak_550	chr10	42384224	42388674	4451	1009	636	3100	0.44	0	intergenic	NR_024380	LOC441666	LncRNA	chr10	42863493	42827313	-	477044
MACS_peak_567	chr10	42596635	42598558	1924	426	467	3100	1.28	0	intergenic	NR_024380	LOC441666	LncRNA	chr10	42863493	42827313	-	265897
MACS_peak_568	chr10	42598977	42600471	1495	801	344	3100	0.63	0	intergenic	NR_024380	LOC441666	LncRNA	chr10	42863493	42827313	-	263769
MACS_peak_4178	chr6	16327740	16328065	326	163	13	3100	54.17	0	intergenic	NM_006877	GMPR	mRNA	chr6	16238810	16295780	+	89092
MACS_peak_5027	chr9	66970883	66971627	745	358	222	3100	0.54	0	intergenic	NR_046175	RP11-381O7.3	LncRNA	chr9	67032072	67017374	-	60817
MACS_peak_3793	chr5	17597266	17597872	607	204	49	3028.08	1.36	0	intergenic	NR_033975	LOC401177	LncRNA	chr5	17387419	17379014	-	-210150
MACS_peak_3475	chr4	49150960	49151995	1036	401	67	2994.83	0.83	0	intergenic	NM_001286791	CWH43	mRNA	chr4	48988658	49064095	+	162819
MACS_peak_1821	chr16	33956922	33957476	555	306	55	2917.71	1.07	0	intergenic	NR_038368	LINC00273	LncRNA	chr16	33962503	33961051	-	5304
MACS_peak_31	chr1	18876284	18876517	234	117	4	2774.6	200	0	intergenic	NM_152375	KLHDC7A	mRNA	chr1	18807423	18812480	+	68977
MACS_peak_3371	chr3	196625509	196625891	383	191	62	2676.88	0.6	0	intron	NM_152699	SENP5	mRNA	chr3	196594726	196661584	+	30974
MACS_peak_4564	chr7	82633011	82633211	201	100	4	2658.17	50	0	intron	NM_014510	PCLO	mRNA	chr7	82792197	82449795	-	159086
MACS_peak_1310	chr13	68680907	68681109	203	101	4	2629.79	50	0	intergenic	NR_038878	LINC00550	LncRNA	chr13	69459457	69435416	-	778449
MACS_peak_5242	chrX	66765062	66765363	302	151	7	2521.62	26.92	0	promoter	NM_000044	AR	mRNA	chrX	66763873	66950461	+	1339
MACS_peak_1779	chr16	11928289	11928500	212	106	4	2488.53	50	0	upstream	NR_024050	BCAR4	LncRNA	chr16	11922689	11913691	-	-5705
MACS_peak_1779	chr16	11928289	11928500	212	106	4	2488.53	50	0	upstream	NR_024049	BCAR4	LncRNA	chr16	11922689	11913691	-	-5705
MACS_peak_450	chr10	2246691	2246923	233	116	5	2471.82	27.78	0	intergenic	NR_038884	LINC00701	LncRNA	chr10	2357268	2342512	-	110461
MACS_peak_5081	chr9	93907063	93907265	203	101	4	2438.2	33.33	0	intergenic	NR_033912	LOC100129316	LncRNA	chr9	93837414	93825575	-	-69750
MACS_peak_3198	chr3	66308345	66308588	244	122	4	2399.84	100	0	intron	NM_001164796	SLC25A26	mRNA	chr3	66271167	66429351	+	37299
MACS_peak_3198	chr3	66308345	66308588	244	122	4	2399.84	100	0	intron	NR_028475	SLC25A26	LncRNA	chr3	66271167	66429351	+	37299
MACS_peak_2289	chr2	3698816	3699023	208	104	5	2394.06	12.5	0	upstream	NM_018436	ALLC	mRNA	chr2	3705785	3750260	+	-6866
MACS_peak_3702	chr4	188918859	188919065	207	103	4	2385.09	33.33	0	intron	NM_174900	ZFP42	mRNA	chr4	188916924	188926199	+	2038
MACS_peak_5069	chr9	87222448	87222676	229	114	4	2384.47	66.67	0	intergenic	NM_001018064	NTRK2	mRNA	chr9	87283465	87638505	+	-60903
MACS_peak_5069	chr9	87222448	87222676	229	114	4	2384.47	66.67	0	intergenic	NM_006180	NTRK2	mRNA	chr9	87283465	87638505	+	-60903
MACS_peak_5156	chr9	140004391	140004612	222	111	4	2348.31	50	0	intergenic	NM_013379	DPP7	mRNA	chr9	140009195	140004991	-	4694
MACS_peak_3118	chr3	16526533	16526793	261	130	5	2287.81	35.71	0	intron	NM_015150	RFTN1	mRNA	chr3	16555222	16357351	-	28559
MACS_peak_58	chr1	39534533	39534786	254	127	4	2277.89	100	0	upstream	NM_012090	MACF1	mRNA	chr1	39549838	39952810	+	-15179
MACS_peak_2032	chr17	48892073	48892277	205	102	4	2277.04	25	0	intergenic	NM_175575	WFIKKN2	mRNA	chr17	48912604	48919709	+	-20429
MACS_peak_2651	chr2	198040814	198041026	213	106	4	2236.29	28.57	0	intergenic	NR_046837	ANKRD44-IT1	LncRNA	chr2	198167243	198115581	-	126323
MACS_peak_4214	chr6	29538979	29539187	209	104	4	2226.51	25	0	upstream	NR_003049	SNORD32B	LncRNA	chr6	29550028	29550105	+	-10945
MACS_peak_3301	chr3	146801719	146801918	200	100	4	2221.46	20	0	intergenic	NR_033119	ZIC4	LncRNA	chr3	147110217	147103834	-	308399
MACS_peak_3301	chr3	146801719	146801918	200	100	4	2221.46	20	0	intergenic	NR_033118	ZIC4	LncRNA	chr3	147110217	147103834	-	308399
MACS_peak_3301	chr3	146801719	146801918	200	100	4	2221.46	20	0	intergenic	NR_040762	ZIC4	LncRNA	chr3	147110217	147103834	-	308399
MACS_peak_23	chr1	12841331	12841550	220	110	4	2200.52	33.33	0	intergenic	NM_001080830	PRAMEF12	mRNA	chr1	12834990	12838048	+	6450
MACS_peak_2583	chr2	162137665	162137902	238	119	10	2197.74	1.98	0	intergenic	NR_110593	AC009299.2	LncRNA	chr2	162111154	162079768	-	-26629
MACS_peak_3334	chr3	167529664	167529865	202	101	4	2197.07	20	0	intron	NM_005025	SERPINI1	mRNA	chr3	167453510	167543357	+	76254
MACS_peak_4981	chr9	21055584	21055785	202	101	4	2197.07	20	0	intergenic	NM_002176	IFNB1	mRNA	chr9	21077943	21077103	-	22259
MACS_peak_742	chr11	6320179	6320425	247	123	4	2182.22	66.67	0	intergenic	NM_145040	PRKCDBP	mRNA	chr11	6341740	6340175	-	21438
MACS_peak_4955	chr9	8290001	8290247	247	123	4	2182.22	66.67	0	intergenic	NM_130392	PTPRD	mRNA	chr9	8733946	8314245	-	443822
MACS_peak_4955	chr9	8290001	8290247	247	123	4	2182.22	66.67	0	intergenic	NM_130391	PTPRD	mRNA	chr9	8733946	8314245	-	443822
MACS_peak_4955	chr9	8290001	8290247	247	123	4	2182.22	66.67	0	intergenic	NM_001171025	PTPRD	mRNA	chr9	8733946	8314245	-	443822
MACS_peak_4955	chr9	8290001	8290247	247	123	4	2182.22	66.67	0	intergenic	NM_130393	PTPRD	mRNA	chr9	8733946	8314245	-	443822
MACS_peak_4955	chr9	8290001	8290247	247	123	4	2182.22	66.67	0	intergenic	NM_001040712	PTPRD	mRNA	chr9	8733946	8314245	-	443822
MACS_peak_212	chr1	147057421	147057621	201	100	4	2176.1	18.18	0	intron	NM_004326	BCL9	mRNA	chr1	147013270	147098020	+	44251
MACS_peak_2531	chr2	133797021	133797239	219	109	4	2159.32	28.57	0	intron	NM_207363	NCKAP5	mRNA	chr2	134326031	133429371	-	528901
MACS_peak_2531	chr2	133797021	133797239	219	109	4	2159.32	28.57	0	intron	NM_207481	NCKAP5	mRNA	chr2	134326031	133429371	-	528901
MACS_peak_3192	chr3	63733375	63733624	250	125	4	2153.52	66.67	0	intergenic	NR_026866	C3orf49	LncRNA	chr3	63805040	63834312	+	-71541
MACS_peak_1921	chr16	86549557	86549762	206	103	4	2148.4	20	0	upstream	NR_033925	FENDRR	LncRNA	chr16	86542466	86508130	-	-7193
MACS_peak_4538	chr7	67128106	67128311	206	103	4	2148.4	20	0	intergenic	NR_108104	RP11-166O4.5	LncRNA	chr7	66800962	66805012	+	327246
MACS_peak_2656	chr2	202188075	202188278	204	102	4	2128.19	18.18	0	intron	NM_001127391	ALS2CR12	mRNA	chr2	202222121	202152993	-	33945
MACS_peak_2656	chr2	202188075	202188278	204	102	4	2128.19	18.18	0	intron	NM_001289993	ALS2CR12	mRNA	chr2	202222121	202152993	-	33945
MACS_peak_2656	chr2	202188075	202188278	204	102	4	2128.19	18.18	0	intron	NM_139163	ALS2CR12	mRNA	chr2	202222121	202152993	-	33945
MACS_peak_2656	chr2	202188075	202188278	204	102	4	2128.19	18.18	0	intron	NR_110620	ALS2CR12	LncRNA	chr2	202222121	202152993	-	33945
MACS_peak_4844	chr8	81173253	81173453	201	100	3	2126.58	75	0	intergenic	NR_049894	MIR5708	microRNA	chr8	81153623	81153708	+	19730
MACS_peak_3273	chr3	130530518	130530759	242	121	4	2126.25	50	0	intergenic	NM_001199181	ATP2C1	mRNA	chr3	130569368	130722046	+	-38730
MACS_peak_3273	chr3	130530518	130530759	242	121	4	2126.25	50	0	intergenic	NM_001199182	ATP2C1	mRNA	chr3	130569368	130735555	+	-38730
MACS_peak_3273	chr3	130530518	130530759	242	121	4	2126.25	50	0	intergenic	NM_001199180	ATP2C1	mRNA	chr3	130569368	130735555	+	-38730
MACS_peak_1650	chr15	54532128	54532335	208	104	4	2124.13	20	0	intron	NM_001080534	UNC13C	mRNA	chr15	54305100	54920806	+	227131
MACS_peak_1692	chr15	72424557	72424765	209	104	4	2124.13	20	0	intron	NM_001166340	SENP8	mRNA	chr15	72406598	72433311	+	18063
MACS_peak_25	chr1	13996383	13996595	213	106	4	2123.12	22.22	0	intergenic	NM_001135610	PRDM2	mRNA	chr1	14026734	14151574	+	-30245
MACS_peak_2320	chr2	20112320	20112547	228	114	4	2122.06	33.33	0	upstream	NM_001008237	TTC32	mRNA	chr2	20101744	20096513	-	-10689
MACS_peak_263	chr1	169838050	169838251	202	101	4	2111.11	16.67	0	exon	NM_181093	SCYL3	mRNA	chr1	169863100	169822214	-	24950
MACS_peak_263	chr1	169838050	169838251	202	101	4	2111.11	16.67	0	exon	NM_020423	SCYL3	mRNA	chr1	169863100	169822214	-	24950
MACS_peak_3189	chr3	61065878	61066100	223	111	3	2109.84	150	0	intron	NM_001166243	FHIT	mRNA	chr3	61237133	59735035	-	171144
MACS_peak_3189	chr3	61065878	61066100	223	111	3	2109.84	150	0	intron	NM_002012	FHIT	mRNA	chr3	61237133	59735035	-	171144
MACS_peak_4098	chr5	172530142	172530347	206	103	4	2104.29	18.18	0	intron	NM_153607	CREBRF	mRNA	chr5	172483354	172566291	+	46890
MACS_peak_4723	chr8	20700593	20700799	207	103	4	2104.29	18.18	0	intergenic	NR_033894	RP11-421P23.1	LncRNA	chr8	20831496	20852630	+	-130800
MACS_peak_3037	chr22	30493175	30493385	211	105	4	2099.9	20	0	upstream	NR_110541	LOC101929664	LncRNA	chr22	30476469	30404730	-	-16811
MACS_peak_4094	chr5	169276500	169276709	210	105	4	2099.9	20	0	intergenic	NM_001129891	FAM196B	mRNA	chr5	169407744	169290718	-	131140
MACS_peak_4722	chr8	20236409	20236619	211	105	4	2099.9	20	0	intergenic	NR_047509	LZTS1-AS1	LncRNA	chr8	20133283	20147969	+	103231
MACS_peak_574	chr10	44760928	44761173	246	123	4	2098.7	50	0	intergenic	NM_001258000	LOC100130539	mRNA	chr10	44788197	44790097	+	-27147
MACS_peak_2082	chr17	76815993	76816207	215	107	4	2098.51	22.22	0	intron	NM_025090	USP36	mRNA	chr17	76836969	76792964	-	20869
MACS_peak_1297	chr13	57438858	57439072	215	107	4	2098.51	22.22	0	intergenic	NM_001130405	PRR20C	mRNA	chr13	57715051	57718073	+	-276086
MACS_peak_1297	chr13	57438858	57439072	215	107	4	2098.51	22.22	0	intergenic	NM_001130407	PRR20E	mRNA	chr13	57715051	57718073	+	-276086
MACS_peak_1297	chr13	57438858	57439072	215	107	4	2098.51	22.22	0	intergenic	NM_001130406	PRR20D	mRNA	chr13	57715051	57718073	+	-276086
MACS_peak_1297	chr13	57438858	57439072	215	107	4	2098.51	22.22	0	intergenic	NM_198441	PRR20A	mRNA	chr13	57715051	57718073	+	-276086
MACS_peak_1297	chr13	57438858	57439072	215	107	4	2098.51	22.22	0	intergenic	NM_001130404	PRR20B	mRNA	chr13	57715051	57718073	+	-276086
MACS_peak_894	chr11	95825230	95825530	301	150	6	2096.64	23.08	0	intergenic	NM_201281	MTMR2	mRNA	chr11	95657371	95566043	-	-168009
MACS_peak_894	chr11	95825230	95825530	301	150	6	2096.64	23.08	0	intergenic	NM_001243571	MTMR2	mRNA	chr11	95657371	95566043	-	-168009
MACS_peak_894	chr11	95825230	95825530	301	150	6	2096.64	23.08	0	intergenic	NM_016156	MTMR2	mRNA	chr11	95657371	95566043	-	-168009
MACS_peak_894	chr11	95825230	95825530	301	150	6	2096.64	23.08	0	intergenic	NM_201278	MTMR2	mRNA	chr11	95657371	95566043	-	-168009
MACS_peak_1738	chr15	97101902	97102106	205	102	3	2096.47	75	0	intergenic	NR_102754	SPATA8-AS1	LncRNA	chr15	97324884	97315234	-	222880
MACS_peak_2075	chr17	70778116	70778341	226	113	4	2082.73	28.57	0	intergenic	NR_033876	LINC00511	LncRNA	chr17	70636611	70594179	-	-141617
MACS_peak_4636	chr7	132768358	132768560	203	101	4	2073.39	15.38	0	promoter	NM_017812	CHCHD3	mRNA	chr7	132766828	132469622	-	-1631
MACS_peak_2104	chr18	13591075	13591281	207	103	3	2066.42	75	0	upstream	NR_039752	MIR4526	microRNA	chr18	13611112	13611199	+	-19934
MACS_peak_4479	chr7	36282403	36282635	233	116	5	2064.51	12.5	0	intron	NM_030636	EEPD1	mRNA	chr7	36192835	36341152	+	89684
MACS_peak_596	chr10	61671867	61672073	207	103	4	2064.02	16.67	0	upstream	NM_005436	CCDC6	mRNA	chr10	61666414	61548505	-	-5556
MACS_peak_3928	chr5	67153837	67154050	214	107	4	2051.56	20	0	intergenic	NR_105003	LOC102467655	LncRNA	chr5	67485703	67494235	+	-331760
MACS_peak_2712	chr2	226040085	226040293	209	104	4	2040.54	16.67	0	intergenic	NM_014689	DOCK10	mRNA	chr2	225907330	225629806	-	-132859
MACS_peak_3364	chr3	193639361	193639563	203	101	4	2038.48	14.29	0	intergenic	NR_027764	DPPA2P3	LncRNA	chr3	193712027	193710882	-	72565
MACS_peak_1085	chr12	48336544	48336753	210	105	3	2036.42	75	0	intergenic	NM_001143841	TMEM106C	mRNA	chr12	48357329	48362661	+	-20681
MACS_peak_1085	chr12	48336544	48336753	210	105	3	2036.42	75	0	intergenic	NM_024056	TMEM106C	mRNA	chr12	48357329	48362661	+	-20681
MACS_peak_1085	chr12	48336544	48336753	210	105	3	2036.42	75	0	intergenic	NM_001143842	TMEM106C	mRNA	chr12	48357329	48362661	+	-20681
MACS_peak_1085	chr12	48336544	48336753	210	105	3	2036.42	75	0	intergenic	NM_001143843	TMEM106C	mRNA	chr12	48357329	48362661	+	-20681
MACS_peak_303	chr1	188721525	188721736	212	106	4	2032.83	18.18	0	intergenic	NM_199051	BRINP3	mRNA	chr1	190446759	190066796	-	1725129
MACS_peak_4901	chr8	126695964	126696175	212	106	4	2032.83	18.18	0	intergenic	NM_001282985	TRIB1	mRNA	chr8	126444450	126450647	+	251619
MACS_peak_732	chr11	2452846	2453061	216	108	4	2027.45	20	0	upstream	NM_014555	TRPM5	mRNA	chr11	2444275	2425745	-	-8678
MACS_peak_3201	chr3	68877229	68877486	258	129	4	1988.99	50	0	intron	NM_182522	FAM19A4	mRNA	chr3	68981761	68780914	-	104404
MACS_peak_3201	chr3	68877229	68877486	258	129	4	1988.99	50	0	intron	NM_001005527	FAM19A4	mRNA	chr3	68981761	68780914	-	104404
MACS_peak_110	chr1	71347441	71347641	201	100	3	1982.36	50	0	intergenic	NR_038420	ZRANB2-AS1	LncRNA	chr1	71512188	71532865	+	-164647
MACS_peak_4150	chr6	7249611	7249831	221	110	4	1979.36	20	0	exon	NM_001168344	RREB1	mRNA	chr6	7107829	7252213	+	141892
MACS_peak_2330	chr2	27426723	27426937	215	107	4	1970.34	16.67	0	upstream	NM_080592	ATRAID	mRNA	chr2	27434898	27440046	+	-8068
MACS_peak_2993	chr21	35758886	35759136	251	125	4	1958.64	40	0	intron	NM_058182	SMIM11	mRNA	chr21	35747748	35761452	+	11263
MACS_peak_5130	chr9	121803742	121803993	252	126	4	1958.64	40	0	intergenic	NM_014618	BRINP1	mRNA	chr9	122131739	121928907	-	327872
MACS_peak_4486	chr7	42052344	42052566	223	111	4	1955.38	20	0	intron	NM_000168	GLI3	mRNA	chr7	42276618	42000547	-	224163
MACS_peak_1885	chr16	73580435	73580768	334	167	6	1955.38	30	0	intergenic	NR_038234	RP11-140I24.1	LncRNA	chr16	73420703	73455295	+	159898
MACS_peak_3616	chr4	138266936	138267159	224	112	4	1955.38	20	0	intergenic	NM_019035	PCDH18	mRNA	chr4	138453629	138440073	-	186582
MACS_peak_4338	chr6	126199332	126199553	222	111	4	1955.38	20	0	intergenic	NM_001199622	NCOA7	mRNA	chr6	126240369	126253176	+	-40927
MACS_peak_4814	chr8	65241730	65241953	224	112	4	1955.38	20	0	intergenic	NR_034102	LINC00966	LncRNA	chr8	65285774	65291391	+	-43933
MACS_peak_2734	chr2	232702125	232702328	204	102	4	1953.3	12.5	0	intergenic	NM_001282950	COPS7B	mRNA	chr2	232651092	232673964	+	51134
MACS_peak_2734	chr2	232702125	232702328	204	102	4	1953.3	12.5	0	intergenic	NM_022730	COPS7B	mRNA	chr2	232651092	232673964	+	51134
MACS_peak_2734	chr2	232702125	232702328	204	102	4	1953.3	12.5	0	intergenic	NM_001282952	COPS7B	mRNA	chr2	232651092	232673964	+	51134
MACS_peak_665	chr10	106265768	106265983	216	108	4	1947.03	16.67	0	intergenic	NM_014978	SORCS3	mRNA	chr10	106400858	107024993	+	-134983
MACS_peak_1661	chr15	58782111	58782329	219	109	3	1946.75	75	0	intron	NM_000236	LIPC	mRNA	chr15	58724174	58861073	+	58046
MACS_peak_4556	chr7	75842654	75842872	219	109	3	1946.75	75	0	intron	NM_001110199	SRRM3	mRNA	chr7	75831215	75916605	+	11548
MACS_peak_3204	chr3	72533087	72533304	218	109	3	1946.75	75	0	intergenic	NM_012234	RYBP	mRNA	chr3	72495774	72423743	-	-37421
MACS_peak_2111	chr18	20714101	20714321	221	110	4	1938.14	18.18	0	promoter	NM_001100619	CABLES1	mRNA	chr18	20715726	20840434	+	-1515
MACS_peak_1056	chr12	33839199	33839465	267	133	5	1934.71	19.23	0	intergenic	NM_198992	SYT10	mRNA	chr12	33592754	33528347	-	-246578
MACS_peak_1295	chr13	50767108	50767369	262	131	4	1934.43	50	0	intergenic	NR_002183	ST13P4	LncRNA	chr13	50746153	50747751	+	21085
MACS_peak_4284	chr6	86396124	86396349	226	113	4	1931.44	20	0	upstream	NR_002743	SNORD50A	LncRNA	chr6	86387086	86387011	-	-9150
MACS_peak_3143	chr3	34002937	34003167	231	115	4	1927.46	22.22	0	intergenic	NM_013374	PDCD6IP	mRNA	chr3	33840062	33911199	+	162990
MACS_peak_3143	chr3	34002937	34003167	231	115	4	1927.46	22.22	0	intergenic	NM_001162429	PDCD6IP	mRNA	chr3	33840062	33911199	+	162990
MACS_peak_3143	chr3	34002937	34003167	231	115	4	1927.46	22.22	0	intergenic	NM_001256192	PDCD6IP	mRNA	chr3	33840062	33868756	+	162990
MACS_peak_2516	chr2	130241588	130241823	236	118	4	1926.9	25	0	intergenic	NR_110285	AC079776.3	LncRNA	chr2	130680749	130704276	+	-439044
MACS_peak_3214	chr3	78813956	78814163	208	104	3	1925.72	50	0	intron	NM_001145845	ROBO1	mRNA	chr3	79068609	78646387	-	254550
MACS_peak_3214	chr3	78813956	78814163	208	104	3	1925.72	50	0	intron	NM_133631	ROBO1	mRNA	chr3	79068609	78646387	-	254550
MACS_peak_3362	chr3	192777091	192777296	206	103	3	1925.72	50	0	intergenic	NM_178496	MB21D2	mRNA	chr3	192635950	192514604	-	-141243
MACS_peak_1728	chr15	92066957	92067175	219	109	4	1923.75	16.67	0	intergenic	NR_110106	RP11-661P17.1	LncRNA	chr15	92006568	92038080	+	60498
MACS_peak_419	chr1	237985932	237986184	253	126	5	1920.2	13.89	0	intergenic	NR_027247	RP11-193H5.1	LncRNA	chr1	238025474	238091619	+	-39416
MACS_peak_3186	chr3	58349259	58349478	220	110	3	1916.97	75	0	intron	NM_001289101	PXK	mRNA	chr3	58318616	58411854	+	30752
MACS_peak_3186	chr3	58349259	58349478	220	110	3	1916.97	75	0	intron	NM_001289100	PXK	mRNA	chr3	58318616	58411854	+	30752
MACS_peak_3186	chr3	58349259	58349478	220	110	3	1916.97	75	0	intron	NM_001289096	PXK	mRNA	chr3	58318616	58411854	+	30752
MACS_peak_3186	chr3	58349259	58349478	220	110	3	1916.97	75	0	intron	NM_001289095	PXK	mRNA	chr3	58318616	58411854	+	30752
MACS_peak_3186	chr3	58349259	58349478	220	110	3	1916.97	75	0	intron	NM_017771	PXK	mRNA	chr3	58318616	58411854	+	30752
MACS_peak_3186	chr3	58349259	58349478	220	110	3	1916.97	75	0	intron	NM_001289099	PXK	mRNA	chr3	58318616	58411854	+	30752
MACS_peak_3186	chr3	58349259	58349478	220	110	3	1916.97	75	0	intron	NM_001289098	PXK	mRNA	chr3	58318616	58411854	+	30752
MACS_peak_5341	chrX	92121655	92121855	201	100	4	1916.39	10.53	0	intergenic	NM_004538	NAP1L3	mRNA	chrX	92928682	92925924	-	806927
MACS_peak_2165	chr19	6362391	6362637	247	123	4	1914.82	33.33	0	promoter	NM_006012	CLPP	mRNA	chr19	6361462	6368915	+	1052
MACS_peak_3541	chr4	79791986	79792283	298	149	6	1913.48	15	0	intergenic	NM_001040202	PAQR3	mRNA	chr4	79860582	79839093	-	68448
MACS_peak_1708	chr15	80929273	80929488	216	108	4	1911.74	15.38	0	intergenic	NR_049837	MIR5572	microRNA	chr15	80873443	80873580	+	55937
MACS_peak_437	chr1	246677615	246677842	228	114	4	1907.55	20	0	upstream	NM_001167740	SMYD3	mRNA	chr1	246670644	245912641	-	-7084
MACS_peak_495	chr10	23767930	23768129	200	100	3	1907.23	37.5	0	intergenic	NM_001145373	OTUD1	mRNA	chr10	23728197	23731310	+	39832
MACS_peak_3919	chr5	61931426	61931667	242	121	4	1905.6	28.57	0	intergenic	NM_181506	LRRC70	mRNA	chr5	61874561	61877275	+	56985
MACS_peak_3919	chr5	61931426	61931667	242	121	4	1905.6	28.57	0	intergenic	NR_073584	IPO11-LRRC70	LncRNA	chr5	61874561	61924416	+	56985
MACS_peak_3922	chr5	62667998	62668234	237	118	4	1902.22	25	0	intergenic	NM_000524	HTR1A	mRNA	chr5	63258119	63255874	-	590003
MACS_peak_345	chr1	210485059	210485279	221	110	4	1900.52	16.67	0	upstream	NM_001122834	HHAT	mRNA	chr1	210501595	210849638	+	-16426
MACS_peak_345	chr1	210485059	210485279	221	110	4	1900.52	16.67	0	upstream	NM_001170564	HHAT	mRNA	chr1	210501595	210849638	+	-16426
MACS_peak_3655	chr4	159055935	159056135	201	100	4	1892.05	10	0	intron	NM_016613	FAM198B	mRNA	chr4	159093718	159045731	-	37683
MACS_peak_5169	chrX	9729370	9729622	253	126	3	1888.75	171.62	0	intron	NM_000273	GPR143	mRNA	chrX	9734005	9693452	-	4509
MACS_peak_6	chr1	3430929	3431151	223	111	3	1887.25	75	0	intergenic	NR_030277	MIR551A	microRNA	chr1	3477354	3477259	-	46314
MACS_peak_3559	chr4	92668730	92668952	223	111	3	1887.25	75	0	intergenic	NM_001286838	GRID2	mRNA	chr4	93225549	94695706	+	-556708
MACS_peak_3559	chr4	92668730	92668952	223	111	3	1887.25	75	0	intergenic	NM_001510	GRID2	mRNA	chr4	93225549	94695706	+	-556708
MACS_peak_1222	chr12	126135191	126135392	202	101	3	1880.08	37.5	0	exon	NM_001286219	TMEM132B	mRNA	chr12	126106997	126146923	+	28294
MACS_peak_3564	chr4	96169993	96170194	202	101	3	1880.08	37.5	0	intron	NM_003728	UNC5C	mRNA	chr4	96470361	96083655	-	300268
MACS_peak_5186	chrX	31334194	31334396	203	101	3	1880.08	37.5	0	intergenic	NM_004018	DMD	mRNA	chrX	31285024	31137344	-	-49271
MACS_peak_5186	chrX	31334194	31334396	203	101	3	1880.08	37.5	0	intergenic	NM_004017	DMD	mRNA	chrX	31285024	31137344	-	-49271
MACS_peak_5186	chrX	31334194	31334396	203	101	3	1880.08	37.5	0	intergenic	NM_004015	DMD	mRNA	chrX	31285024	31137344	-	-49271
MACS_peak_5186	chrX	31334194	31334396	203	101	3	1880.08	37.5	0	intergenic	NM_004016	DMD	mRNA	chrX	31285024	31137344	-	-49271
MACS_peak_5186	chrX	31334194	31334396	203	101	3	1880.08	37.5	0	intergenic	NM_004019	DMD	mRNA	chrX	31285024	31196311	-	-49271
MACS_peak_750	chr11	9938402	9938617	216	108	4	1879.09	14.29	0	intron	NM_030962	SBF2	mRNA	chr11	10315754	9800213	-	377245
MACS_peak_2592	chr2	167925375	167925610	236	118	4	1878.99	22.22	0	intergenic	NR_046665	XIRP2-AS1	LncRNA	chr2	167997465	167979318	-	71973
MACS_peak_4951	chr9	7053330	7053551	222	111	4	1877.33	16.67	0	intron	NM_001146694	KDM4C	mRNA	chr9	6757640	7170920	+	295800
MACS_peak_3431	chr4	34868691	34868903	213	106	3	1869.29	50	0	intergenic	NM_015230	ARAP2	mRNA	chr4	36245979	36067619	-	1377182
MACS_peak_1363	chr13	96821570	96821822	253	126	4	1863.48	33.33	0	intron	NM_153456	HS6ST3	mRNA	chr13	96743092	97491816	+	78604
MACS_peak_4607	chr7	110720250	110720476	227	113	3	1857.59	75	0	upstream	NM_001099660	LRRN3	mRNA	chr7	110731061	110765509	+	-10698
MACS_peak_4607	chr7	110720250	110720476	227	113	3	1857.59	75	0	upstream	NM_018334	LRRN3	mRNA	chr7	110731061	110765509	+	-10698
MACS_peak_4607	chr7	110720250	110720476	227	113	3	1857.59	75	0	upstream	NM_001099658	LRRN3	mRNA	chr7	110731061	110765509	+	-10698
MACS_peak_3188	chr3	60577326	60577580	255	127	3	1855.99	171.62	0	intron	NM_001166243	FHIT	mRNA	chr3	61237133	59735035	-	659680
MACS_peak_3188	chr3	60577326	60577580	255	127	3	1855.99	171.62	0	intron	NM_002012	FHIT	mRNA	chr3	61237133	59735035	-	659680
MACS_peak_4246	chr6	55492138	55492362	225	112	4	1854.19	16.67	0	intergenic	NM_001042406	HMGCLL1	mRNA	chr6	55444012	55299170	-	-48238
MACS_peak_4246	chr6	55492138	55492362	225	112	4	1854.19	16.67	0	intergenic	NM_019036	HMGCLL1	mRNA	chr6	55444012	55299170	-	-48238
MACS_peak_4246	chr6	55492138	55492362	225	112	4	1854.19	16.67	0	intergenic	NM_001287753	HMGCLL1	mRNA	chr6	55444012	55299170	-	-48238
MACS_peak_4246	chr6	55492138	55492362	225	112	4	1854.19	16.67	0	intergenic	NM_001287741	HMGCLL1	mRNA	chr6	55444012	55299170	-	-48238
MACS_peak_4246	chr6	55492138	55492362	225	112	4	1854.19	16.67	0	intergenic	NM_001287746	HMGCLL1	mRNA	chr6	55444012	55299170	-	-48238
MACS_peak_4246	chr6	55492138	55492362	225	112	4	1854.19	16.67	0	intergenic	NR_109869	HMGCLL1	LncRNA	chr6	55444012	55299170	-	-48238
MACS_peak_4246	chr6	55492138	55492362	225	112	4	1854.19	16.67	0	intergenic	NR_109867	HMGCLL1	LncRNA	chr6	55444012	55376872	-	-48238
MACS_peak_1952	chr17	10522466	10522770	305	152	5	1853	31.25	0	intergenic	NM_002470	MYH3	mRNA	chr17	10560626	10531842	-	38008
MACS_peak_4624	chr7	123861940	123862143	204	102	3	1852.98	37.5	0	intergenic	NR_110180	RP5-921G16.2	LncRNA	chr7	123992150	123977433	-	130109
MACS_peak_3217	chr3	81907053	81907305	253	126	3	1850.17	150	0	intergenic	NM_000158	GBE1	mRNA	chr3	81810950	81538849	-	-96229
MACS_peak_3347	chr3	175697797	175698047	251	125	3	1850.17	150	0	intergenic	NR_106753	MIR548AY	microRNA	chr3	175132985	175153256	+	564937
MACS_peak_2782	chr20	8760327	8760531	205	102	4	1849.33	10	0	intron	NM_015192	PLCB1	mRNA	chr20	8112911	8865547	+	647518
MACS_peak_2782	chr20	8760327	8760531	205	102	4	1849.33	10	0	intron	NM_182734	PLCB1	mRNA	chr20	8112911	8865547	+	647518
MACS_peak_2689	chr2	215227653	215227876	224	112	4	1843.09	15.38	0	intron	NR_047659	SPAG16	LncRNA	chr2	214149102	215275225	+	1078662
MACS_peak_2689	chr2	215227653	215227876	224	112	4	1843.09	15.38	0	intron	NM_024532	SPAG16	mRNA	chr2	214149102	215275225	+	1078662
MACS_peak_2689	chr2	215227653	215227876	224	112	4	1843.09	15.38	0	intron	NR_047660	SPAG16	LncRNA	chr2	214149102	215275225	+	1078662
MACS_peak_1803	chr16	30822768	30823032	265	132	5	1837.24	14.71	0	intergenic	NM_001080417	ZNF629	mRNA	chr16	30798523	30789769	-	-24377
MACS_peak_4309	chr6	108306535	108306770	236	118	4	1836.15	20	0	intergenic	NM_007214	SEC63	mRNA	chr6	108279482	108188959	-	-27170
MACS_peak_2976	chr21	20955484	20955729	246	123	4	1828.46	25	0	intergenic	NR_109925	AL109763.2	LncRNA	chr21	20132130	19933582	-	-823476
MACS_peak_3123	chr3	18493882	18494087	206	103	4	1828.02	10	0	upstream	NM_001131010	SATB1	mRNA	chr3	18480265	18389132	-	-13719
MACS_peak_4267	chr6	71155267	71155524	258	129	5	1828.02	12.5	0	intron	NM_001162529	FAM135A	mRNA	chr6	71136141	71270877	+	19254
MACS_peak_1224	chr12	127647890	127648096	207	103	4	1828.02	10	0	intergenic	NR_104646	RP11-575F12.1	LncRNA	chr12	127544942	127399773	-	-103051
MACS_peak_3229	chr3	103810972	103811177	206	103	4	1828.02	10	0	intergenic	NR_030330	MIR548A3	microRNA	chr3	103946105	103903475	-	135031
MACS_peak_1351	chr13	89951600	89951831	232	116	3	1827.99	75	0	intergenic	NR_046991	LINC00353	LncRNA	chr13	90216667	90201047	-	264952
MACS_peak_481	chr10	15982117	15982322	206	103	3	1825.94	37.5	0	intergenic	NM_024948	FAM188A	mRNA	chr10	15902519	15820174	-	-79700
MACS_peak_3634	chr4	143368603	143368835	233	116	4	1820.75	18.18	0	intron	NM_003866	INPP4B	mRNA	chr4	143767604	142949181	-	398885
MACS_peak_3634	chr4	143368603	143368835	233	116	4	1820.75	18.18	0	intron	NM_001101669	INPP4B	mRNA	chr4	143767604	142949181	-	398885
MACS_peak_1920	chr16	86543672	86543888	217	108	3	1813.09	50	0	promoter	NM_001451	FOXF1	mRNA	chr16	86544132	86548070	+	-352
MACS_peak_17	chr1	6635273	6635509	237	118	4	1812.44	20	0	upstream	NM_001278648	ZBTB48	mRNA	chr1	6640050	6649340	+	-4659
MACS_peak_17	chr1	6635273	6635509	237	118	4	1812.44	20	0	upstream	NM_001278647	ZBTB48	mRNA	chr1	6640050	6649340	+	-4659
MACS_peak_17	chr1	6635273	6635509	237	118	4	1812.44	20	0	upstream	NM_005341	ZBTB48	mRNA	chr1	6640050	6649340	+	-4659
MACS_peak_1801	chr16	30130076	30130313	238	119	4	1812.44	20	0	intron	NM_001040056	MAPK3	mRNA	chr16	30134630	30128157	-	4436
MACS_peak_900	chr11	98828434	98828731	298	149	5	1812.44	25	0	intergenic	NM_001243271	CNTN5	mRNA	chr11	98891705	100180433	+	-63123
MACS_peak_900	chr11	98828434	98828731	298	149	5	1812.44	25	0	intergenic	NM_001243270	CNTN5	mRNA	chr11	98891705	100229616	+	-63123
MACS_peak_900	chr11	98828434	98828731	298	149	5	1812.44	25	0	intergenic	NM_014361	CNTN5	mRNA	chr11	98891705	100229616	+	-63123
MACS_peak_3412	chr4	21487361	21487619	259	129	4	1812.35	33.33	0	intron	NM_001035004	KCNIP4	mRNA	chr4	21546279	20730238	-	58789
MACS_peak_3028	chr22	25852911	25853118	208	104	4	1806.76	10	0	promoter	NR_106875	MIR6817	microRNA	chr22	25851612	25851678	+	1402
MACS_peak_4105	chr5	177172637	177172844	208	104	4	1806.76	10	0	intron	NM_173663	FAM153A	mRNA	chr5	177207505	177150364	-	34765
MACS_peak_1770	chr16	8635839	8636091	253	126	4	1805.41	28.57	0	upstream	NM_001146336	TMEM114	mRNA	chr16	8622226	8619501	-	-13739
MACS_peak_1770	chr16	8635839	8636091	253	126	4	1805.41	28.57	0	upstream	NM_001290097	TMEM114	mRNA	chr16	8622226	8619501	-	-13739
MACS_peak_4346	chr6	130449530	130449749	220	110	4	1804.13	13.33	0	intron	NM_032438	L3MBTL3	mRNA	chr6	130339727	130462594	+	109912
MACS_peak_4346	chr6	130449530	130449749	220	110	4	1804.13	13.33	0	intron	NM_001007102	L3MBTL3	mRNA	chr6	130339727	130462594	+	109912
MACS_peak_1722	chr15	89969958	89970204	247	123	4	1803.97	25	0	intergenic	NR_015411	LINC00925	LncRNA	chr15	89921272	89941718	+	48809
MACS_peak_3352	chr3	182715457	182715657	201	100	3	1800.78	30	0	upstream	NM_020640	DCUN1D1	mRNA	chr3	182698326	182660558	-	-17231
MACS_peak_591	chr10	58654882	58655084	203	101	3	1800.78	30	0	intergenic	NR_037490	MIR3924	microRNA	chr10	59064319	59064238	-	409336
MACS_peak_3907	chr5	52745672	52745906	235	117	3	1798.45	75	0	intergenic	NM_006350	FST	mRNA	chr5	52776263	52782304	+	-30474
MACS_peak_3907	chr5	52745672	52745906	235	117	3	1798.45	75	0	intergenic	NM_013409	FST	mRNA	chr5	52776263	52782304	+	-30474
MACS_peak_1756	chr16	649476	650125	650	377	7	1797.54	31.25	0	intron	NM_021168	RAB40C	mRNA	chr16	640172	679273	+	9628
MACS_peak_3550	chr4	86217470	86217704	235	117	4	1797.41	18.18	0	intergenic	NM_001025616	ARHGAP24	mRNA	chr4	86396283	86923823	+	-178696
MACS_peak_1524	chr14	77655900	77656139	240	120	4	1788.77	20	0	intron	NM_020431	TMEM63C	mRNA	chr14	77648101	77725838	+	7918
MACS_peak_1759	chr16	2483466	2483705	240	120	4	1788.77	20	0	intron	NM_001761	CCNF	mRNA	chr16	2479394	2508859	+	4191
MACS_peak_2026	chr17	43885865	43886104	240	120	4	1788.77	20	0	intron	NM_001145147	CRHR1	mRNA	chr17	43861645	43913194	+	24339
MACS_peak_2026	chr17	43885865	43886104	240	120	4	1788.77	20	0	intron	NM_001145146	CRHR1	mRNA	chr17	43861645	43913194	+	24339
MACS_peak_2026	chr17	43885865	43886104	240	120	4	1788.77	20	0	intron	NM_001145148	CRHR1	mRNA	chr17	43861645	43913194	+	24339
MACS_peak_2026	chr17	43885865	43886104	240	120	4	1788.77	20	0	intron	NM_004382	CRHR1	mRNA	chr17	43861645	43913194	+	24339
MACS_peak_3555	chr4	89932718	89932956	239	119	4	1788.77	20	0	intron	NM_014883	FAM13A	mRNA	chr4	89978346	89647104	-	45509
MACS_peak_2692	chr2	215825121	215825330	210	105	4	1785.54	10	0	intron	NM_015657	ABCA12	mRNA	chr2	215896810	215796265	-	71585
MACS_peak_2060	chr17	62980542	62980761	220	110	3	1785.07	50	0	upstream	NR_026903	AMZ2P1	LncRNA	chr17	62971703	62962667	-	-8948
MACS_peak_3063	chr22	40752242	40752461	220	110	3	1785.07	50	0	intron	NM_000026	ADSL	mRNA	chr22	40742503	40762575	+	9848
MACS_peak_3063	chr22	40752242	40752461	220	110	3	1785.07	50	0	intron	NM_001123378	ADSL	mRNA	chr22	40742503	40762575	+	9848
MACS_peak_916	chr11	108227601	108227832	232	116	4	1785.02	16.67	0	intergenic	NM_152587	C11orf65	mRNA	chr11	108338258	108253726	-	110542
MACS_peak_647	chr10	97626518	97626762	245	122	4	1782.59	22.22	0	intergenic	NM_001130446	C10orf131	mRNA	chr10	97667721	97698415	+	-41081
MACS_peak_2332	chr2	28241456	28241713	258	129	4	1780.49	28.57	0	intergenic	NR_036230	MIR4263	microRNA	chr2	28219233	28219316	+	22351
MACS_peak_3652	chr4	158217975	158218195	221	110	4	1776.27	12.5	0	intron	NM_001083620	GRIA2	mRNA	chr4	158141819	158287226	+	76266
MACS_peak_1223	chr12	127367902	127368106	205	102	3	1774.66	30	0	upstream	NR_033970	RP11-983C2.2	LncRNA	chr12	127359236	127354039	-	-8768
MACS_peak_2340	chr2	32775891	32776095	205	102	3	1774.66	30	0	intergenic	NR_030285	MIR558	microRNA	chr2	32757219	32757313	+	18774
MACS_peak_1897	chr16	79640155	79640392	238	119	4	1774.11	18.18	0	upstream	NM_001031804	MAF	mRNA	chr16	79634622	79627744	-	-5651
MACS_peak_1897	chr16	79640155	79640392	238	119	4	1774.11	18.18	0	upstream	NM_005360	MAF	mRNA	chr16	79634622	79627744	-	-5651
MACS_peak_2093	chr18	4515327	4515538	212	106	3	1772.01	37.5	0	intergenic	NM_004746	DLGAP1	mRNA	chr18	4455266	3496029	-	-60166
MACS_peak_2093	chr18	4515327	4515538	212	106	3	1772.01	37.5	0	intergenic	NM_001242761	DLGAP1	mRNA	chr18	4455266	3502142	-	-60166
MACS_peak_4394	chr6	159300617	159300860	244	122	4	1765.15	20	0	upstream	NM_001195032	C6orf99	mRNA	chr6	159309618	159331385	+	-8880
MACS_peak_1532	chr14	80774924	80775165	242	121	4	1765.15	20	0	intergenic	NM_000793	DIO2	mRNA	chr14	80697397	80663867	-	-77647
MACS_peak_2808	chr20	16778950	16779161	212	106	4	1764.36	10	0	intergenic	NM_020157	OTOR	mRNA	chr20	16728997	16732809	+	50058
MACS_peak_5323	chrX	86388170	86388377	208	104	4	1763.23	9.09	0	intergenic	NM_057162	KLHL4	mRNA	chrX	86772714	86924596	+	-384441
MACS_peak_5323	chrX	86388170	86388377	208	104	4	1763.23	9.09	0	intergenic	NM_019117	KLHL4	mRNA	chrX	86772714	86925050	+	-384441
MACS_peak_2349	chr2	43246916	43247151	236	118	4	1762.06	16.67	0	intergenic	NR_110585	AC016735.2	LncRNA	chr2	43266682	43254991	-	19649
MACS_peak_716	chr10	134468388	134468652	265	132	4	1761.42	33.33	0	intron	NM_005539	INPP5A	mRNA	chr10	134351352	134596984	+	117168
MACS_peak_1645	chr15	52311342	52311541	200	100	3	1761.42	25	0	promoter	NM_002748	MAPK6	mRNA	chr15	52311410	52358462	+	31
MACS_peak_1228	chr12	130596716	130596915	200	100	3	1761.42	25	0	intergenic	NR_033834	FZD10-AS1	LncRNA	chr12	130646223	130636137	-	49408
MACS_peak_5178	chrX	19340852	19341116	265	132	4	1761.42	33.33	0	intergenic	NM_001173456	PDHA1	mRNA	chrX	19362010	19379825	+	-21026
MACS_peak_5178	chrX	19340852	19341116	265	132	4	1761.42	33.33	0	intergenic	NM_000284	PDHA1	mRNA	chrX	19362010	19379825	+	-21026
MACS_peak_5178	chrX	19340852	19341116	265	132	4	1761.42	33.33	0	intergenic	NM_001173455	PDHA1	mRNA	chrX	19362010	19379825	+	-21026
MACS_peak_5178	chrX	19340852	19341116	265	132	4	1761.42	33.33	0	intergenic	NM_001173454	PDHA1	mRNA	chrX	19362010	19379825	+	-21026
MACS_peak_4586	chr7	99496941	99497163	223	111	3	1757.12	50	0	intron	NM_033091	TRIM4	mRNA	chr7	99517223	99488029	-	20171
MACS_peak_4586	chr7	99496941	99497163	223	111	3	1757.12	50	0	intron	NM_033017	TRIM4	mRNA	chr7	99517223	99488029	-	20171
MACS_peak_613	chr10	71939366	71939605	240	120	4	1750.86	18.18	0	upstream	NM_020150	SAR1A	mRNA	chr10	71930285	71909960	-	-9200
MACS_peak_613	chr10	71939366	71939605	240	120	4	1750.86	18.18	0	upstream	NM_001142648	SAR1A	mRNA	chr10	71930285	71909960	-	-9200
MACS_peak_4455	chr7	22739737	22739977	241	120	4	1750.86	18.18	0	intergenic	NM_000600	IL6	mRNA	chr7	22766765	22771621	+	-26908
MACS_peak_1686	chr15	69173071	69173285	215	107	3	1745.13	37.5	0	intergenic	NR_033672	NOX5	LncRNA	chr15	69222838	69349501	+	-49660
MACS_peak_1686	chr15	69173071	69173285	215	107	3	1745.13	37.5	0	intergenic	NR_033671	NOX5	LncRNA	chr15	69222838	69349501	+	-49660
MACS_peak_1686	chr15	69173071	69173285	215	107	3	1745.13	37.5	0	intergenic	NM_001184780	NOX5	mRNA	chr15	69222838	69349501	+	-49660
MACS_peak_1686	chr15	69173071	69173285	215	107	3	1745.13	37.5	0	intergenic	NM_145658	SPESP1	mRNA	chr15	69222838	69239150	+	-49660
MACS_peak_2118	chr18	28298616	28298830	215	107	3	1745.13	37.5	0	intergenic	NM_001941	DSC3	mRNA	chr18	28622781	28570051	-	324058
MACS_peak_2118	chr18	28298616	28298830	215	107	3	1745.13	37.5	0	intergenic	NM_024423	DSC3	mRNA	chr18	28622781	28570051	-	324058
MACS_peak_3350	chr3	181999500	181999713	214	107	4	1743.22	10	0	intergenic	NR_040105	FLJ46066	LncRNA	chr3	182204150	182164757	-	204544
MACS_peak_4502	chr7	47639790	47640035	246	123	4	1741.58	20	0	upstream	NM_022748	TNS3	mRNA	chr7	47621742	47314751	-	-18170
MACS_peak_1790	chr16	19828950	19829195	246	123	4	1741.58	20	0	intergenic	NM_016235	GPRC5B	mRNA	chr16	19896151	19870292	-	67079
MACS_peak_4226	chr6	39483298	39483543	246	123	4	1741.58	20	0	intergenic	NM_001289024	KIF6	mRNA	chr6	39399150	39302875	-	-84270
MACS_peak_4950	chr9	6708376	6708616	241	120	3	1739.54	75	0	upstream	NM_001146696	KDM4C	mRNA	chr9	6720862	7077264	+	-12366
MACS_peak_2142	chr18	65700758	65700999	242	121	3	1739.54	75	0	intergenic	NM_032160	DSEL	mRNA	chr18	65183967	65173818	-	-516911
MACS_peak_3205	chr3	74943734	74943975	242	121	3	1739.54	75	0	intergenic	NR_039646	MIR4444-1	microRNA	chr3	75263626	75263699	+	-319772
MACS_peak_3205	chr3	74943734	74943975	242	121	3	1739.54	75	0	intergenic	NR_049831	MIR4444-2	microRNA	chr3	75263626	75263699	+	-319772
MACS_peak_2986	chr21	29146854	29147056	203	101	3	1736.03	25	0	intergenic	NR_024357	LINC00113	LncRNA	chr21	29094697	29123552	+	52258
MACS_peak_729	chr11	1816183	1816434	252	126	4	1734.68	22.22	0	intergenic	NM_053005	MOB2	mRNA	chr11	1785501	1490684	-	-30807
MACS_peak_3517	chr4	60770303	60770554	252	126	4	1734.68	22.22	0	intergenic	NM_015236	LPHN3	mRNA	chr4	62362838	62938168	+	-1592410
MACS_peak_1476	chr14	57268461	57268696	236	118	4	1729.56	15.38	0	upstream	NR_029385	OTX2-AS1	LncRNA	chr14	57279900	57397550	+	-11322
MACS_peak_4508	chr7	51150105	51150340	236	118	4	1729.56	15.38	0	intron	NM_015198	COBL	mRNA	chr7	51384515	51083908	-	234293
MACS_peak_4508	chr7	51150105	51150340	236	118	4	1729.56	15.38	0	intron	NM_001287436	COBL	mRNA	chr7	51384515	51083908	-	234293
MACS_peak_1911	chr16	85687012	85687234	223	111	4	1728.44	11.76	0	intron	NR_107005	MIR7851	microRNA	chr16	85659813	85787681	+	27310
MACS_peak_779	chr11	24154162	24154403	242	121	4	1727.66	18.18	0	intergenic	NM_001252010	LUZP2	mRNA	chr11	24518515	25104186	+	-364233
MACS_peak_779	chr11	24154162	24154403	242	121	4	1727.66	18.18	0	intergenic	NM_001252008	LUZP2	mRNA	chr11	24518515	25104186	+	-364233
MACS_peak_779	chr11	24154162	24154403	242	121	4	1727.66	18.18	0	intergenic	NM_001009909	LUZP2	mRNA	chr11	24518515	25104186	+	-364233
MACS_peak_2102	chr18	12511251	12511518	268	134	3	1721.87	150	0	intergenic	NM_006553	SLMO1	mRNA	chr18	12407894	12432236	+	103490
MACS_peak_2102	chr18	12511251	12511518	268	134	3	1721.87	150	0	intergenic	NM_001142405	SLMO1	mRNA	chr18	12407894	12432236	+	103490
MACS_peak_3941	chr5	73879318	73879549	232	116	4	1721.77	14.29	0	intergenic	NM_001256574	ENC1	mRNA	chr5	73937249	73923230	-	57816
MACS_peak_3941	chr5	73879318	73879549	232	116	4	1721.77	14.29	0	intergenic	NM_003633	ENC1	mRNA	chr5	73937249	73923230	-	57816
MACS_peak_3941	chr5	73879318	73879549	232	116	4	1721.77	14.29	0	intergenic	NR_046318	ENC1	LncRNA	chr5	73937249	73923230	-	57816
MACS_peak_3941	chr5	73879318	73879549	232	116	4	1721.77	14.29	0	intergenic	NM_001256576	ENC1	mRNA	chr5	73937249	73923230	-	57816
MACS_peak_3941	chr5	73879318	73879549	232	116	4	1721.77	14.29	0	intergenic	NM_001256575	ENC1	mRNA	chr5	73937249	73923230	-	57816
MACS_peak_2818	chr20	21275179	21275748	570	122	7	1719.18	18.18	0	upstream	NM_012255	XRN2	mRNA	chr20	21283941	21370463	+	-8478
MACS_peak_4220	chr6	35164276	35164492	217	108	3	1718.31	37.5	0	upstream	NM_152753	SCUBE3	mRNA	chr6	35182189	35218609	+	-17805
MACS_peak_5189	chrX	36910132	36910349	218	109	3	1718.31	37.5	0	intergenic	NM_001013736	FAM47C	mRNA	chrX	37026431	37029739	+	-116191
MACS_peak_3235	chr3	108929412	108929658	247	123	4	1718.06	20	0	intergenic	NR_026767	LINC00488	LncRNA	chr3	108897011	108904108	+	32524
MACS_peak_1233	chr12	132245344	132245582	239	119	4	1716.27	16.67	0	intron	NM_001261411	SFSWAP	mRNA	chr12	132195631	132284283	+	49832
MACS_peak_1233	chr12	132245344	132245582	239	119	4	1716.27	16.67	0	intron	NM_004592	SFSWAP	mRNA	chr12	132195631	132284283	+	49832
MACS_peak_2228	chr19	39221208	39221462	255	127	4	1710.8	22.22	0	exon	NM_144691	CAPN12	mRNA	chr19	39235114	39220831	-	13779
MACS_peak_963	chr11	134138600	134138803	204	102	3	1710.69	25	0	upstream	NM_001080407	GLB1L3	mRNA	chr11	134146274	134189458	+	-7573
MACS_peak_2359	chr2	48965022	48965226	205	102	3	1710.69	25	0	intron	NM_000233	LHCGR	mRNA	chr2	48982880	48913912	-	17756
MACS_peak_675	chr10	109478212	109478415	204	102	3	1710.69	25	0	intergenic	NM_001013031	SORCS1	mRNA	chr10	108924466	108333420	-	-553847
MACS_peak_675	chr10	109478212	109478415	204	102	3	1710.69	25	0	intergenic	NM_052918	SORCS1	mRNA	chr10	108924466	108333420	-	-553847
MACS_peak_675	chr10	109478212	109478415	204	102	3	1710.69	25	0	intergenic	NM_001206569	SORCS1	mRNA	chr10	108924466	108338420	-	-553847
MACS_peak_675	chr10	109478212	109478415	204	102	3	1710.69	25	0	intergenic	NM_001206571	SORCS1	mRNA	chr10	108924466	108338420	-	-553847
MACS_peak_675	chr10	109478212	109478415	204	102	3	1710.69	25	0	intergenic	NM_001206572	SORCS1	mRNA	chr10	108924466	108333420	-	-553847
MACS_peak_675	chr10	109478212	109478415	204	102	3	1710.69	25	0	intergenic	NM_001206570	SORCS1	mRNA	chr10	108924466	108333420	-	-553847
MACS_peak_4605	chr7	106510026	106510225	200	100	3	1706.02	21.43	0	intron	NM_002649	PIK3CG	mRNA	chr7	106505923	106549423	+	4202
MACS_peak_835	chr11	57516000	57516245	246	123	4	1704.5	18.18	0	intron	NM_001145101	BTBD18	mRNA	chr11	57519253	57510985	-	3131
MACS_peak_2031	chr17	48758588	48758816	229	114	3	1701.37	50	0	intergenic	NM_052855	ANKRD40	mRNA	chr17	48785270	48770550	-	26568
MACS_peak_709	chr10	131019164	131019397	234	117	4	1699.47	14.29	0	intergenic	NM_002412	MGMT	mRNA	chr10	131265453	131565783	+	-246173
MACS_peak_5012	chr9	44070551	44070924	374	187	33	1697.35	0.67	0	intergenic	NR_046203	LINC01189	LncRNA	chr9	44387386	44391416	+	-316649
MACS_peak_1362	chr13	96333983	96334194	212	106	3	1696.59	30	0	intron	NM_006260	DNAJC3	mRNA	chr13	96329392	96447243	+	4696
MACS_peak_4669	chr7	150487854	150488065	212	106	3	1696.59	30	0	intergenic	NM_001101311	TMEM176B	mRNA	chr7	150497621	150488375	-	9662
MACS_peak_4669	chr7	150487854	150488065	212	106	3	1696.59	30	0	intergenic	NM_001101314	TMEM176B	mRNA	chr7	150497621	150488375	-	9662
MACS_peak_4669	chr7	150487854	150488065	212	106	3	1696.59	30	0	intergenic	NM_001101312	TMEM176B	mRNA	chr7	150497621	150488375	-	9662
MACS_peak_4909	chr8	131948792	131949043	252	126	4	1694.59	20	0	intron	NM_001115	ADCY8	mRNA	chr8	132052835	131792546	-	103918
MACS_peak_721	chr11	287131	287374	244	122	4	1693.44	16.67	0	promoter	NM_025092	ATHL1	mRNA	chr11	289137	295688	+	-1885
MACS_peak_2992	chr21	35623184	35623426	243	121	4	1693.44	16.67	0	intergenic	NR_027266	LINC00310	LncRNA	chr21	35552977	35562220	+	70328
MACS_peak_2992	chr21	35623184	35623426	243	121	4	1693.44	16.67	0	intergenic	NR_027267	LINC00310	LncRNA	chr21	35552977	35555546	+	70328
MACS_peak_3356	chr3	188322042	188322261	220	110	3	1691.54	37.5	0	intron	NM_001167672	LPP	mRNA	chr3	187871662	188608460	+	450489
MACS_peak_4300	chr6	98996149	98996369	221	110	3	1691.54	37.5	0	intergenic	NM_005604	POU3F2	mRNA	chr6	99282579	99286666	+	-286320
MACS_peak_3203	chr3	72418707	72418979	273	136	3	1689.97	150	0	intergenic	NM_012234	RYBP	mRNA	chr3	72495774	72423743	-	76931
MACS_peak_583	chr10	55177883	55178088	206	103	3	1685.41	25	0	intergenic	NM_000242	MBL2	mRNA	chr10	54531460	54525139	-	-646525
MACS_peak_2534	chr2	134352422	134352627	206	103	3	1685.41	25	0	intergenic	NM_207363	NCKAP5	mRNA	chr2	134326031	133429371	-	-26493
MACS_peak_2534	chr2	134352422	134352627	206	103	3	1685.41	25	0	intergenic	NM_207481	NCKAP5	mRNA	chr2	134326031	133429371	-	-26493
MACS_peak_3996	chr5	107394584	107394832	249	124	4	1681.39	18.18	0	intron	NM_001163315	FBXL17	mRNA	chr5	107717799	107194733	-	323091
MACS_peak_103	chr1	64478204	64478404	201	100	3	1681.3	21.43	0	intron	NM_001083592	ROR1	mRNA	chr1	64239689	64609052	+	238615
MACS_peak_1941	chr17	6227654	6227854	201	100	3	1681.3	21.43	0	intergenic	NM_001285402	AIPL1	mRNA	chr17	6338452	6327056	-	110698
MACS_peak_3052	chr22	35975744	35975945	202	101	3	1681.3	21.43	0	intergenic	NM_005368	MB	mRNA	chr22	36013384	36002810	-	37540
MACS_peak_3215	chr3	80154335	80154581	247	123	3	1680.89	75	0	intergenic	NM_002941	ROBO1	mRNA	chr3	79817059	78646387	-	-337399
MACS_peak_4072	chr5	155883288	155883507	220	110	4	1680.05	10	0	intron	NM_001128209	SGCD	mRNA	chr5	155753766	156194798	+	129631
MACS_peak_4072	chr5	155883288	155883507	220	110	4	1680.05	10	0	intron	NM_000337	SGCD	mRNA	chr5	155753766	156194798	+	129631
MACS_peak_2077	chr17	72539675	72539907	233	116	3	1673.59	50	0	intron	NM_006678	CD300C	mRNA	chr17	72542310	72537204	-	2519
MACS_peak_1657	chr15	57644163	57644416	254	127	4	1671.16	20	0	intergenic	NM_001252335	CGNL1	mRNA	chr15	57668702	57842925	+	-24413
MACS_peak_1657	chr15	57644163	57644416	254	127	4	1671.16	20	0	intergenic	NM_032866	CGNL1	mRNA	chr15	57668702	57842925	+	-24413
MACS_peak_630	chr10	82755440	82755654	215	107	3	1670.68	30	0	intergenic	NM_001145719	SH2D4B	mRNA	chr10	82300574	82406316	+	454973
MACS_peak_1603	chr15	23274173	23274460	288	144	4	1670.68	40	0	intergenic	NR_024074	GOLGA8I	LncRNA	chr15	23255241	23262743	+	19075
MACS_peak_3174	chr3	48286945	48287203	259	129	4	1663.19	22.22	0	intron	NM_016089	ZNF589	mRNA	chr3	48282595	48312479	+	4479
MACS_peak_2590	chr2	166193098	166193307	210	105	3	1660.18	25	0	intron	NM_001040143	SCN2A	mRNA	chr2	166152282	166248820	+	40920
MACS_peak_3072	chr22	46842757	46842967	211	105	3	1660.18	25	0	intron	NM_014246	CELSR1	mRNA	chr22	46933067	46756730	-	90205
MACS_peak_4712	chr8	13784631	13784841	211	105	3	1660.18	25	0	intergenic	NM_001007090	C8orf48	mRNA	chr8	13424351	13425797	+	360385
MACS_peak_1424	chr14	34938057	34938307	251	125	4	1658.33	18.18	0	upstream	NM_138288	SPTSSA	mRNA	chr14	34931468	34902143	-	-6714
MACS_peak_972	chr12	1967976	1968225	250	125	4	1658.33	18.18	0	intergenic	NM_001163926	LRTM2	mRNA	chr12	1929432	1945918	+	38668
MACS_peak_972	chr12	1967976	1968225	250	125	4	1658.33	18.18	0	intergenic	NM_001163925	LRTM2	mRNA	chr12	1929432	1945918	+	38668
MACS_peak_972	chr12	1967976	1968225	250	125	4	1658.33	18.18	0	intergenic	NM_001039029	LRTM2	mRNA	chr12	1929432	1945918	+	38668
MACS_peak_4967	chr9	15522558	15522761	204	102	3	1656.64	21.43	0	upstream	NM_033222	PSIP1	mRNA	chr9	15511003	15464064	-	-11656
MACS_peak_4967	chr9	15522558	15522761	204	102	3	1656.64	21.43	0	upstream	NM_001128217	PSIP1	mRNA	chr9	15511003	15464064	-	-11656
MACS_peak_2317	chr2	18869258	18869462	205	102	3	1656.64	21.43	0	intergenic	NM_001199104	NT5C1B-RDH14	mRNA	chr2	18770846	18735988	-	-98514
MACS_peak_2317	chr2	18869258	18869462	205	102	3	1656.64	21.43	0	intergenic	NM_001199103	NT5C1B-RDH14	mRNA	chr2	18770846	18735988	-	-98514
MACS_peak_2317	chr2	18869258	18869462	205	102	3	1656.64	21.43	0	intergenic	NM_001199088	NT5C1B	mRNA	chr2	18770846	18744136	-	-98514
MACS_peak_2317	chr2	18869258	18869462	205	102	3	1656.64	21.43	0	intergenic	NM_001199086	NT5C1B	mRNA	chr2	18770846	18744136	-	-98514
MACS_peak_2317	chr2	18869258	18869462	205	102	3	1656.64	21.43	0	intergenic	NM_033253	NT5C1B	mRNA	chr2	18770846	18744136	-	-98514
MACS_peak_2317	chr2	18869258	18869462	205	102	3	1656.64	21.43	0	intergenic	NM_001199087	NT5C1B	mRNA	chr2	18770846	18744136	-	-98514
MACS_peak_2317	chr2	18869258	18869462	205	102	3	1656.64	21.43	0	intergenic	NM_001002006	NT5C1B	mRNA	chr2	18770846	18744136	-	-98514
MACS_peak_4831	chr8	74774209	74774457	249	124	4	1647.93	16.67	0	intron	NM_018299	UBE2W	mRNA	chr8	74791145	74698454	-	16812
MACS_peak_4831	chr8	74774209	74774457	249	124	4	1647.93	16.67	0	intron	NR_073121	UBE2W	LncRNA	chr8	74791145	74698454	-	16812
MACS_peak_4831	chr8	74774209	74774457	249	124	4	1647.93	16.67	0	intron	NR_073120	UBE2W	LncRNA	chr8	74791145	74698454	-	16812
MACS_peak_4831	chr8	74774209	74774457	249	124	4	1647.93	16.67	0	intron	NR_073119	UBE2W	LncRNA	chr8	74791145	74698454	-	16812
MACS_peak_4831	chr8	74774209	74774457	249	124	4	1647.93	16.67	0	intron	NM_001001481	UBE2W	mRNA	chr8	74791145	74698454	-	16812
MACS_peak_2010	chr17	37801495	37801752	258	129	4	1647.79	20	0	intron	NM_001165937	STARD3	mRNA	chr17	37793332	37820454	+	8291
MACS_peak_2010	chr17	37801495	37801752	258	129	4	1647.79	20	0	intron	NM_001165938	STARD3	mRNA	chr17	37793332	37820454	+	8291
MACS_peak_2010	chr17	37801495	37801752	258	129	4	1647.79	20	0	intron	NM_006804	STARD3	mRNA	chr17	37793332	37820454	+	8291
MACS_peak_2177	chr19	13879007	13879263	257	128	4	1647.79	20	0	intron	NM_032285	MRI1	mRNA	chr19	13875336	13885096	+	3799
MACS_peak_2177	chr19	13879007	13879263	257	128	4	1647.79	20	0	intron	NM_001031727	MRI1	mRNA	chr19	13875336	13885096	+	3799
MACS_peak_1704	chr15	79960750	79961005	256	128	4	1647.79	20	0	intergenic	NR_037654	MTHFS	LncRNA	chr15	80189339	80135888	-	228462
MACS_peak_3582	chr4	107508641	107508896	256	128	4	1647.79	20	0	intergenic	NM_001195138	GIMD1	mRNA	chr4	107288592	107279339	-	-220176
MACS_peak_5176	chrX	16124030	16124266	237	118	3	1645.87	50	0	upstream	NM_005314	GRPR	mRNA	chrX	16141423	16171641	+	-17275
MACS_peak_935	chr11	119483693	119483929	237	118	3	1645.87	50	0	intergenic	NM_203285	PVRL1	mRNA	chr11	119599435	119508807	-	115624
MACS_peak_935	chr11	119483693	119483929	237	118	3	1645.87	50	0	intergenic	NM_002855	PVRL1	mRNA	chr11	119599435	119531702	-	115624
MACS_peak_935	chr11	119483693	119483929	237	118	3	1645.87	50	0	intergenic	NM_203286	PVRL1	mRNA	chr11	119599435	119545098	-	115624
MACS_peak_2049	chr17	57825101	57825318	218	109	3	1644.83	30	0	intron	NM_030938	VMP1	mRNA	chr17	57784862	57917952	+	40347
MACS_peak_5177	chrX	18502708	18502924	217	108	3	1644.83	30	0	intron	NM_001037343	CDKL5	mRNA	chrX	18460343	18671749	+	42473
MACS_peak_3930	chr5	69101580	69101796	217	108	3	1644.83	30	0	intergenic	NR_027386	GUSBP3	LncRNA	chr5	69006272	68935289	-	-95416
MACS_peak_3508	chr4	54355802	54356063	262	131	4	1639.45	22.22	0	upstream	NR_046622	LNX1-AS1	LncRNA	chr4	54366243	54389443	+	-10311
MACS_peak_5006	chr9	37758080	37758305	226	113	3	1638.18	37.5	0	intron	NM_001286950	TRMT10B	mRNA	chr9	37753799	37778969	+	4393
MACS_peak_5006	chr9	37758080	37758305	226	113	3	1638.18	37.5	0	intron	NM_144964	TRMT10B	mRNA	chr9	37753799	37778969	+	4393
MACS_peak_5006	chr9	37758080	37758305	226	113	3	1638.18	37.5	0	intron	NR_104612	TRMT10B	LncRNA	chr9	37753799	37778969	+	4393
MACS_peak_5006	chr9	37758080	37758305	226	113	3	1638.18	37.5	0	intron	NM_001286951	TRMT10B	mRNA	chr9	37753799	37778969	+	4393
MACS_peak_5006	chr9	37758080	37758305	226	113	3	1638.18	37.5	0	intron	NM_001286952	TRMT10B	mRNA	chr9	37753799	37778969	+	4393
MACS_peak_5006	chr9	37758080	37758305	226	113	3	1638.18	37.5	0	intron	NM_001286954	TRMT10B	mRNA	chr9	37753799	37778969	+	4393
MACS_peak_5006	chr9	37758080	37758305	226	113	3	1638.18	37.5	0	intron	NM_001286953	TRMT10B	mRNA	chr9	37753799	37778969	+	4393
MACS_peak_1844	chr16	49367387	49367613	227	113	3	1638.18	37.5	0	intergenic	NM_144602	C16orf78	mRNA	chr16	49407807	49433319	+	-40307
MACS_peak_2982	chr21	25995244	25995469	226	113	4	1638.15	10	0	intergenic	NR_046198	LOC339622	LncRNA	chr21	26212863	26430056	+	-217507
MACS_peak_1360	chr13	95773924	95774176	253	126	4	1635.32	18.18	0	intron	NM_001105515	ABCC4	mRNA	chr13	95953687	95748024	-	179637
MACS_peak_185	chr1	118430683	118430896	214	107	3	1635	25	0	intron	NM_001135589	GDAP2	mRNA	chr1	118472302	118419333	-	41513
MACS_peak_3296	chr3	142986354	142986566	213	106	3	1635	25	0	intergenic	NR_048544	SLC9A9-AS1	LncRNA	chr3	143061087	143065913	+	-74627
MACS_peak_776	chr11	23068722	23068922	201	100	3	1633.92	18.75	0	intergenic	NM_001195637	CCDC179	mRNA	chr11	22881972	22868467	-	-186850
MACS_peak_4954	chr9	8159453	8159653	201	100	3	1633.92	18.75	0	intergenic	NM_033428	TMEM261	mRNA	chr9	7799799	7796490	-	-359754
MACS_peak_4557	chr7	76010883	76011126	244	122	4	1632.86	14.29	0	upstream	NM_007155	ZP3	mRNA	chr7	76026840	76071388	+	-15836
MACS_peak_5205	chrX	55753732	55753939	208	104	3	1632.02	21.43	0	intron	NM_016656	RRAGB	mRNA	chrX	55744109	55785207	+	9726
MACS_peak_5205	chrX	55753732	55753939	208	104	3	1632.02	21.43	0	intron	NM_006064	RRAGB	mRNA	chrX	55744109	55785207	+	9726
MACS_peak_5071	chr9	89008259	89008466	208	104	3	1632.02	21.43	0	intergenic	NM_001185059	ZCCHC6	mRNA	chr9	88969402	88902647	-	-38960
MACS_peak_5071	chr9	89008259	89008466	208	104	3	1632.02	21.43	0	intergenic	NM_001185074	ZCCHC6	mRNA	chr9	88969402	88902647	-	-38960
MACS_peak_5071	chr9	89008259	89008466	208	104	3	1632.02	21.43	0	intergenic	NM_024617	ZCCHC6	mRNA	chr9	88969402	88902647	-	-38960
MACS_peak_2915	chr20	55861845	55862083	239	119	4	1627.63	13.33	0	intergenic	NM_001719	BMP7	mRNA	chr20	55841707	55743808	-	-20257
MACS_peak_3788	chr5	17525591	17526096	506	192	33	1626.26	0.84	0	intergenic	NR_033975	LOC401177	LncRNA	chr5	17387419	17379014	-	-138424
MACS_peak_1116	chr12	71948705	71948956	252	126	4	1625.25	16.67	0	intergenic	NM_031435	THAP2	mRNA	chr12	72057676	72074428	+	-108846
MACS_peak_1495	chr14	64828542	64828800	259	129	4	1624.46	20	0	upstream	NR_033777	TEX21P	LncRNA	chr14	64814329	64812190	-	-14342
MACS_peak_4428	chr7	8286216	8286475	260	130	4	1624.46	20	0	intron	NM_004968	ICA1	mRNA	chr7	8302242	8152814	-	15897
MACS_peak_4428	chr7	8286216	8286475	260	130	4	1624.46	20	0	intron	NM_001276478	ICA1	mRNA	chr7	8302242	8152814	-	15897
MACS_peak_3635	chr4	144211571	144211831	261	130	4	1624.46	20	0	intergenic	NM_002039	GAB1	mRNA	chr4	144257982	144395718	+	-46281
MACS_peak_3635	chr4	144211571	144211831	261	130	4	1624.46	20	0	intergenic	NM_207123	GAB1	mRNA	chr4	144257982	144395718	+	-46281
MACS_peak_2554	chr2	143072119	143072355	237	118	4	1623.63	12.5	0	intergenic	NM_018557	LRP1B	mRNA	chr2	142889270	140988995	-	-182967
MACS_peak_1575	chr14	100734699	100734958	260	130	5	1621.82	8.33	0	upstream	NR_106822	MIR6764	microRNA	chr14	100743693	100743754	+	-8865
MACS_peak_2103	chr18	12729717	12729936	220	110	3	1619.03	30	0	intergenic	NR_110763	RP11-973H7.4	LncRNA	chr18	12749421	12739484	-	19595
MACS_peak_1781	chr16	12712225	12712452	228	114	4	1617.27	10	0	intergenic	NR_039869	MIR4718	microRNA	chr16	12814177	12814228	+	-101839
MACS_peak_4002	chr5	108848079	108848306	228	114	4	1617.27	10	0	intergenic	NM_014819	PJA2	mRNA	chr5	108745675	108670409	-	-102517
MACS_peak_3053	chr22	36023971	36024170	200	100	3	1615.77	16.67	0	upstream	NM_005368	MB	mRNA	chr22	36013384	36002810	-	-10686
MACS_peak_456	chr10	6476556	6476785	230	115	3	1611.59	37.5	0	intron	NM_001282644	PRKCQ	mRNA	chr10	6622263	6469104	-	145593
MACS_peak_456	chr10	6476556	6476785	230	115	3	1611.59	37.5	0	intron	NM_001282645	PRKCQ	mRNA	chr10	6622263	6469104	-	145593
MACS_peak_456	chr10	6476556	6476785	230	115	3	1611.59	37.5	0	intron	NM_006257	PRKCQ	mRNA	chr10	6622263	6469104	-	145593
MACS_peak_456	chr10	6476556	6476785	230	115	3	1611.59	37.5	0	intron	NM_001242413	PRKCQ	mRNA	chr10	6622263	6469104	-	145593
MACS_peak_1961	chr17	15645281	15645510	230	115	3	1611.59	37.5	0	intron	NM_178571	TBC1D26	mRNA	chr17	15635590	15648098	+	9805
MACS_peak_804	chr11	42128983	42129197	215	107	3	1609.89	25	0	intergenic	NR_038309	LOC100507205	LncRNA	chr11	42275240	42209292	-	146150
MACS_peak_4711	chr8	12773130	12773344	215	107	3	1609.89	25	0	intergenic	NM_020844	KIAA1456	mRNA	chr8	12803182	12887284	+	-29945
MACS_peak_3307	chr3	150985562	150985766	205	102	3	1609.83	18.75	0	intron	NM_014879	P2RY14	mRNA	chr3	150996230	150929904	-	10566
MACS_peak_4644	chr7	134457690	134457893	204	102	3	1609.83	18.75	0	upstream	NM_033157	CALD1	mRNA	chr7	134464163	134655480	+	-6372
MACS_peak_4644	chr7	134457690	134457893	204	102	3	1609.83	18.75	0	upstream	NM_033138	CALD1	mRNA	chr7	134464163	134655480	+	-6372
MACS_peak_4644	chr7	134457690	134457893	204	102	3	1609.83	18.75	0	upstream	NM_004342	CALD1	mRNA	chr7	134464163	134655480	+	-6372
MACS_peak_503	chr10	27095006	27095215	210	105	3	1607.46	21.43	0	intron	NM_001178116	ABI1	mRNA	chr10	27150016	27035524	-	54906
MACS_peak_503	chr10	27095006	27095215	210	105	3	1607.46	21.43	0	intron	NM_001178119	ABI1	mRNA	chr10	27150016	27035524	-	54906
MACS_peak_503	chr10	27095006	27095215	210	105	3	1607.46	21.43	0	intron	NM_001178124	ABI1	mRNA	chr10	27150016	27035524	-	54906
MACS_peak_503	chr10	27095006	27095215	210	105	3	1607.46	21.43	0	intron	NM_001178123	ABI1	mRNA	chr10	27150016	27035524	-	54906
MACS_peak_503	chr10	27095006	27095215	210	105	3	1607.46	21.43	0	intron	NM_001178122	ABI1	mRNA	chr10	27150016	27035524	-	54906
MACS_peak_503	chr10	27095006	27095215	210	105	3	1607.46	21.43	0	intron	NM_001178121	ABI1	mRNA	chr10	27150016	27035524	-	54906
MACS_peak_503	chr10	27095006	27095215	210	105	3	1607.46	21.43	0	intron	NM_005470	ABI1	mRNA	chr10	27150016	27035524	-	54906
MACS_peak_503	chr10	27095006	27095215	210	105	3	1607.46	21.43	0	intron	NM_001178125	ABI1	mRNA	chr10	27150016	27035524	-	54906
MACS_peak_503	chr10	27095006	27095215	210	105	3	1607.46	21.43	0	intron	NM_001178120	ABI1	mRNA	chr10	27150016	27035524	-	54906
MACS_peak_503	chr10	27095006	27095215	210	105	3	1607.46	21.43	0	intron	NM_001012752	ABI1	mRNA	chr10	27150016	27035524	-	54906
MACS_peak_503	chr10	27095006	27095215	210	105	3	1607.46	21.43	0	intron	NM_001012751	ABI1	mRNA	chr10	27150016	27035524	-	54906
MACS_peak_503	chr10	27095006	27095215	210	105	3	1607.46	21.43	0	intron	NM_001012750	ABI1	mRNA	chr10	27150016	27035524	-	54906
MACS_peak_1807	chr16	31674775	31674985	211	105	3	1607.46	21.43	0	intergenic	NR_024034	CLUHP3	LncRNA	chr16	31711933	31718745	+	-37053
MACS_peak_5093	chr9	102324397	102324607	211	105	3	1607.46	21.43	0	intergenic	NR_102270	NAMA	LncRNA	chr9	102137539	102117621	-	-186963
MACS_peak_5093	chr9	102324397	102324607	211	105	3	1607.46	21.43	0	intergenic	NR_102271	NAMA	LncRNA	chr9	102137539	102117621	-	-186963
MACS_peak_1702	chr15	79586891	79587134	244	122	4	1605.77	13.33	0	upstream	NR_038997	LOC729911	LncRNA	chr15	79576287	79484048	-	-10725
MACS_peak_5559	chrX	147577129	147577338	210	105	4	1602.36	6.67	0	upstream	NM_001169125	AFF2	mRNA	chrX	147582138	148082193	+	-4905
MACS_peak_5559	chrX	147577129	147577338	210	105	4	1602.36	6.67	0	upstream	NM_001169124	AFF2	mRNA	chrX	147582138	148082193	+	-4905
MACS_peak_5559	chrX	147577129	147577338	210	105	4	1602.36	6.67	0	upstream	NM_002025	AFF2	mRNA	chrX	147582138	148082193	+	-4905
MACS_peak_5559	chrX	147577129	147577338	210	105	4	1602.36	6.67	0	upstream	NM_001169122	AFF2	mRNA	chrX	147582138	148082193	+	-4905
MACS_peak_5559	chrX	147577129	147577338	210	105	4	1602.36	6.67	0	upstream	NM_001169123	AFF2	mRNA	chrX	147582138	148082193	+	-4905
MACS_peak_2889	chr20	47856211	47856473	263	131	4	1601.19	20	0	intron	NM_017895	DDX27	mRNA	chr20	47835831	47860614	+	20511
MACS_peak_3253	chr3	122193182	122193445	264	132	4	1601.19	20	0	intron	NR_026698	KPNA1	LncRNA	chr3	122233786	122140747	-	40473
MACS_peak_3253	chr3	122193182	122193445	264	132	4	1601.19	20	0	intron	NM_002264	KPNA1	mRNA	chr3	122233786	122140747	-	40473
MACS_peak_4355	chr6	133556460	133556722	263	131	4	1601.19	20	0	upstream	NM_172105	EYA4	mRNA	chr6	133562494	133853258	+	-5903
MACS_peak_4355	chr6	133556460	133556722	263	131	4	1601.19	20	0	upstream	NM_004100	EYA4	mRNA	chr6	133562494	133853258	+	-5903
MACS_peak_4355	chr6	133556460	133556722	263	131	4	1601.19	20	0	upstream	NM_172103	EYA4	mRNA	chr6	133562494	133853258	+	-5903
MACS_peak_1880	chr16	71225766	71225994	229	114	4	1596.44	10	0	intron	NM_001198542	HYDIN	mRNA	chr16	71264625	71065313	-	38745
MACS_peak_1880	chr16	71225766	71225994	229	114	4	1596.44	10	0	intron	NM_001198543	HYDIN	mRNA	chr16	71264625	71065313	-	38745
MACS_peak_5172	chrX	10814761	10814989	229	114	4	1596.44	10	0	intron	NM_033290	MID1	mRNA	chrX	10851809	10413349	-	36934
MACS_peak_3218	chr3	82079937	82080166	230	115	4	1596.44	10	0	intergenic	NM_000158	GBE1	mRNA	chr3	81810950	81538849	-	-269101
MACS_peak_4667	chr7	149742149	149742378	230	115	4	1596.44	10	0	intergenic	NR_027040	ATP6V0E2-AS1	LncRNA	chr7	149570951	149564782	-	-171312
MACS_peak_1641	chr15	50705794	50706045	252	126	4	1594.83	15.38	0	upstream	NM_005154	USP8	mRNA	chr15	50716573	50793280	+	-10654
MACS_peak_1641	chr15	50705794	50706045	252	126	4	1594.83	15.38	0	upstream	NM_001128610	USP8	mRNA	chr15	50716573	50793280	+	-10654
MACS_peak_1641	chr15	50705794	50706045	252	126	4	1594.83	15.38	0	upstream	NM_001283049	USP8	mRNA	chr15	50716573	50793280	+	-10654
MACS_peak_5179	chrX	22867119	22867369	251	125	4	1594.83	15.38	0	intergenic	NM_182699	DDX53	mRNA	chrX	23018077	23020206	+	-150833
MACS_peak_2302	chr2	9776853	9777075	223	111	3	1593.29	30	0	upstream	NM_006826	YWHAQ	mRNA	chr2	9771184	9724095	-	-5780
MACS_peak_4986	chr9	25789038	25789260	223	111	3	1593.29	30	0	intergenic	NM_001004125	TUSC1	mRNA	chr9	25678856	25676386	-	-110293
MACS_peak_3790	chr5	17585096	17585669	574	319	36	1593.05	0.87	0	intergenic	NR_033975	LOC401177	LncRNA	chr5	17387419	17379014	-	-197963
MACS_peak_2011	chr17	38184917	38185119	203	101	3	1592.15	16.67	0	promoter	NR_102369	SNORD124	LncRNA	chr17	38183898	38183795	-	-1120
MACS_peak_4866	chr8	99135986	99136187	202	101	3	1592.15	16.67	0	intron	NM_015029	POP1	mRNA	chr8	99130067	99172069	+	6019
MACS_peak_2094	chr18	4653724	4653924	201	100	3	1592.15	16.67	0	intergenic	NM_004746	DLGAP1	mRNA	chr18	4455266	3496029	-	-198558
MACS_peak_2094	chr18	4653724	4653924	201	100	3	1592.15	16.67	0	intergenic	NM_001242761	DLGAP1	mRNA	chr18	4455266	3502142	-	-198558
MACS_peak_2477	chr2	108071645	108071847	203	101	3	1592.15	16.67	0	intergenic	NR_024439	RGPD4-AS1	LncRNA	chr2	108442583	108439519	-	370837
MACS_peak_3917	chr5	61554931	61555201	271	135	4	1592.15	22.22	0	intergenic	NM_001243953	KIF2A	mRNA	chr5	61601988	61683011	+	-46922
MACS_peak_3917	chr5	61554931	61555201	271	135	4	1592.15	22.22	0	intergenic	NM_001098511	KIF2A	mRNA	chr5	61601988	61683011	+	-46922
MACS_peak_3917	chr5	61554931	61555201	271	135	4	1592.15	22.22	0	intergenic	NM_004520	KIF2A	mRNA	chr5	61601988	61683011	+	-46922
MACS_peak_3917	chr5	61554931	61555201	271	135	4	1592.15	22.22	0	intergenic	NM_001243952	KIF2A	mRNA	chr5	61601988	61683011	+	-46922
MACS_peak_4695	chr8	2513622	2513824	203	101	3	1592.15	16.67	0	intergenic	NR_106983	MIR7160	microRNA	chr8	2024668	2024720	+	489055
MACS_peak_4726	chr8	21628998	21629240	243	121	3	1590.61	50	0	intron	NM_001165038	GFRA2	mRNA	chr8	21646346	21549529	-	17227
MACS_peak_4726	chr8	21628998	21629240	243	121	3	1590.61	50	0	intron	NM_001495	GFRA2	mRNA	chr8	21646346	21549529	-	17227
MACS_peak_4726	chr8	21628998	21629240	243	121	3	1590.61	50	0	intron	NM_001165039	GFRA2	mRNA	chr8	21646346	21549529	-	17227
MACS_peak_222	chr1	153003184	153003431	248	124	4	1588.69	14.29	0	promoter	NM_003125	SPRR1B	mRNA	chr1	153003678	153005376	+	-371
MACS_peak_2595	chr2	169875216	169875462	247	123	4	1588.69	14.29	0	intron	NM_003742	ABCB11	mRNA	chr2	169887833	169779448	-	12494
MACS_peak_5289	chrX	74816627	74816837	211	105	4	1587.58	6.45	0	intergenic	NM_001146256	ZDHHC15	mRNA	chrX	74743337	74588261	-	-73395
MACS_peak_5289	chrX	74816627	74816837	211	105	4	1587.58	6.45	0	intergenic	NM_144969	ZDHHC15	mRNA	chrX	74743337	74588261	-	-73395
MACS_peak_5289	chrX	74816627	74816837	211	105	4	1587.58	6.45	0	intergenic	NM_001146257	ZDHHC15	mRNA	chrX	74743337	74670154	-	-73395
MACS_peak_11	chr1	4999478	4999846	369	184	19	1587.06	1.17	0	intergenic	NM_018836	AJAP1	mRNA	chr1	4715104	4843851	+	284558
MACS_peak_11	chr1	4999478	4999846	369	184	19	1587.06	1.17	0	intergenic	NM_001042478	AJAP1	mRNA	chr1	4715104	4837854	+	284558
MACS_peak_2868	chr20	40186495	40186700	206	103	3	1585.8	18.75	0	intron	NM_032221	CHD6	mRNA	chr20	40247133	40030742	-	60536
MACS_peak_5162	chrX	4969570	4969776	207	103	3	1585.8	18.75	0	intergenic	NR_110390	RP11-707P20.1	LncRNA	chrX	4551613	4545240	-	-418060
MACS_peak_14	chr1	5937223	5937457	235	117	3	1585.06	37.5	0	upstream	NR_039838	MIR4689	microRNA	chr1	5922801	5922731	-	-14539
MACS_peak_5108	chr9	111476366	111476583	218	109	3	1584.82	25	0	intergenic	NM_006686	ACTL7B	mRNA	chr9	111618275	111616868	-	141801
MACS_peak_4324	chr6	116644192	116644404	213	106	3	1582.96	21.43	0	intron	NM_001080976	DSE	mRNA	chr6	116601282	116759442	+	43016
MACS_peak_4600	chr7	104067862	104068075	214	107	3	1582.96	21.43	0	intron	NM_199000	LHFPL3	mRNA	chr7	103969103	104549003	+	98865
MACS_peak_56	chr1	37683360	37683571	212	106	3	1582.96	21.43	0	intergenic	NR_036217	MIR4255	microRNA	chr1	37627163	37627235	+	56302
MACS_peak_2479	chr2	108579358	108579710	353	176	5	1582.96	35.71	0	intergenic	NM_021815	SLC5A7	mRNA	chr2	108602994	108630443	+	-23460
MACS_peak_3017	chr22	18279128	18279341	214	107	3	1582.96	21.43	0	intergenic	NR_103718	LINC00528	LncRNA	chr22	18260055	18262247	+	19179
MACS_peak_3348	chr3	178126087	178126540	454	339	5	1580.33	50	0	upstream	NR_046786	LINC01014	LncRNA	chr3	178136988	178175093	+	-10675
MACS_peak_676	chr10	109895569	109895826	258	129	4	1580.04	16.67	0	intergenic	NM_001013031	SORCS1	mRNA	chr10	108924466	108333420	-	-971231
MACS_peak_676	chr10	109895569	109895826	258	129	4	1580.04	16.67	0	intergenic	NM_052918	SORCS1	mRNA	chr10	108924466	108333420	-	-971231
MACS_peak_676	chr10	109895569	109895826	258	129	4	1580.04	16.67	0	intergenic	NM_001206569	SORCS1	mRNA	chr10	108924466	108338420	-	-971231
MACS_peak_676	chr10	109895569	109895826	258	129	4	1580.04	16.67	0	intergenic	NM_001206571	SORCS1	mRNA	chr10	108924466	108338420	-	-971231
MACS_peak_676	chr10	109895569	109895826	258	129	4	1580.04	16.67	0	intergenic	NM_001206572	SORCS1	mRNA	chr10	108924466	108333420	-	-971231
MACS_peak_676	chr10	109895569	109895826	258	129	4	1580.04	16.67	0	intergenic	NM_001206570	SORCS1	mRNA	chr10	108924466	108333420	-	-971231
MACS_peak_844	chr11	61347411	61347610	200	100	3	1577.97	15	0	promoter	NM_004200	SYT7	mRNA	chr11	61348344	61281187	-	834
MACS_peak_844	chr11	61347411	61347610	200	100	3	1577.97	15	0	promoter	NM_001252065	SYT7	mRNA	chr11	61348344	61281187	-	834
MACS_peak_1652	chr15	56014116	56014382	267	133	4	1577.97	20	0	intron	NM_173814	PRTG	mRNA	chr15	56035177	55903738	-	20928
MACS_peak_1691	chr15	72395571	72395902	332	166	5	1577.97	25	0	upstream	NM_001166340	SENP8	mRNA	chr15	72406598	72433311	+	-10862
MACS_peak_3544	chr4	81866552	81866751	200	100	3	1577.97	15	0	intron	NM_001206997	C4orf22	mRNA	chr4	81256873	81884910	+	609778
MACS_peak_3544	chr4	81866552	81866751	200	100	3	1577.97	15	0	intron	NM_152770	C4orf22	mRNA	chr4	81256873	81884910	+	609778
MACS_peak_510	chr10	30206116	30206315	200	100	3	1577.97	15	0	intergenic	NM_020848	KIAA1462	mRNA	chr10	30348488	30301728	-	142273
MACS_peak_4964	chr9	14018235	14018434	200	100	3	1577.97	15	0	intergenic	NR_038194	LINC00583	LncRNA	chr9	13927969	13945606	+	90365
MACS_peak_1008	chr12	10941862	10942102	241	120	4	1577.96	11.76	0	intergenic	NM_023919	TAS2R7	mRNA	chr12	10955226	10954130	-	13244
MACS_peak_370	chr1	221778741	221778977	237	118	4	1576.41	11.11	0	intergenic	NM_144728	DUSP10	mRNA	chr1	221910802	221874763	-	131943
MACS_peak_2610	chr2	176387888	176388125	238	119	4	1576.41	11.11	0	intergenic	NM_001689	ATP5G3	mRNA	chr2	176046490	176040985	-	-341516
MACS_peak_2610	chr2	176387888	176388125	238	119	4	1576.41	11.11	0	intergenic	NM_001190329	ATP5G3	mRNA	chr2	176046490	176040985	-	-341516
MACS_peak_3752	chr5	9611874	9612110	237	118	4	1576.41	11.11	0	intergenic	NM_019599	TAS2R1	mRNA	chr5	9630463	9629108	-	18471
MACS_peak_2848	chr20	33925890	33926120	231	115	4	1576.27	9.52	0	intergenic	NM_178468	FAM83C	mRNA	chr20	33880225	33873533	-	-45780
MACS_peak_4500	chr7	46835359	46835591	233	116	4	1575.64	10	0	intergenic	NM_022748	TNS3	mRNA	chr7	47621742	47314751	-	786267
MACS_peak_5407	chrX	111732290	111732522	233	116	4	1575.64	10	0	intergenic	NM_178175	LHFPL1	mRNA	chrX	111923375	111873878	-	190969
MACS_peak_1017	chr12	13403332	13403584	253	126	4	1572.55	15.38	0	intergenic	NM_001423	EMP1	mRNA	chr12	13349601	13369708	+	53857
MACS_peak_33	chr1	22845883	22846086	204	102	3	1568.57	16.67	0	intergenic	NM_020526	EPHA8	mRNA	chr1	22890003	22930087	+	-44019
MACS_peak_33	chr1	22845883	22846086	204	102	3	1568.57	16.67	0	intergenic	NM_001006943	EPHA8	mRNA	chr1	22890003	22916112	+	-44019
MACS_peak_382	chr1	224384837	224385041	205	102	3	1568.57	16.67	0	intergenic	NM_003676	DEGS1	mRNA	chr1	224370909	224381142	+	14030
MACS_peak_3633	chr4	142844765	142844968	204	102	3	1568.57	16.67	0	intergenic	NR_037840	IL15	LncRNA	chr4	142557748	142655140	+	287118
MACS_peak_3633	chr4	142844765	142844968	204	102	3	1568.57	16.67	0	intergenic	NM_172175	IL15	mRNA	chr4	142557748	142655140	+	287118
MACS_peak_3633	chr4	142844765	142844968	204	102	3	1568.57	16.67	0	intergenic	NM_000585	IL15	mRNA	chr4	142557748	142655140	+	287118
MACS_peak_4366	chr6	141935456	141935659	204	102	3	1568.57	16.67	0	intergenic	NM_002511	NMBR	mRNA	chr6	142409936	142396744	-	474379
MACS_peak_2176	chr19	13859533	13859758	226	113	3	1567.61	30	0	promoter	NM_030818	CCDC130	mRNA	chr19	13858752	13874106	+	893
MACS_peak_3345	chr3	172706098	172706324	227	113	3	1567.61	30	0	intron	NM_031955	SPATA16	mRNA	chr3	172859058	172607146	-	152847
MACS_peak_744	chr11	7173944	7174171	228	114	3	1567.61	30	0	intergenic	NM_014469	RBMXL2	mRNA	chr11	7110164	7112379	+	63893
MACS_peak_3190	chr3	62196137	62196362	226	113	3	1567.61	30	0	intergenic	NR_038283	PTPRG-AS1	LncRNA	chr3	62304622	62247493	-	108373
MACS_peak_3190	chr3	62196137	62196362	226	113	3	1567.61	30	0	intergenic	NR_038282	PTPRG-AS1	LncRNA	chr3	62304622	62247493	-	108373
MACS_peak_3190	chr3	62196137	62196362	226	113	3	1567.61	30	0	intergenic	NR_038281	PTPRG-AS1	LncRNA	chr3	62304622	62247493	-	108373
MACS_peak_3701	chr4	188748766	188748991	226	113	3	1567.61	30	0	intergenic	NR_110436	RP11-565A3.2	LncRNA	chr4	188593795	188454032	-	-155083
MACS_peak_5054	chr9	79056797	79057060	264	132	4	1566.59	18.18	0	promoter	NM_001097634	GCNT1	mRNA	chr9	79056581	79122332	+	347
MACS_peak_3422	chr4	30014615	30014879	265	132	3	1564.37	75	0	intergenic	NM_032456	PCDH7	mRNA	chr4	30722029	30726957	+	-707282
MACS_peak_2114	chr18	24629141	24629387	247	123	3	1563.08	50	0	intron	NM_031422	CHST9	mRNA	chr18	24765302	24495594	-	136038
MACS_peak_2114	chr18	24629141	24629387	247	123	3	1563.08	50	0	intron	NM_001256316	CHST9	mRNA	chr18	24765302	24495594	-	136038
MACS_peak_2126	chr18	37446822	37447069	248	124	3	1563.08	50	0	intergenic	NR_024391	LINC00669	LncRNA	chr18	37331959	36786887	-	-114986
MACS_peak_285	chr1	181293736	181293982	247	123	4	1562.2	13.33	0	intergenic	NR_046249	GM140	LncRNA	chr1	181205523	181207740	+	88336
MACS_peak_1568	chr14	96420767	96421014	248	124	4	1562.2	13.33	0	intergenic	NR_038861	TUNAR	LncRNA	chr14	96343108	96391908	+	77782
MACS_peak_5638	chrY	58827266	58828378	1113	170	11	1562.08	7	0	intergenic	NM_005840	SPRY3	mRNA	chrY	59100456	59115123	+	-272634
MACS_peak_2002	chr17	35912700	35912909	210	105	3	1561.82	18.75	0	intron	NM_001163544	SYNRG	mRNA	chr17	35969486	35874899	-	56682
MACS_peak_2002	chr17	35912700	35912909	210	105	3	1561.82	18.75	0	intron	NM_001163545	SYNRG	mRNA	chr17	35969486	35874899	-	56682
MACS_peak_2002	chr17	35912700	35912909	210	105	3	1561.82	18.75	0	intron	NM_001163546	SYNRG	mRNA	chr17	35969486	35874899	-	56682
MACS_peak_2002	chr17	35912700	35912909	210	105	3	1561.82	18.75	0	intron	NM_001163547	SYNRG	mRNA	chr17	35969486	35874899	-	56682
MACS_peak_2002	chr17	35912700	35912909	210	105	3	1561.82	18.75	0	intron	NM_007247	SYNRG	mRNA	chr17	35969486	35874899	-	56682
MACS_peak_2002	chr17	35912700	35912909	210	105	3	1561.82	18.75	0	intron	NM_080550	SYNRG	mRNA	chr17	35969486	35874899	-	56682
MACS_peak_2002	chr17	35912700	35912909	210	105	3	1561.82	18.75	0	intron	NM_198882	SYNRG	mRNA	chr17	35969486	35874899	-	56682
MACS_peak_4352	chr6	132465980	132466190	211	105	3	1561.82	18.75	0	intron	NR_038981	LINC01013	LncRNA	chr6	132455117	132490514	+	10968
MACS_peak_5039	chr9	71727106	71727316	211	105	3	1561.82	18.75	0	upstream	NM_001170414	TJP2	mRNA	chr9	71736179	71870124	+	-8968
MACS_peak_116	chr1	74921750	74921959	210	105	3	1561.82	18.75	0	intergenic	NM_001002912	C1orf173	mRNA	chr1	75139422	75033794	-	217568
MACS_peak_775	chr11	21651196	21651406	211	105	3	1561.82	18.75	0	intergenic	NM_001142649	ANO5	mRNA	chr11	22214721	22304913	+	-563420
MACS_peak_775	chr11	21651196	21651406	211	105	3	1561.82	18.75	0	intergenic	NM_213599	ANO5	mRNA	chr11	22214721	22304913	+	-563420
MACS_peak_893	chr11	94909007	94909354	348	174	5	1561.82	31.25	0	intergenic	NR_110303	LOC101929295	LncRNA	chr11	94883702	94892312	+	25478
MACS_peak_4351	chr6	132233556	132233764	209	104	3	1561.82	18.75	0	intergenic	NM_001901	CTGF	mRNA	chr6	132272518	132269316	-	38858
MACS_peak_836	chr11	58159236	58159457	222	111	3	1559.82	25	0	intergenic	NM_001005469	OR5B3	mRNA	chr11	58170882	58169937	-	11536
MACS_peak_2978	chr21	22508180	22508416	237	118	3	1558.59	37.5	0	intron	NM_004540	NCAM2	mRNA	chr21	22370632	22912517	+	137666
MACS_peak_3671	chr4	167887508	167887745	238	119	3	1558.59	37.5	0	intron	NM_001204353	SPOCK3	mRNA	chr4	168155577	167654535	-	267951
MACS_peak_4222	chr6	36520733	36520970	238	119	3	1558.59	37.5	0	upstream	NM_007271	STK38	mRNA	chr6	36515247	36461668	-	-5604
MACS_peak_5167	chrX	8421991	8422226	236	118	3	1558.59	37.5	0	upstream	NM_001001888	VCX3B	mRNA	chrX	8432870	8434551	+	-10762
MACS_peak_1744	chr15	97901177	97901414	238	119	3	1558.59	37.5	0	intergenic	NR_110756	RP11-461F11.3	LncRNA	chr15	98103928	98096513	-	202633
MACS_peak_3589	chr4	111812997	111813232	236	118	3	1558.59	37.5	0	intergenic	NM_153427	PITX2	mRNA	chr4	111563279	111538579	-	-249835
MACS_peak_3589	chr4	111812997	111813232	236	118	3	1558.59	37.5	0	intergenic	NM_153426	PITX2	mRNA	chr4	111563279	111538579	-	-249835
MACS_peak_3589	chr4	111812997	111813232	236	118	3	1558.59	37.5	0	intergenic	NM_001204399	PITX2	mRNA	chr4	111563279	111538579	-	-249835
MACS_peak_3589	chr4	111812997	111813232	236	118	3	1558.59	37.5	0	intergenic	NM_001204398	PITX2	mRNA	chr4	111563279	111538579	-	-249835
MACS_peak_3589	chr4	111812997	111813232	236	118	3	1558.59	37.5	0	intergenic	NM_001204397	PITX2	mRNA	chr4	111563279	111538579	-	-249835
MACS_peak_4610	chr7	112987797	112988032	236	118	3	1558.59	37.5	0	intergenic	NR_015442	LINC00998	LncRNA	chr7	112758637	112756772	-	-229277
MACS_peak_4610	chr7	112987797	112988032	236	118	3	1558.59	37.5	0	intergenic	NR_024412	LINC00998	LncRNA	chr7	112758637	112756772	-	-229277
MACS_peak_5057	chr9	79707478	79707713	236	118	3	1558.59	37.5	0	intergenic	NM_001013735	FOXB2	mRNA	chr9	79634570	79635869	+	73025
MACS_peak_680	chr10	111540777	111540992	216	108	3	1558.51	21.43	0	intergenic	NM_001167604	XPNPEP1	mRNA	chr10	111683311	111624523	-	142427
MACS_peak_680	chr10	111540777	111540992	216	108	3	1558.51	21.43	0	intergenic	NR_030724	XPNPEP1	LncRNA	chr10	111683311	111624523	-	142427
MACS_peak_680	chr10	111540777	111540992	216	108	3	1558.51	21.43	0	intergenic	NM_020383	XPNPEP1	mRNA	chr10	111683311	111624523	-	142427
MACS_peak_4213	chr6	29011083	29011343	261	130	4	1557.5	16.67	0	promoter	NM_030903	OR2W1	mRNA	chr6	29012952	29011989	-	1739
MACS_peak_5110	chr9	111815879	111816204	326	163	5	1557.5	20.83	0	upstream	NR_029506	NR_029506	microRNA	chr9	111808578	111808508	-	-7463
MACS_peak_2813	chr20	20074562	20074797	236	118	4	1554.9	10	0	intron	NM_001167816	C20orf26	mRNA	chr20	20037289	20152977	+	37390
MACS_peak_316	chr1	195855262	195855497	236	118	4	1554.9	10	0	intergenic	NR_039888	MIR4735	microRNA	chr1	196551611	196551542	-	696232
MACS_peak_2080	chr17	75796073	75796306	234	117	4	1554.9	10	0	intergenic	NR_104134	LOC100132174	LncRNA	chr17	75724641	75718953	-	-71548
MACS_peak_5067	chr9	86722235	86722469	235	117	4	1554.9	10	0	intergenic	NM_024945	RMI1	mRNA	chr9	86595636	86618987	+	126716
MACS_peak_62	chr1	40904636	40904836	201	100	3	1554.8	15	0	upstream	NM_023070	ZFP69B	mRNA	chr1	40916336	40929390	+	-11600
MACS_peak_102	chr1	64273900	64274101	202	101	3	1554.8	15	0	intron	NM_001083592	ROR1	mRNA	chr1	64239689	64609052	+	34311
MACS_peak_449	chr10	1760922	1761124	203	101	3	1554.8	15	0	intron	NM_018702	ADARB2	mRNA	chr10	1779670	1223252	-	18647
MACS_peak_2001	chr17	35868090	35868290	201	100	3	1554.8	15	0	intron	NM_007026	DUSP14	mRNA	chr17	35849950	35873588	+	18240
MACS_peak_2466	chr2	99862565	99862767	203	101	3	1554.8	15	0	intron	NM_175735	LYG2	mRNA	chr2	99871570	99858710	-	8904
MACS_peak_2553	chr2	142108078	142108278	201	100	3	1554.8	15	0	intron	NM_018557	LRP1B	mRNA	chr2	142889270	140988995	-	781092
MACS_peak_2924	chr20	58254587	58254787	201	100	3	1554.8	15	0	intron	NM_001199505	PHACTR3	mRNA	chr20	58152563	58422766	+	102124
MACS_peak_3233	chr3	107954420	107954620	201	100	3	1554.8	15	0	upstream	NM_018010	IFT57	mRNA	chr3	107941417	107879658	-	-13103
MACS_peak_3380	chr4	2943059	2943261	203	101	3	1554.8	15	0	intron	NR_015453	NOP14-AS1	LncRNA	chr4	2937277	2952794	+	5883
MACS_peak_4114	chr5	180242969	180243171	203	101	3	1554.8	15	0	upstream	NM_001114617	MGAT1	mRNA	chr5	180237137	180217540	-	-5933
MACS_peak_4399	chr6	166812391	166812591	201	100	3	1554.8	15	0	upstream	NM_016098	MPC1	mRNA	chr6	166796501	166778407	-	-15990
MACS_peak_4399	chr6	166812391	166812591	201	100	3	1554.8	15	0	upstream	NM_001270879	MPC1	mRNA	chr6	166796501	166778407	-	-15990
MACS_peak_4399	chr6	166812391	166812591	201	100	3	1554.8	15	0	upstream	NR_073093	MPC1	LncRNA	chr6	166796501	166778407	-	-15990
MACS_peak_4818	chr8	66947166	66947367	202	101	3	1554.8	15	0	intron	NM_033105	DNAJC5B	mRNA	chr8	66933790	67012755	+	13476
MACS_peak_5058	chr9	80168659	80168860	202	101	3	1554.8	15	0	intron	NM_004297	GNA14	mRNA	chr9	80263232	80037994	-	94473
MACS_peak_1188	chr12	108677636	108677838	203	101	3	1554.8	15	0	intergenic	NM_001142345	CMKLR1	mRNA	chr12	108714439	108681820	-	36702
MACS_peak_1296	chr13	54005654	54005855	202	101	3	1554.8	15	0	intergenic	NR_047488	LINC00558	LncRNA	chr13	54389553	54450254	+	-383799
MACS_peak_1678	chr15	65376891	65377092	202	101	3	1554.8	15	0	intergenic	NM_001101362	KBTBD13	mRNA	chr15	65369153	65372276	+	7838
MACS_peak_2469	chr2	103771096	103771298	203	101	3	1554.8	15	0	intergenic	NM_144632	TMEM182	mRNA	chr2	103378489	103434138	+	392708
MACS_peak_3261	chr3	124826123	124826323	201	100	3	1554.8	15	0	intergenic	NR_049815	MIR5092	microRNA	chr3	124870396	124870308	-	44173
MACS_peak_3531	chr4	69169883	69170085	203	101	3	1554.8	15	0	intergenic	NM_133370	YTHDC1	mRNA	chr4	69215824	69176104	-	45840
MACS_peak_3531	chr4	69169883	69170085	203	101	3	1554.8	15	0	intergenic	NM_001031732	YTHDC1	mRNA	chr4	69215824	69176104	-	45840
MACS_peak_3723	chr5	2212430	2212632	203	101	3	1554.8	15	0	intergenic	NR_104616	LOC100506858	LncRNA	chr5	2312315	2303833	-	99784
MACS_peak_3995	chr5	105840963	105841165	203	101	3	1554.8	15	0	intergenic	NR_104671	LOC102467213	LncRNA	chr5	106346715	106150897	-	505651
MACS_peak_2588	chr2	164184785	164185042	258	129	4	1550.31	15.38	0	intergenic	NM_018086	FIGN	mRNA	chr2	164592513	164464117	-	407600
MACS_peak_5286	chrX	74196888	74197110	223	111	4	1547.31	7.69	0	intergenic	NM_001008537	KIAA2022	mRNA	chrX	74145287	73952690	-	-51712
MACS_peak_348	chr1	212452941	212453146	206	103	3	1545.05	16.67	0	upstream	NM_006243	PPP2R5A	mRNA	chr1	212458878	212535205	+	-5835
MACS_peak_700	chr10	126187822	126188027	206	103	3	1545.05	16.67	0	intron	NM_022126	LHPP	mRNA	chr10	126150340	126302710	+	37584
MACS_peak_700	chr10	126187822	126188027	206	103	3	1545.05	16.67	0	intron	NM_001167880	LHPP	mRNA	chr10	126150340	126302710	+	37584
MACS_peak_3267	chr3	127475929	127476135	207	103	3	1545.05	16.67	0	intron	NM_007283	MGLL	mRNA	chr3	127541725	127407904	-	65693
MACS_peak_3267	chr3	127475929	127476135	207	103	3	1545.05	16.67	0	intron	NM_001256585	MGLL	mRNA	chr3	127541725	127407904	-	65693
MACS_peak_469	chr10	11978729	11978934	206	103	3	1545.05	16.67	0	intergenic	NR_038222	PROSER2-AS1	LncRNA	chr10	11936709	11891606	-	-42122
MACS_peak_777	chr11	23786127	23786333	207	103	3	1545.05	16.67	0	intergenic	NR_107021	MIR8054	microRNA	chr11	23440736	23440650	-	-345494
MACS_peak_1875	chr16	69538850	69539103	254	127	4	1544.72	14.29	0	intergenic	NR_031719	MIR1538	microRNA	chr16	69599771	69599710	-	60795
MACS_peak_1638	chr15	48569743	48569959	217	108	4	1544.23	6.67	0	intergenic	NM_001025249	DUT	mRNA	chr15	48623620	48635570	+	-53769
MACS_peak_1638	chr15	48569743	48569959	217	108	4	1544.23	6.67	0	intergenic	NM_001025248	DUT	mRNA	chr15	48623620	48635570	+	-53769
MACS_peak_3802	chr5	20072270	20072486	217	108	4	1544.23	6.67	0	intergenic	NM_001167667	CDH18	mRNA	chr5	19988353	19473154	-	-84025
MACS_peak_3802	chr5	20072270	20072486	217	108	4	1544.23	6.67	0	intergenic	NM_004934	CDH18	mRNA	chr5	19988353	19473154	-	-84025
MACS_peak_320	chr1	199107591	199107790	200	100	3	1543.78	13.64	0	intergenic	NR_110525	LINC01222	LncRNA	chr1	198988093	198961717	-	-119597
MACS_peak_1205	chr12	115870621	115870820	200	100	3	1543.78	13.64	0	intergenic	NR_030351	MIR620	microRNA	chr12	116586459	116586364	-	715739
MACS_peak_4815	chr8	65963864	65964129	266	133	4	1543.78	18.18	0	intergenic	NR_038901	LINC00251	LncRNA	chr8	66092575	66073379	-	128579
MACS_peak_985	chr12	4957155	4957384	230	115	3	1541.99	30	0	intron	NM_002235	KCNA6	mRNA	chr12	4918341	4960278	+	38928
MACS_peak_1191	chr12	109848053	109848281	229	114	3	1541.99	30	0	intron	NM_001101421	MYO1H	mRNA	chr12	109826523	109886176	+	21644
MACS_peak_2084	chr17	78390644	78390873	230	115	3	1541.99	30	0	promoter	NM_001164637	ENDOV	mRNA	chr17	78388966	78411884	+	1792
MACS_peak_2084	chr17	78390644	78390873	230	115	3	1541.99	30	0	promoter	NM_173627	ENDOV	mRNA	chr17	78388966	78411884	+	1792
MACS_peak_5168	chrX	9494286	9494514	229	114	3	1541.99	30	0	intron	NM_005647	TBL1X	mRNA	chrX	9433200	9687780	+	61200
MACS_peak_5594	chrY	5406816	5407046	231	115	3	1541.99	30	0	intron	NM_032973	PCDH11Y	mRNA	chrY	4924130	5610269	+	482801
MACS_peak_552	chr10	42390153	42397376	7224	5997	560	1538.25	0.44	0	intergenic	NR_024380	LOC441666	LncRNA	chr10	42863493	42827313	-	469729
MACS_peak_477	chr10	15192488	15192700	213	106	3	1537.9	18.75	0	intron	NM_004808	NMT2	mRNA	chr10	15210695	15147770	-	18101
MACS_peak_1864	chr16	63783193	63783405	213	106	3	1537.9	18.75	0	intergenic	NM_001797	CDH11	mRNA	chr16	65155919	64980682	-	1372620
MACS_peak_2191	chr19	27731740	27733544	1805	345	186	1536.41	0.65	0	intergenic	NR_110688	LOC101927151	LncRNA	chr19	28284374	28297688	+	-551732
MACS_peak_2191	chr19	27731740	27733544	1805	345	186	1536.41	0.65	0	intergenic	NR_110689	LOC101927151	LncRNA	chr19	28284374	28297688	+	-551732
MACS_peak_2191	chr19	27731740	27733544	1805	345	186	1536.41	0.65	0	intergenic	NR_110691	LOC101927151	LncRNA	chr19	28284374	28297688	+	-551732
MACS_peak_3197	chr3	66283473	66283741	269	134	3	1535.41	75	0	intron	NM_001164796	SLC25A26	mRNA	chr3	66271167	66429351	+	12440
MACS_peak_3197	chr3	66283473	66283741	269	134	3	1535.41	75	0	intron	NR_028475	SLC25A26	LncRNA	chr3	66271167	66429351	+	12440
MACS_peak_2140	chr18	60167362	60167630	269	134	3	1535.41	75	0	intergenic	NM_017742	ZCCHC2	mRNA	chr18	60190657	60245818	+	-23161
MACS_peak_5174	chrX	14110753	14111021	269	134	3	1535.41	75	0	intergenic	NM_001042480	GEMIN8	mRNA	chrX	14048035	14024844	-	-62852
MACS_peak_5174	chrX	14110753	14111021	269	134	3	1535.41	75	0	intergenic	NM_001042479	GEMIN8	mRNA	chrX	14048035	14024844	-	-62852
MACS_peak_5174	chrX	14110753	14111021	269	134	3	1535.41	75	0	intergenic	NM_017856	GEMIN8	mRNA	chrX	14048035	14024844	-	-62852
MACS_peak_2379	chr2	62652438	62652700	263	131	4	1535.02	16.67	0	intergenic	NM_198276	TMEM17	mRNA	chr2	62733604	62727355	-	81035
MACS_peak_2069	chr17	67722395	67722619	225	112	3	1534.87	25	0	intron	NR_109972	AC003051.1	LncRNA	chr17	67590127	67899141	+	132380
MACS_peak_2069	chr17	67722395	67722619	225	112	3	1534.87	25	0	intron	NR_109971	AC003051.1	LncRNA	chr17	67590127	67899141	+	132380
MACS_peak_5102	chr9	105772936	105773159	224	112	3	1534.87	25	0	intron	NM_001340	CYLC2	mRNA	chr9	105757592	105780770	+	15455
MACS_peak_1384	chr13	113202348	113202585	238	119	4	1534.2	10	0	exon	NM_006322	TUBGCP3	mRNA	chr13	113242499	113139318	-	40033
MACS_peak_1384	chr13	113202348	113202585	238	119	4	1534.2	10	0	exon	NM_001286277	TUBGCP3	mRNA	chr13	113242499	113139318	-	40033
MACS_peak_1960	chr17	15296176	15296413	238	119	4	1534.2	10	0	intergenic	NM_031898	TEKT3	mRNA	chr17	15244958	15207128	-	-51336
MACS_peak_2494	chr2	118964312	118964530	219	109	3	1534.11	21.43	0	intergenic	NM_016133	INSIG2	mRNA	chr2	118846049	118867597	+	118372
MACS_peak_5671	chrY	58907353	58908734	1382	483	10	1533.95	6.67	0	intergenic	NM_005840	SPRY3	mRNA	chrY	59100456	59115123	+	-192413
MACS_peak_755	chr11	11904544	11904783	240	120	4	1533.86	10.53	0	intron	NM_017944	USP47	mRNA	chr11	11862969	11980872	+	41694
MACS_peak_755	chr11	11904544	11904783	240	120	4	1533.86	10.53	0	intron	NM_001282659	USP47	mRNA	chr11	11862969	11980872	+	41694
MACS_peak_688	chr10	118529471	118529710	240	120	3	1532.18	37.5	0	intergenic	NM_025015	HSPA12A	mRNA	chr10	118502085	118430702	-	-27505
MACS_peak_5013	chr9	44735651	44735892	242	121	3	1532.18	37.5	0	intergenic	NR_027421	FAM27C	LncRNA	chr9	44990235	44991492	+	-254464
MACS_peak_5013	chr9	44735651	44735892	242	121	3	1532.18	37.5	0	intergenic	NR_024060	FAM27A	LncRNA	chr9	44990235	44995280	+	-254464
MACS_peak_625	chr10	79231542	79231745	204	102	3	1531.68	15	0	intron	NM_001271518	KCNMA1	mRNA	chr10	79397577	78629358	-	165934
MACS_peak_625	chr10	79231542	79231745	204	102	3	1531.68	15	0	intron	NM_001014797	KCNMA1	mRNA	chr10	79397577	78629358	-	165934
MACS_peak_741	chr11	6222347	6222550	204	102	3	1531.68	15	0	promoter	NM_001005178	OR52W1	mRNA	chr11	6220453	6221416	+	1995
MACS_peak_1219	chr12	124204695	124204898	204	102	3	1531.68	15	0	intron	NM_012463	ATP6V0A2	mRNA	chr12	124196864	124246301	+	7932
MACS_peak_2059	chr17	61941407	61941610	204	102	3	1531.68	15	0	exon	NR_002947	TCAM1P	LncRNA	chr17	61934375	61941739	+	7133
MACS_peak_2168	chr19	7915783	7915987	205	102	3	1531.68	15	0	intron	NM_001159944	EVI5L	mRNA	chr19	7911385	7929862	+	4500
MACS_peak_2246	chr19	45733190	45733393	204	102	3	1531.68	15	0	intron	NM_138568	EXOC3L2	mRNA	chr19	45737469	45715878	-	4178
MACS_peak_3057	chr22	39012210	39012414	205	102	3	1531.68	15	0	intron	NM_001013647	FAM227A	mRNA	chr22	39052634	38974124	-	40322
MACS_peak_3115	chr3	15733929	15734133	205	102	3	1531.68	15	0	intron	NM_001195099	ANKRD28	mRNA	chr3	15798058	15708743	-	64027
MACS_peak_3211	chr3	77372576	77372779	204	102	3	1531.68	15	0	intron	NM_001128929	ROBO2	mRNA	chr3	77147162	77699114	+	225515
MACS_peak_4080	chr5	160876028	160876231	204	102	3	1531.68	15	0	intron	NM_021911	GABRB2	mRNA	chr5	160975130	160715435	-	99001
MACS_peak_4080	chr5	160876028	160876231	204	102	3	1531.68	15	0	intron	NM_000813	GABRB2	mRNA	chr5	160975130	160715435	-	99001
MACS_peak_4749	chr8	33429350	33429554	205	102	3	1531.68	15	0	upstream	NM_024787	RNF122	mRNA	chr8	33424646	33405271	-	-4806
MACS_peak_5170	chrX	10168006	10168209	204	102	3	1531.68	15	0	intron	NM_001830	CLCN4	mRNA	chrX	10124984	10205699	+	43123
MACS_peak_5170	chrX	10168006	10168209	204	102	3	1531.68	15	0	intron	NM_001256944	CLCN4	mRNA	chrX	10124984	10205699	+	43123
MACS_peak_4090	chr5	167323684	167323887	204	102	3	1531.68	15	0	intergenic	NR_109894	CTB-178M22.2	LncRNA	chr5	167659377	167656587	-	335592
MACS_peak_4290	chr6	89042058	89042261	204	102	3	1531.68	15	0	intergenic	NM_001160226	CNR1	mRNA	chr6	88875767	88849584	-	-166392
MACS_peak_4290	chr6	89042058	89042261	204	102	3	1531.68	15	0	intergenic	NM_016083	CNR1	mRNA	chr6	88875767	88849584	-	-166392
MACS_peak_4290	chr6	89042058	89042261	204	102	3	1531.68	15	0	intergenic	NM_001160259	CNR1	mRNA	chr6	88875767	88849584	-	-166392
MACS_peak_4290	chr6	89042058	89042261	204	102	3	1531.68	15	0	intergenic	NM_001160258	CNR1	mRNA	chr6	88875767	88849584	-	-166392
MACS_peak_4559	chr7	77888290	77888494	205	102	3	1531.68	15	0	intergenic	NR_003680	RPL13AP17	LncRNA	chr7	77976558	77988770	+	-88166
MACS_peak_5120	chr9	118539240	118539443	204	102	3	1531.68	15	0	intergenic	NR_109805	RP11-284G10.1	LncRNA	chr9	118506518	118501948	-	-32823
MACS_peak_5151	chr9	136195292	136195496	205	102	3	1531.68	15	0	intergenic	NM_001278942	SURF6	mRNA	chr9	136203047	136197542	-	7653
MACS_peak_5151	chr9	136195292	136195496	205	102	3	1531.68	15	0	intergenic	NM_006753	SURF6	mRNA	chr9	136203047	136197542	-	7653
MACS_peak_5151	chr9	136195292	136195496	205	102	3	1531.68	15	0	intergenic	NR_103874	SURF6	LncRNA	chr9	136203047	136197542	-	7653
MACS_peak_3195	chr3	64623381	64623777	397	198	4	1531.54	200	0	intergenic	NR_038264	ADAMTS9-AS2	LncRNA	chr3	64670545	64997143	+	-46966
MACS_peak_4472	chr7	32556730	32556989	260	130	4	1528.13	15.38	0	intron	NM_015060	AVL9	mRNA	chr7	32535175	32623779	+	21684
MACS_peak_5563	chrX	148168695	148168966	272	136	5	1524.93	8.33	0	intergenic	NM_001170628	AFF2	mRNA	chrX	147800614	148082193	+	368216
MACS_peak_1199	chr12	112263618	112263827	210	105	3	1521.58	16.67	0	upstream	NM_139078	MAPKAPK5	mRNA	chr12	112280031	112331228	+	-16309
MACS_peak_1199	chr12	112263618	112263827	210	105	3	1521.58	16.67	0	upstream	NM_003668	MAPKAPK5	mRNA	chr12	112280031	112331228	+	-16309
MACS_peak_4079	chr5	158698931	158699140	210	105	3	1521.58	16.67	0	exon	NM_145049	UBLCP1	mRNA	chr5	158690088	158713048	+	8947
MACS_peak_5088	chr9	101155987	101156197	211	105	3	1521.58	16.67	0	intron	NM_005458	GABBR2	mRNA	chr9	101471479	101050363	-	315387
MACS_peak_302	chr1	188687510	188687718	209	104	3	1521.58	16.67	0	intergenic	NM_199051	BRINP3	mRNA	chr1	190446759	190066796	-	1759145
MACS_peak_2396	chr2	72180647	72180856	210	105	3	1521.58	16.67	0	intergenic	NM_019885	CYP26B1	mRNA	chr2	72374991	72356366	-	194240
MACS_peak_2396	chr2	72180647	72180856	210	105	3	1521.58	16.67	0	intergenic	NM_001277742	CYP26B1	mRNA	chr2	72374991	72356366	-	194240
MACS_peak_4000	chr5	107846225	107846435	211	105	3	1521.58	16.67	0	intergenic	NM_001163315	FBXL17	mRNA	chr5	107717799	107194733	-	-128531
MACS_peak_455	chr10	5084694	5084895	202	101	3	1521.03	13.64	0	upstream	NM_001253908	AKR1C3	mRNA	chr10	5090957	5149878	+	-6163
MACS_peak_2761	chr2	242814226	242814427	202	101	3	1521.03	13.64	0	upstream	NR_110220	LINC01237	LncRNA	chr2	242823513	243020873	+	-9187
MACS_peak_4469	chr7	30422618	30422820	203	101	3	1521.03	13.64	0	upstream	NR_108081	LINC01176	LncRNA	chr7	30430500	30443670	+	-7781
MACS_peak_4619	chr7	120967650	120967850	201	100	3	1521.03	13.64	0	promoter	NM_057168	WNT16	mRNA	chr7	120969089	120981158	+	-1339
MACS_peak_664	chr10	106240473	106240674	202	101	3	1521.03	13.64	0	intergenic	NM_001008723	CCDC147	mRNA	chr10	106113521	106214848	+	127052
MACS_peak_1113	chr12	67632124	67632326	203	101	3	1521.03	13.64	0	intergenic	NM_018448	CAND1	mRNA	chr12	67663060	67708388	+	-30835
MACS_peak_4060	chr5	146559242	146559510	269	134	4	1521.03	18.18	0	intergenic	NM_145001	STK32A	mRNA	chr5	146614578	146728392	+	-55202
MACS_peak_4060	chr5	146559242	146559510	269	134	4	1521.03	18.18	0	intergenic	NM_001287740	STK32A	mRNA	chr5	146614578	146767418	+	-55202
MACS_peak_4060	chr5	146559242	146559510	269	134	4	1521.03	18.18	0	intergenic	NM_001112724	STK32A	mRNA	chr5	146614578	146763768	+	-55202
MACS_peak_4796	chr8	56709278	56709478	201	100	3	1521.03	13.64	0	intergenic	NM_001286660	TMEM68	mRNA	chr8	56685966	56673331	-	-23412
MACS_peak_4796	chr8	56709278	56709478	201	100	3	1521.03	13.64	0	intergenic	NM_152417	TMEM68	mRNA	chr8	56685966	56651302	-	-23412
MACS_peak_4796	chr8	56709278	56709478	201	100	3	1521.03	13.64	0	intergenic	NM_001286661	TMEM68	mRNA	chr8	56685966	56651302	-	-23412
MACS_peak_2173	chr19	10559536	10559769	234	117	3	1516.42	30	0	upstream	NM_006202	PDE4A	mRNA	chr19	10563632	10580307	+	-3980
MACS_peak_2117	chr18	27795372	27795604	233	116	3	1516.42	30	0	intergenic	NR_031684	MIR302F	microRNA	chr18	27878875	27878926	+	-83387
MACS_peak_3355	chr3	187801953	187802185	233	116	3	1516.42	30	0	intergenic	NM_001167672	LPP	mRNA	chr3	187871662	188608460	+	-69593
MACS_peak_3396	chr4	12835673	12835906	234	117	3	1516.42	30	0	intergenic	NM_001159601	RAB28	mRNA	chr4	13485989	13369346	-	650200
MACS_peak_3396	chr4	12835673	12835906	234	117	3	1516.42	30	0	intergenic	NM_004249	RAB28	mRNA	chr4	13485989	13369346	-	650200
MACS_peak_3396	chr4	12835673	12835906	234	117	3	1516.42	30	0	intergenic	NM_001017979	RAB28	mRNA	chr4	13485989	13369346	-	650200
MACS_peak_4179	chr6	16359129	16359378	250	125	4	1515.99	12.5	0	intergenic	NM_006877	GMPR	mRNA	chr6	16238810	16295780	+	120443
MACS_peak_2341	chr2	33479155	33479369	215	107	3	1514.03	18.75	0	intron	NM_001166266	LTBP1	mRNA	chr2	33359663	33624575	+	119599
MACS_peak_2341	chr2	33479155	33479369	215	107	3	1514.03	18.75	0	intron	NM_000627	LTBP1	mRNA	chr2	33359663	33624575	+	119599
MACS_peak_2341	chr2	33479155	33479369	215	107	3	1514.03	18.75	0	intron	NM_001166265	LTBP1	mRNA	chr2	33359663	33624575	+	119599
MACS_peak_2341	chr2	33479155	33479369	215	107	3	1514.03	18.75	0	intron	NM_001166264	LTBP1	mRNA	chr2	33359663	33624575	+	119599
MACS_peak_2679	chr2	209436735	209436973	239	119	4	1513.54	10	0	intergenic	NM_005048	PTH2R	mRNA	chr2	209271554	209359231	+	165300
MACS_peak_2802	chr20	14944261	14944500	240	120	4	1513.54	10	0	intergenic	NR_037841	MACROD2-AS1	LncRNA	chr20	14910164	14864898	-	-34216
MACS_peak_2802	chr20	14944261	14944500	240	120	4	1513.54	10	0	intergenic	NR_072988	MACROD2-AS1	LncRNA	chr20	14910164	14885586	-	-34216
MACS_peak_2802	chr20	14944261	14944500	240	120	4	1513.54	10	0	intergenic	NR_110318	MACROD2-AS1	LncRNA	chr20	14910164	14864898	-	-34216
MACS_peak_2908	chr20	53706540	53706780	241	120	4	1513.54	10	0	intergenic	NR_110629	LOC102723578	LncRNA	chr20	54039580	54043329	+	-332920
MACS_peak_84	chr1	54453763	54453989	227	113	3	1509.98	25	0	intergenic	NM_001276395	LDLRAD1	mRNA	chr1	54483859	54472970	-	29983
MACS_peak_84	chr1	54453763	54453989	227	113	3	1509.98	25	0	intergenic	NM_001276394	LDLRAD1	mRNA	chr1	54483859	54472970	-	29983
MACS_peak_84	chr1	54453763	54453989	227	113	3	1509.98	25	0	intergenic	NM_001010978	LDLRAD1	mRNA	chr1	54483859	54472970	-	29983
MACS_peak_84	chr1	54453763	54453989	227	113	3	1509.98	25	0	intergenic	NM_001276392	LDLRAD1	mRNA	chr1	54483859	54472970	-	29983
MACS_peak_84	chr1	54453763	54453989	227	113	3	1509.98	25	0	intergenic	NM_001276393	LDLRAD1	mRNA	chr1	54483859	54472970	-	29983
MACS_peak_4583	chr7	97647841	97648068	228	114	3	1509.98	25	0	intergenic	NM_006188	OCM2	mRNA	chr7	97619416	97614012	-	-28538
MACS_peak_306	chr1	190112229	190112450	222	111	3	1509.78	21.43	0	intron	NM_199051	BRINP3	mRNA	chr1	190446759	190066796	-	334420
MACS_peak_933	chr11	118232351	118232570	220	110	3	1509.78	21.43	0	intron	NM_001204077	UBE4A	mRNA	chr11	118230295	118269926	+	2165
MACS_peak_933	chr11	118232351	118232570	220	110	3	1509.78	21.43	0	intron	NM_004788	UBE4A	mRNA	chr11	118230295	118269926	+	2165
MACS_peak_3353	chr3	185639012	185639231	220	110	3	1509.78	21.43	0	intron	NM_004593	TRA2B	mRNA	chr3	185655924	185632357	-	16803
MACS_peak_3353	chr3	185639012	185639231	220	110	3	1509.78	21.43	0	intron	NM_001243879	TRA2B	mRNA	chr3	185655924	185632357	-	16803
MACS_peak_3322	chr3	159538839	159539045	207	103	4	1509.36	5	0	upstream	NM_001197109	SCHIP1	mRNA	chr3	159557649	159615155	+	-18707
MACS_peak_169	chr1	110150336	110150541	206	103	3	1508.61	15	0	intron	NM_005272	GNAT2	mRNA	chr1	110155705	110145888	-	5267
MACS_peak_661	chr10	104546395	104546602	208	104	3	1508.61	15	0	intron	NM_017787	WBP1L	mRNA	chr10	104535887	104576021	+	10611
MACS_peak_2051	chr17	58971784	58971991	208	104	3	1508.61	15	0	intron	NM_001099432	BCAS3	mRNA	chr17	58755171	59470199	+	216716
MACS_peak_2051	chr17	58971784	58971991	208	104	3	1508.61	15	0	intron	NM_017679	BCAS3	mRNA	chr17	58755171	59470199	+	216716
MACS_peak_2161	chr19	4467952	4468159	208	104	3	1508.61	15	0	upstream	NM_032631	HDGFRP2	mRNA	chr19	4472254	4502222	+	-4199
MACS_peak_2161	chr19	4467952	4468159	208	104	3	1508.61	15	0	upstream	NM_001001520	HDGFRP2	mRNA	chr19	4472254	4502222	+	-4199
MACS_peak_2538	chr2	135119948	135120155	208	104	3	1508.61	15	0	intron	NM_002410	MGAT5	mRNA	chr2	135011829	135212192	+	108222
MACS_peak_5053	chr9	78577669	78577875	207	103	3	1508.61	15	0	intron	NM_001190482	PCSK5	mRNA	chr9	78505559	78977255	+	72213
MACS_peak_255	chr1	166302727	166302932	206	103	3	1508.61	15	0	intergenic	NM_001017961	FAM78B	mRNA	chr1	166135958	166039255	-	-166871
MACS_peak_867	chr11	76462846	76463051	206	103	3	1508.61	15	0	intergenic	NR_024042	GUCY2EP	LncRNA	chr11	76432833	76391209	-	-30115
MACS_peak_875	chr11	80299328	80299533	206	103	3	1508.61	15	0	intergenic	NM_001098816	TENM4	mRNA	chr11	79151695	78364327	-	-1147735
MACS_peak_897	chr11	96500084	96500290	207	103	3	1508.61	15	0	intergenic	NR_047481	JRKL-AS1	LncRNA	chr11	96240041	96176445	-	-260146
MACS_peak_1839	chr16	47108371	47108576	206	103	3	1508.61	15	0	intergenic	NM_001201477	NETO2	mRNA	chr16	47177936	47115430	-	69463
MACS_peak_1839	chr16	47108371	47108576	206	103	3	1508.61	15	0	intergenic	NM_018092	NETO2	mRNA	chr16	47177936	47115430	-	69463
MACS_peak_2247	chr19	46377235	46377442	208	104	3	1508.61	15	0	intergenic	NM_004497	FOXA3	mRNA	chr19	46367517	46377055	+	9821
MACS_peak_2552	chr2	140973310	140973515	206	103	3	1508.61	15	0	intergenic	NR_033658	YY1P2	LncRNA	chr2	139654893	139656744	+	1318519
MACS_peak_4254	chr6	62071320	62071526	207	103	3	1508.61	15	0	intergenic	NM_001190706	MTRNR2L9	mRNA	chr6	62284007	62284534	+	-212584
MACS_peak_4271	chr6	73763386	73763592	207	103	3	1508.61	15	0	intergenic	NR_036244	MIR4282	microRNA	chr6	73677476	73677409	-	-86013
MACS_peak_4516	chr7	56463058	56463265	208	104	3	1508.61	15	0	intergenic	NR_029420	LOC650226	LncRNA	chr7	56516068	56491396	-	52907
MACS_peak_4724	chr8	20974008	20974213	206	103	3	1508.61	15	0	intergenic	NR_033894	RP11-421P23.1	LncRNA	chr8	20831496	20852630	+	142614
MACS_peak_4919	chr8	135485678	135485883	206	103	3	1508.61	15	0	intergenic	NR_002438	ZFAT-AS1	LncRNA	chr8	135610313	135612932	+	-124533
MACS_peak_5061	chr9	81039871	81040078	208	104	3	1508.61	15	0	intergenic	NM_021154	PSAT1	mRNA	chr9	80911990	80945009	+	127984
MACS_peak_5061	chr9	81039871	81040078	208	104	3	1508.61	15	0	intergenic	NM_058179	PSAT1	mRNA	chr9	80911990	80945009	+	127984
MACS_peak_3349	chr3	179574835	179575088	254	127	3	1508.21	50	0	intergenic	NR_110059	RP11-791G22.1	LncRNA	chr3	179615981	179639687	+	-41020
MACS_peak_2377	chr2	61594527	61594789	263	131	4	1505.99	15.38	0	intergenic	NR_003707	SNORA70B	LncRNA	chr2	61644512	61644378	-	49854
MACS_peak_2482	chr2	108782898	108783159	262	131	4	1505.99	15.38	0	intergenic	NM_001008743	SULT1C3	mRNA	chr2	108863650	108881807	+	-80622
MACS_peak_1936	chr17	2771964	2772208	245	122	3	1505.83	37.5	0	intron	NM_001100398	RAP1GAP2	mRNA	chr17	2699731	2941035	+	72355
MACS_peak_1936	chr17	2771964	2772208	245	122	3	1505.83	37.5	0	intron	NM_015085	RAP1GAP2	mRNA	chr17	2699731	2941035	+	72355
MACS_peak_2128	chr18	43680253	43680495	243	121	3	1505.83	37.5	0	upstream	NM_001257335	ATP5A1	mRNA	chr18	43678319	43664109	-	-2055
MACS_peak_2128	chr18	43680253	43680495	243	121	3	1505.83	37.5	0	upstream	NM_001001935	ATP5A1	mRNA	chr18	43678319	43664109	-	-2055
MACS_peak_2128	chr18	43680253	43680495	243	121	3	1505.83	37.5	0	upstream	NM_001257334	ATP5A1	mRNA	chr18	43678319	43664109	-	-2055
MACS_peak_2128	chr18	43680253	43680495	243	121	3	1505.83	37.5	0	upstream	NM_004046	ATP5A1	mRNA	chr18	43678319	43664109	-	-2055
MACS_peak_5163	chrX	5297197	5297440	244	122	3	1505.83	37.5	0	intergenic	NR_110390	RP11-707P20.1	LncRNA	chrX	4551613	4545240	-	-745705
MACS_peak_2966	chr21	15570472	15570730	259	129	4	1500.94	14.29	0	intron	NM_198996	LIPI	mRNA	chr21	15579254	15481134	-	8653
MACS_peak_5193	chrX	41555765	41556066	302	151	3	1500.07	150	0	intron	NM_001126055	CASK	mRNA	chrX	41782287	41374188	-	226372
MACS_peak_5193	chrX	41555765	41556066	302	151	3	1500.07	150	0	intron	NM_003688	CASK	mRNA	chrX	41782287	41374188	-	226372
MACS_peak_5193	chrX	41555765	41556066	302	151	3	1500.07	150	0	intron	NM_001126054	CASK	mRNA	chrX	41782287	41374188	-	226372
MACS_peak_5074	chr9	90141119	90141323	205	102	3	1498.32	13.64	0	intron	NM_001288729	DAPK1	mRNA	chr9	90113449	90323549	+	27772
MACS_peak_2383	chr2	63937918	63938121	204	102	3	1498.32	13.64	0	intergenic	NM_001199112	MDH1	mRNA	chr2	63816284	63834330	+	121735
MACS_peak_2383	chr2	63937918	63938121	204	102	3	1498.32	13.64	0	intergenic	NM_001199111	MDH1	mRNA	chr2	63816284	63834330	+	121735
MACS_peak_3144	chr3	34260286	34260559	274	137	4	1498.32	18.18	0	intergenic	NM_013374	PDCD6IP	mRNA	chr3	33840062	33911199	+	420360
MACS_peak_3144	chr3	34260286	34260559	274	137	4	1498.32	18.18	0	intergenic	NM_001162429	PDCD6IP	mRNA	chr3	33840062	33911199	+	420360
MACS_peak_3144	chr3	34260286	34260559	274	137	4	1498.32	18.18	0	intergenic	NM_001256192	PDCD6IP	mRNA	chr3	33840062	33868756	+	420360
MACS_peak_3000	chr21	43775544	43775755	212	106	3	1498.17	16.67	0	upstream	NM_005423	TFF2	mRNA	chr21	43771208	43766466	-	-4441
MACS_peak_3586	chr4	110085534	110085746	213	106	3	1498.17	16.67	0	intron	NM_001256074	COL25A1	mRNA	chr4	110223523	109745037	-	137883
MACS_peak_3958	chr5	83603286	83603498	213	106	3	1498.17	16.67	0	intron	NM_001278642	EDIL3	mRNA	chr5	83680685	83236413	-	77293
MACS_peak_3958	chr5	83603286	83603498	213	106	3	1498.17	16.67	0	intron	NM_005711	EDIL3	mRNA	chr5	83680685	83236413	-	77293
MACS_peak_4882	chr8	114336135	114336347	213	106	3	1498.17	16.67	0	intron	NM_198124	CSMD3	mRNA	chr8	114389382	113235158	-	53141
MACS_peak_3434	chr4	36965344	36965556	213	106	3	1498.17	16.67	0	intergenic	NR_039965	MIR4801	microRNA	chr4	37243613	37243531	-	278163
MACS_peak_3664	chr4	161233263	161233518	256	128	4	1497.21	13.33	0	intergenic	NM_014247	RAPGEF2	mRNA	chr4	160188997	160281301	+	1044393
MACS_peak_4427	chr7	7530808	7531049	242	121	4	1492.93	10	0	intron	NM_001037763	COL28A1	mRNA	chr7	7575460	7398243	-	44532
MACS_peak_397	chr1	229269108	229269351	244	122	4	1492.93	10	0	intergenic	NM_001271998	RAB4A	mRNA	chr1	229406808	229441640	+	-137579
MACS_peak_397	chr1	229269108	229269351	244	122	4	1492.93	10	0	intergenic	NM_004578	RAB4A	mRNA	chr1	229406808	229441640	+	-137579
MACS_peak_397	chr1	229269108	229269351	244	122	4	1492.93	10	0	intergenic	NR_073545	RAB4A	LncRNA	chr1	229406808	229441640	+	-137579
MACS_peak_4375	chr6	151454312	151454554	243	121	4	1492.93	10	0	intergenic	NM_005100	AKAP12	mRNA	chr6	151561133	151679694	+	-106700
MACS_peak_4534	chr7	63839563	63839805	243	121	4	1492.93	10	0	intergenic	NR_029404	YWHAEP1	LncRNA	chr7	63894070	63895895	+	-54386
MACS_peak_1914	chr16	85757389	85757625	237	118	3	1490.92	30	0	intron	NR_107005	MIR7851	microRNA	chr16	85659813	85787681	+	97694
MACS_peak_1326	chr13	75842408	75842644	237	118	3	1490.92	30	0	intergenic	NR_027466	CTAGE11P	LncRNA	chr13	75814517	75811888	-	-28009
MACS_peak_4035	chr5	128689895	128690130	236	118	3	1490.92	30	0	intergenic	NR_039665	MIR4460	microRNA	chr5	128732840	128732754	-	42828
MACS_peak_4865	chr8	98576100	98576336	237	118	3	1490.92	30	0	intergenic	NM_178812	MTDH	mRNA	chr8	98656406	98742488	+	-80188
MACS_peak_953	chr11	129712842	129713059	218	109	3	1490.21	18.75	0	intron	NM_138788	TMEM45B	mRNA	chr11	129685740	129729898	+	27210
MACS_peak_1462	chr14	52084917	52085134	218	109	3	1490.21	18.75	0	upstream	NR_047477	FRMD6-AS2	LncRNA	chr14	52066670	52013346	-	-18355
MACS_peak_2970	chr21	19717157	19717373	217	108	3	1490.21	18.75	0	intron	NM_002772	TMPRSS15	mRNA	chr21	19775970	19641432	-	58705
MACS_peak_421	chr1	239383014	239383216	203	101	3	1490.21	12.5	0	intergenic	NM_000740	CHRM3	mRNA	chr1	239792372	240072717	+	-409257
MACS_peak_778	chr11	23826577	23826779	203	101	3	1490.21	12.5	0	intergenic	NR_107021	MIR8054	microRNA	chr11	23440736	23440650	-	-385942
MACS_peak_873	chr11	79425327	79425529	203	101	3	1490.21	12.5	0	intergenic	NM_001098816	TENM4	mRNA	chr11	79151695	78364327	-	-273733
MACS_peak_1184	chr12	105829962	105830163	202	101	3	1490.21	12.5	0	intergenic	NM_001145199	C12orf75	mRNA	chr12	105724413	105765296	+	105649
MACS_peak_1671	chr15	62523196	62523397	202	101	3	1490.21	12.5	0	intergenic	NM_001007595	C2CD4B	mRNA	chr15	62457482	62455736	-	-65814
MACS_peak_4056	chr5	145062707	145062907	201	100	3	1490.21	12.5	0	intergenic	NM_138492	PRELID2	mRNA	chr5	145214932	145135906	-	152125
MACS_peak_4056	chr5	145062707	145062907	201	100	3	1490.21	12.5	0	intergenic	NM_182960	PRELID2	mRNA	chr5	145214932	145135906	-	152125
MACS_peak_4056	chr5	145062707	145062907	201	100	3	1490.21	12.5	0	intergenic	NM_205846	PRELID2	mRNA	chr5	145214932	145135906	-	152125
MACS_peak_3789	chr5	17528992	17529732	741	259	35	1487.06	1.04	0	intergenic	NR_033975	LOC401177	LncRNA	chr5	17387419	17379014	-	-141943
MACS_peak_735	chr11	3956174	3956397	224	112	4	1486.47	6.67	0	intergenic	NR_039835	MIR4687	microRNA	chr11	3877291	3877371	+	78994
MACS_peak_504	chr10	27158636	27158845	210	105	3	1485.6	15	0	upstream	NM_001178116	ABI1	mRNA	chr10	27150016	27035524	-	-8724
MACS_peak_504	chr10	27158636	27158845	210	105	3	1485.6	15	0	upstream	NM_001178119	ABI1	mRNA	chr10	27150016	27035524	-	-8724
MACS_peak_504	chr10	27158636	27158845	210	105	3	1485.6	15	0	upstream	NM_001178124	ABI1	mRNA	chr10	27150016	27035524	-	-8724
MACS_peak_504	chr10	27158636	27158845	210	105	3	1485.6	15	0	upstream	NM_001178123	ABI1	mRNA	chr10	27150016	27035524	-	-8724
MACS_peak_504	chr10	27158636	27158845	210	105	3	1485.6	15	0	upstream	NM_001178122	ABI1	mRNA	chr10	27150016	27035524	-	-8724
MACS_peak_504	chr10	27158636	27158845	210	105	3	1485.6	15	0	upstream	NM_001178121	ABI1	mRNA	chr10	27150016	27035524	-	-8724
MACS_peak_504	chr10	27158636	27158845	210	105	3	1485.6	15	0	upstream	NM_005470	ABI1	mRNA	chr10	27150016	27035524	-	-8724
MACS_peak_504	chr10	27158636	27158845	210	105	3	1485.6	15	0	upstream	NM_001178125	ABI1	mRNA	chr10	27150016	27035524	-	-8724
MACS_peak_504	chr10	27158636	27158845	210	105	3	1485.6	15	0	upstream	NM_001178120	ABI1	mRNA	chr10	27150016	27035524	-	-8724
MACS_peak_504	chr10	27158636	27158845	210	105	3	1485.6	15	0	upstream	NM_001012752	ABI1	mRNA	chr10	27150016	27035524	-	-8724
MACS_peak_504	chr10	27158636	27158845	210	105	3	1485.6	15	0	upstream	NM_001012751	ABI1	mRNA	chr10	27150016	27035524	-	-8724
MACS_peak_504	chr10	27158636	27158845	210	105	3	1485.6	15	0	upstream	NM_001012750	ABI1	mRNA	chr10	27150016	27035524	-	-8724
MACS_peak_1530	chr14	79889703	79889912	210	105	3	1485.6	15	0	intron	NM_138970	NRXN3	mRNA	chr14	79745681	80334633	+	144126
MACS_peak_1530	chr14	79889703	79889912	210	105	3	1485.6	15	0	intron	NR_073546	NRXN3	LncRNA	chr14	79745681	80334633	+	144126
MACS_peak_1530	chr14	79889703	79889912	210	105	3	1485.6	15	0	intron	NM_001105250	NRXN3	mRNA	chr14	79745681	80334633	+	144126
MACS_peak_1530	chr14	79889703	79889912	210	105	3	1485.6	15	0	intron	NM_001272020	NRXN3	mRNA	chr14	79745681	80334633	+	144126
MACS_peak_1554	chr14	92113449	92113659	211	105	3	1485.6	15	0	intron	NM_024764	CATSPERB	mRNA	chr14	92198413	92047117	-	84859
MACS_peak_1644	chr15	51382042	51382250	209	104	3	1485.6	15	0	intron	NM_207381	TNFAIP8L3	mRNA	chr15	51397473	51348798	-	15327
MACS_peak_2187	chr19	23250658	23250868	211	105	3	1485.6	15	0	upstream	NR_110745	LOC101929144	LncRNA	chr19	23244067	23237624	-	-6696
MACS_peak_2324	chr2	23718453	23718663	211	105	3	1485.6	15	0	intron	NM_052920	KLHL29	mRNA	chr2	23608297	23931483	+	110261
MACS_peak_2347	chr2	42777261	42777471	211	105	3	1485.6	15	0	upstream	NM_001282756	MTA3	mRNA	chr2	42795184	42984087	+	-17818
MACS_peak_3047	chr22	34117068	34117277	210	105	3	1485.6	15	0	upstream	NR_038949	LARGE-AS1	LncRNA	chr22	34120971	34146803	+	-3799
MACS_peak_3047	chr22	34117068	34117277	210	105	3	1485.6	15	0	upstream	NR_038950	LARGE-AS1	LncRNA	chr22	34120971	34146803	+	-3799
MACS_peak_3379	chr4	1917045	1917254	210	105	3	1485.6	15	0	intron	NM_133334	WHSC1	mRNA	chr4	1902352	1950545	+	14797
MACS_peak_3629	chr4	141296763	141296972	210	105	3	1485.6	15	0	intron	NM_001153552	SCOC	mRNA	chr4	141294663	141303710	+	2204
MACS_peak_3629	chr4	141296763	141296972	210	105	3	1485.6	15	0	intron	NM_001153484	SCOC	mRNA	chr4	141294663	141303710	+	2204
MACS_peak_3629	chr4	141296763	141296972	210	105	3	1485.6	15	0	intron	NM_001153663	SCOC	mRNA	chr4	141294663	141303710	+	2204
MACS_peak_4415	chr7	1512251	1512460	210	105	3	1485.6	15	0	upstream	NM_182924	MICALL2	mRNA	chr7	1499109	1473994	-	-13246
MACS_peak_4598	chr7	103434977	103435185	209	104	3	1485.6	15	0	intron	NM_005045	RELN	mRNA	chr7	103629963	103112230	-	194882
MACS_peak_4598	chr7	103434977	103435185	209	104	3	1485.6	15	0	intron	NM_173054	RELN	mRNA	chr7	103629963	103112230	-	194882
MACS_peak_4729	chr8	22218493	22218702	210	105	3	1485.6	15	0	upstream	NM_015359	SLC39A14	mRNA	chr8	22224761	22280249	+	-6164
MACS_peak_4729	chr8	22218493	22218702	210	105	3	1485.6	15	0	upstream	NM_001128431	SLC39A14	mRNA	chr8	22224761	22280249	+	-6164
MACS_peak_5043	chr9	74305887	74306097	211	105	3	1485.6	15	0	intron	NM_001135820	TMEM2	mRNA	chr9	74383800	74298281	-	77808
MACS_peak_5043	chr9	74305887	74306097	211	105	3	1485.6	15	0	intron	NM_013390	TMEM2	mRNA	chr9	74383800	74298281	-	77808
MACS_peak_5107	chr9	110266278	110266487	210	105	3	1485.6	15	0	upstream	NM_004235	KLF4	mRNA	chr9	110252047	110247132	-	-14335
MACS_peak_89	chr1	55850478	55850688	211	105	3	1485.6	15	0	intergenic	NR_039618	MIR4422	microRNA	chr1	55691313	55691396	+	159270
MACS_peak_171	chr1	112379263	112379471	209	104	3	1485.6	15	0	intergenic	NR_046783	KCND3-IT1	LncRNA	chr1	112399527	112396383	-	20160
MACS_peak_911	chr11	106986226	106986505	280	140	4	1485.6	20	0	intergenic	NM_001256424	GUCY1A2	mRNA	chr11	106889171	106544737	-	-97194
MACS_peak_911	chr11	106986226	106986505	280	140	4	1485.6	20	0	intergenic	NM_000855	GUCY1A2	mRNA	chr11	106889171	106544737	-	-97194
MACS_peak_1542	chr14	86223540	86223748	209	104	3	1485.6	15	0	intergenic	NR_110155	LOC101928767	LncRNA	chr14	86401021	86596121	+	-177377
MACS_peak_1886	chr16	73584923	73585131	209	104	3	1485.6	15	0	intergenic	NR_038234	RP11-140I24.1	LncRNA	chr16	73420703	73455295	+	164324
MACS_peak_1988	chr17	29536365	29536573	209	104	3	1485.6	15	0	intergenic	NM_002544	OMG	mRNA	chr17	29624380	29621667	-	87911
MACS_peak_1996	chr17	33177118	33177326	209	104	3	1485.6	15	0	intergenic	NM_001193530	CCT6B	mRNA	chr17	33288528	33254877	-	111306
MACS_peak_1996	chr17	33177118	33177326	209	104	3	1485.6	15	0	intergenic	NM_001193529	CCT6B	mRNA	chr17	33288528	33254877	-	111306
MACS_peak_1996	chr17	33177118	33177326	209	104	3	1485.6	15	0	intergenic	NM_006584	CCT6B	mRNA	chr17	33288528	33254877	-	111306
MACS_peak_2091	chr18	1964204	1964412	209	104	3	1485.6	15	0	intergenic	NR_023927	LINC00470	LncRNA	chr18	1359630	1268311	-	-604678
MACS_peak_2091	chr18	1964204	1964412	209	104	3	1485.6	15	0	intergenic	NR_023926	LINC00470	LncRNA	chr18	1359630	1268311	-	-604678
MACS_peak_2091	chr18	1964204	1964412	209	104	3	1485.6	15	0	intergenic	NR_023925	LINC00470	LncRNA	chr18	1359630	1268311	-	-604678
MACS_peak_2091	chr18	1964204	1964412	209	104	3	1485.6	15	0	intergenic	NR_110327	LINC00470	LncRNA	chr18	1359630	1268311	-	-604678
MACS_peak_2124	chr18	36485901	36486109	209	104	3	1485.6	15	0	intergenic	NR_049847	MIR5583-1	microRNA	chr18	37256684	37256743	+	-770679
MACS_peak_3184	chr3	56118091	56118301	211	105	3	1485.6	15	0	intergenic	NR_037502	MIR3938	microRNA	chr3	55886622	55886519	-	-231574
MACS_peak_3275	chr3	131885512	131885722	211	105	3	1485.6	15	0	intergenic	NM_153429	CPNE4	mRNA	chr3	131758450	131252403	-	-127167
MACS_peak_3524	chr4	64267124	64267333	210	105	3	1485.6	15	0	intergenic	NM_001010874	TECRL	mRNA	chr4	65275178	65144176	-	1007950
MACS_peak_4432	chr7	11285985	11286193	209	104	3	1485.6	15	0	intergenic	NR_033436	PHF14	LncRNA	chr7	11013498	11209250	+	272591
MACS_peak_4432	chr7	11285985	11286193	209	104	3	1485.6	15	0	intergenic	NM_014660	PHF14	mRNA	chr7	11013498	11147376	+	272591
MACS_peak_4432	chr7	11285985	11286193	209	104	3	1485.6	15	0	intergenic	NR_033435	PHF14	LncRNA	chr7	11013498	11147376	+	272591
MACS_peak_4806	chr8	60980777	60980985	209	104	3	1485.6	15	0	intergenic	NM_004056	CA8	mRNA	chr8	61193954	61101422	-	213073
MACS_peak_1994	chr17	32027314	32027537	224	112	3	1485.5	21.43	0	intron	NM_001094	ASIC2	mRNA	chr17	32483825	31340105	-	456400
MACS_peak_2900	chr20	51721412	51721636	225	112	3	1485.5	21.43	0	intron	NM_173485	TSHZ2	mRNA	chr20	51588945	52111869	+	132579
MACS_peak_5182	chrX	24212309	24212532	224	112	3	1485.5	21.43	0	intron	NM_003410	ZFX	mRNA	chrX	24167853	24234372	+	44567
MACS_peak_4396	chr6	161346589	161346813	225	112	3	1485.5	21.43	0	intergenic	NM_006724	MAP3K4	mRNA	chr6	161412821	161538417	+	-66120
MACS_peak_4396	chr6	161346589	161346813	225	112	3	1485.5	21.43	0	intergenic	NM_005922	MAP3K4	mRNA	chr6	161412821	161538417	+	-66120
MACS_peak_4764	chr8	40850741	40850964	224	112	3	1485.5	21.43	0	intergenic	NM_024645	ZMAT4	mRNA	chr8	40755343	40388110	-	-95509
MACS_peak_4764	chr8	40850741	40850964	224	112	3	1485.5	21.43	0	intergenic	NM_001135731	ZMAT4	mRNA	chr8	40755343	40388110	-	-95509
MACS_peak_958	chr11	132025403	132025634	232	116	3	1485.15	25	0	intron	NM_001048209	NTM	mRNA	chr11	131240370	132206716	+	785148
MACS_peak_1080	chr12	46785483	46785712	230	115	3	1485.15	25	0	upstream	NM_018976	SLC38A2	mRNA	chr12	46766645	46751970	-	-18952
MACS_peak_1709	chr15	81011812	81012042	231	115	3	1485.15	25	0	intron	NM_021214	ABHD17C	mRNA	chr15	80987651	81047962	+	24276
MACS_peak_3338	chr3	169653474	169653702	229	114	3	1485.15	25	0	intron	NM_182610	SAMD7	mRNA	chr3	169629481	169656948	+	24107
MACS_peak_4634	chr7	132064187	132064415	229	114	3	1485.15	25	0	intron	NM_020911	PLXNA4	mRNA	chr7	132261323	131808090	-	197022
MACS_peak_7	chr1	4123147	4123378	232	116	3	1485.15	25	0	intergenic	NR_040065	RP13-614K11.1	LncRNA	chr1	4000671	4012643	+	122591
MACS_peak_909	chr11	105413696	105413926	231	115	3	1485.15	25	0	intergenic	NM_000829	GRIA4	mRNA	chr11	105480799	105852819	+	-66988
MACS_peak_909	chr11	105413696	105413926	231	115	3	1485.15	25	0	intergenic	NM_001077244	GRIA4	mRNA	chr11	105480799	105784231	+	-66988
MACS_peak_909	chr11	105413696	105413926	231	115	3	1485.15	25	0	intergenic	NM_001077243	GRIA4	mRNA	chr11	105480799	105852819	+	-66988
MACS_peak_2034	chr17	49699142	49699370	229	114	3	1485.15	25	0	intergenic	NR_110751	RP11-1018N14.1	LncRNA	chr17	49412523	49389969	-	-286733
MACS_peak_3126	chr3	18885086	18885314	229	114	3	1485.15	25	0	intergenic	NM_144633	KCNH8	mRNA	chr3	19190016	19577135	+	-304816
MACS_peak_3212	chr3	78138525	78138753	229	114	3	1485.15	25	0	intergenic	NM_001145845	ROBO1	mRNA	chr3	79068609	78646387	-	929970
MACS_peak_3212	chr3	78138525	78138753	229	114	3	1485.15	25	0	intergenic	NM_133631	ROBO1	mRNA	chr3	79068609	78646387	-	929970
MACS_peak_4899	chr8	125566997	125567226	230	115	3	1485.15	25	0	intergenic	NM_005005	NDUFB9	mRNA	chr8	125551342	125562227	+	15769
MACS_peak_4899	chr8	125566997	125567226	230	115	3	1485.15	25	0	intergenic	NM_001278646	NDUFB9	mRNA	chr8	125551342	125562227	+	15769
MACS_peak_4899	chr8	125566997	125567226	230	115	3	1485.15	25	0	intergenic	NM_001278645	NDUFB9	mRNA	chr8	125551342	125562227	+	15769
MACS_peak_5078	chr9	93244785	93245091	307	153	4	1485.15	33.33	0	intergenic	NR_109795	RP11-389K14.3	LncRNA	chr9	93195771	93063177	-	-49167
MACS_peak_1989	chr17	29723299	29723559	261	130	3	1480.87	50	0	intron	NM_032932	RAB11FIP4	mRNA	chr17	29718641	29865232	+	4788
MACS_peak_4668	chr7	150123614	150123871	258	129	3	1480.87	50	0	upstream	NR_034033	LINC00996	LncRNA	chr7	150130741	150145228	+	-6999
MACS_peak_4542	chr7	69061029	69061276	248	124	3	1479.54	37.5	0	promoter	NR_108105	LOC100507468	LncRNA	chr7	69062481	69061123	-	1329
MACS_peak_5635	chrY	58823347	58823834	488	291	7	1476.01	10.87	0	intergenic	NM_005840	SPRY3	mRNA	chrY	59100456	59115123	+	-276866
MACS_peak_54	chr1	36562271	36562477	207	103	3	1475.67	13.64	0	exon	NM_005202	COL8A2	mRNA	chr1	36565850	36560843	-	3476
MACS_peak_1320	chr13	73367767	73367973	207	103	3	1475.67	13.64	0	upstream	NM_014953	DIS3	mRNA	chr13	73356266	73329539	-	-11604
MACS_peak_1320	chr13	73367767	73367973	207	103	3	1475.67	13.64	0	upstream	NM_001128226	DIS3	mRNA	chr13	73356266	73329539	-	-11604
MACS_peak_3131	chr3	23321418	23321625	208	104	3	1475.67	13.64	0	intron	NM_152653	UBE2E2	mRNA	chr3	23244783	23632296	+	76738
MACS_peak_3982	chr5	96332205	96332411	207	103	3	1475.67	13.64	0	intron	NM_175920	LNPEP	mRNA	chr5	96294155	96365115	+	38153
MACS_peak_142	chr1	91231791	91231997	207	103	3	1475.67	13.64	0	intergenic	NM_020063	BARHL2	mRNA	chr1	91182794	91177578	-	-49100
MACS_peak_612	chr10	71865034	71865239	206	103	3	1475.67	13.64	0	intergenic	NM_032797	AIFM2	mRNA	chr10	71892690	71872022	-	27554
MACS_peak_612	chr10	71865034	71865239	206	103	3	1475.67	13.64	0	intergenic	NM_001198696	AIFM2	mRNA	chr10	71892690	71872022	-	27554
MACS_peak_1578	chr14	102122867	102123074	208	104	3	1475.67	13.64	0	intergenic	NR_026774	LINC00239	LncRNA	chr14	102196773	102198862	+	-73803
MACS_peak_1725	chr15	90908780	90909039	260	130	4	1475.64	13.33	0	intergenic	NM_001004309	ZNF774	mRNA	chr15	90895476	90904715	+	13433
MACS_peak_4200	chr6	23334984	23335242	259	129	4	1475.64	13.33	0	intergenic	NM_138574	HDGFL1	mRNA	chr6	22569677	22570750	+	765436
MACS_peak_1946	chr17	7807403	7807618	216	108	3	1474.81	16.67	0	promoter	NR_003000	SCARNA21	LncRNA	chr17	7809440	7809578	+	-1930
MACS_peak_3173	chr3	47858420	47858635	216	108	3	1474.81	16.67	0	intron	NM_138615	DHX30	mRNA	chr3	47844398	47891686	+	14129
MACS_peak_3173	chr3	47858420	47858635	216	108	3	1474.81	16.67	0	intron	NM_014966	DHX30	mRNA	chr3	47844398	47891686	+	14129
MACS_peak_1637	chr15	48323849	48324063	215	107	3	1474.81	16.67	0	intergenic	NM_205850	SLC24A5	mRNA	chr15	48413168	48434589	+	-89212
MACS_peak_1746	chr15	98596314	98596529	216	108	3	1474.81	16.67	0	intergenic	NM_183376	ARRDC4	mRNA	chr15	98503932	98517068	+	92489
MACS_peak_2020	chr17	41786527	41786741	215	107	3	1474.81	16.67	0	intergenic	NM_001040002	MEOX1	mRNA	chr17	41739262	41717757	-	-47372
MACS_peak_4464	chr7	26690719	26690933	215	107	3	1474.81	16.67	0	intergenic	NM_001145531	C7orf71	mRNA	chr7	26677489	26686924	+	13337
MACS_peak_5449	chrX	121879436	121879687	252	126	4	1471.32	11.11	0	intergenic	NM_000828	GRIA3	mRNA	chrX	122318095	122624766	+	-438534
MACS_peak_5449	chrX	121879436	121879687	252	126	4	1471.32	11.11	0	intergenic	NM_007325	GRIA3	mRNA	chrX	122318095	122624766	+	-438534
MACS_peak_5449	chrX	121879436	121879687	252	126	4	1471.32	11.11	0	intergenic	NM_001256743	GRIA3	mRNA	chrX	122318095	122338533	+	-438534
MACS_peak_2502	chr2	121690214	121690418	205	102	3	1467.89	12.5	0	intron	NM_005270	GLI2	mRNA	chr2	121554866	121750229	+	135450
MACS_peak_425	chr1	241759724	241759927	204	102	3	1467.89	12.5	0	intergenic	NM_001821	CHML	mRNA	chr1	241799232	241792166	-	39407
MACS_peak_2474	chr2	105539154	105539358	205	102	3	1467.89	12.5	0	intergenic	NR_110373	LINC01159	LncRNA	chr2	105489053	105481954	-	-50203
MACS_peak_2474	chr2	105539154	105539358	205	102	3	1467.89	12.5	0	intergenic	NR_110374	LINC01159	LncRNA	chr2	105489053	105485683	-	-50203
MACS_peak_3713	chr5	556377	556580	204	102	3	1467.89	12.5	0	intergenic	NR_039661	MIR4456	microRNA	chr5	535997	535954	-	-20481
MACS_peak_4032	chr5	127286916	127287119	204	102	3	1467.89	12.5	0	intergenic	NR_015360	LINC01184	LncRNA	chr5	127418766	127357243	-	131749
MACS_peak_4618	chr7	120903349	120903553	205	102	3	1467.89	12.5	0	intergenic	NM_016087	WNT16	mRNA	chr7	120965420	120981158	+	-61969
MACS_peak_4756	chr8	36532770	36532974	205	102	3	1467.89	12.5	0	intergenic	NM_001031836	KCNU1	mRNA	chr8	36641841	36793643	+	-108969
MACS_peak_4307	chr6	107735952	107736172	221	110	3	1466.46	18.75	0	intron	NM_020381	PDSS2	mRNA	chr6	107780779	107473760	-	44717
MACS_peak_2348	chr2	43127805	43128024	220	110	3	1466.46	18.75	0	intergenic	NM_012205	HAAO	mRNA	chr2	43019751	42994228	-	-108163
MACS_peak_4561	chr7	78822160	78822379	220	110	3	1466.46	18.75	0	intergenic	NR_046689	MAGI2-AS2	LncRNA	chr7	78638303	78641593	+	183966
MACS_peak_805	chr11	44193207	44193445	239	119	3	1465.48	30	0	intron	NM_000401	EXT2	mRNA	chr11	44117746	44266980	+	75580
MACS_peak_1610	chr15	29775301	29775542	242	121	3	1465.48	30	0	intron	NM_015307	FAM189A1	mRNA	chr15	29862927	29412454	-	87506
MACS_peak_2046	chr17	56849320	56849558	239	119	3	1465.48	30	0	intron	NR_048561	PPM1E	LncRNA	chr17	56833229	57062540	+	16210
MACS_peak_2046	chr17	56849320	56849558	239	119	3	1465.48	30	0	intron	NM_014906	PPM1E	mRNA	chr17	56833229	57062540	+	16210
MACS_peak_2101	chr18	11835094	11835333	240	120	3	1465.48	30	0	upstream	NM_020412	CHMP1B	mRNA	chr18	11851388	11854448	+	-16175
MACS_peak_3025	chr22	24745397	24745636	240	120	3	1465.48	30	0	intron	NM_001254733	SPECC1L	mRNA	chr22	24738075	24813708	+	7441
MACS_peak_4471	chr7	32080575	32080816	242	121	3	1465.48	30	0	intron	NM_001191056	PDE1C	mRNA	chr7	32110466	31829246	-	29771
MACS_peak_770	chr11	18851605	18851843	239	119	3	1465.48	30	0	intergenic	NM_001278236	PTPN5	mRNA	chr11	18814268	18749474	-	-37456
MACS_peak_2072	chr17	69548485	69548724	240	120	3	1465.48	30	0	intergenic	NR_104152	CASC17	LncRNA	chr17	69198320	69093914	-	-350284
MACS_peak_2559	chr2	148437314	148437555	242	121	3	1465.48	30	0	intergenic	NM_001278579	ACVR2A	mRNA	chr2	148602085	148688396	+	-164651
MACS_peak_2559	chr2	148437314	148437555	242	121	3	1465.48	30	0	intergenic	NM_001278580	ACVR2A	mRNA	chr2	148602085	148688396	+	-164651
MACS_peak_723	chr11	562593	562805	213	106	3	1462.65	15	0	promoter	NM_001143993	RASSF7	mRNA	chr11	560970	564025	+	1729
MACS_peak_956	chr11	131762956	131763167	212	106	3	1462.65	15	0	upstream	NM_016522	NTM	mRNA	chr11	131780711	132206716	+	-17650
MACS_peak_956	chr11	131762956	131763167	212	106	3	1462.65	15	0	upstream	NM_001144058	NTM	mRNA	chr11	131780711	132206716	+	-17650
MACS_peak_1201	chr12	113655265	113655477	213	106	3	1462.65	15	0	intron	NM_138451	IQCD	mRNA	chr12	113658899	113633245	-	3528
MACS_peak_1377	chr13	109322071	109322284	214	107	3	1462.65	15	0	intron	NM_001198950	MYO16	mRNA	chr13	109281570	109860355	+	40607
MACS_peak_1901	chr16	80758438	80758792	355	177	5	1462.65	25	0	intron	NM_152342	CDYL2	mRNA	chr16	80838175	80637675	-	79560
MACS_peak_3105	chr3	10435784	10435995	212	106	3	1462.65	15	0	promoter	NR_030614	MIR885	microRNA	chr3	10436246	10436172	-	357
MACS_peak_3271	chr3	130120574	130120785	212	106	3	1462.65	15	0	exon	NR_022012	COL6A5	LncRNA	chr3	130064358	130203690	+	56321
MACS_peak_3271	chr3	130120574	130120785	212	106	3	1462.65	15	0	exon	NM_001278298	COL6A5	mRNA	chr3	130064358	130203690	+	56321
MACS_peak_3271	chr3	130120574	130120785	212	106	3	1462.65	15	0	exon	NM_153264	COL6A5	mRNA	chr3	130064358	130203690	+	56321
MACS_peak_3299	chr3	145790046	145790259	214	107	3	1462.65	15	0	intron	NM_000935	PLOD2	mRNA	chr3	145879282	145787227	-	89130
MACS_peak_3299	chr3	145790046	145790259	214	107	3	1462.65	15	0	intron	NM_182943	PLOD2	mRNA	chr3	145879282	145787227	-	89130
MACS_peak_3577	chr4	103970271	103970482	212	106	3	1462.65	15	0	intron	NM_178833	SLC9B2	mRNA	chr4	103998170	103946651	-	27794
MACS_peak_4401	chr6	167792762	167792974	213	106	3	1462.65	15	0	intron	NM_004610	TCP10	mRNA	chr6	167797998	167786576	-	5130
MACS_peak_57	chr1	39107345	39107557	213	106	3	1462.65	15	0	intergenic	NM_022157	RRAGC	mRNA	chr1	39325495	39303868	-	218044
MACS_peak_57	chr1	39107345	39107557	213	106	3	1462.65	15	0	intergenic	NM_001271851	RRAGC	mRNA	chr1	39325495	39303868	-	218044
MACS_peak_731	chr11	2138081	2138293	213	106	3	1462.65	15	0	intergenic	NR_030158	MIR483	microRNA	chr11	2155439	2155363	-	17252
MACS_peak_1132	chr12	83615994	83616207	214	107	3	1462.65	15	0	intergenic	NM_152588	TMTC2	mRNA	chr12	83080933	83528067	+	535167
MACS_peak_1234	chr12	132547058	132547269	212	106	3	1462.65	15	0	intergenic	NR_003290	EP400NL	LncRNA	chr12	132568827	132610885	+	-21664
MACS_peak_1271	chr13	36811536	36811747	212	106	3	1462.65	15	0	intergenic	NM_017826	SOHLH2	mRNA	chr13	36788752	36742344	-	-22889
MACS_peak_1271	chr13	36811536	36811747	212	106	3	1462.65	15	0	intergenic	NM_001282147	SOHLH2	mRNA	chr13	36788752	36756128	-	-22889
MACS_peak_1412	chr14	29836310	29836523	214	107	3	1462.65	15	0	intergenic	NR_039672	MIR548AI	microRNA	chr14	30174608	29896116	-	338192
MACS_peak_1715	chr15	85051063	85051275	213	106	3	1462.65	15	0	intergenic	NR_033787	DNM1P41	LncRNA	chr15	85045805	85050249	+	5364
MACS_peak_1745	chr15	98181140	98181353	214	107	3	1462.65	15	0	intergenic	NR_110756	RP11-461F11.3	LncRNA	chr15	98103928	98096513	-	-77318
MACS_peak_2503	chr2	122149439	122149650	212	106	3	1462.65	15	0	intergenic	NM_014553	TFCP2L1	mRNA	chr2	122042778	121974163	-	-106766
MACS_peak_2968	chr21	17856089	17856301	213	106	3	1462.65	15	0	intergenic	NR_029514	MIR99A	microRNA	chr21	17911408	17911489	+	-55213
MACS_peak_3020	chr22	19881804	19882015	212	106	3	1462.65	15	0	intergenic	NM_053004	GNB1L	mRNA	chr22	19842462	19775933	-	-39447
MACS_peak_3046	chr22	33137798	33138009	212	106	3	1462.65	15	0	intergenic	NM_000362	TIMP3	mRNA	chr22	33196801	33259028	+	-58898
MACS_peak_1873	chr16	66991248	66991448	201	100	3	1461.88	11.54	0	upstream	NM_024922	CES3	mRNA	chr16	66995131	67009052	+	-3783
MACS_peak_1873	chr16	66991248	66991448	201	100	3	1461.88	11.54	0	upstream	NM_001185177	CES3	mRNA	chr16	66995131	67009052	+	-3783
MACS_peak_2865	chr20	38792789	38792990	202	101	3	1461.88	11.54	0	intergenic	NR_109936	RP11-101E14.2	LncRNA	chr20	38633102	38637171	+	159787
MACS_peak_2865	chr20	38792789	38792990	202	101	3	1461.88	11.54	0	intergenic	NR_109937	RP11-101E14.2	LncRNA	chr20	38633102	38637171	+	159787
MACS_peak_2985	chr21	28562283	28562485	203	101	3	1461.88	11.54	0	intergenic	NM_007038	ADAMTS5	mRNA	chr21	28339439	28290230	-	-222945
MACS_peak_4498	chr7	46258774	46258975	202	101	3	1461.88	11.54	0	intergenic	NM_000598	IGFBP3	mRNA	chr7	45960871	45951843	-	-298003
MACS_peak_4498	chr7	46258774	46258975	202	101	3	1461.88	11.54	0	intergenic	NM_001013398	IGFBP3	mRNA	chr7	45960871	45951843	-	-298003
MACS_peak_3280	chr3	133939324	133939549	226	113	3	1461.28	21.43	0	intron	NM_002958	RYK	mRNA	chr3	133969586	133875977	-	30150
MACS_peak_3280	chr3	133939324	133939549	226	113	3	1461.28	21.43	0	intron	NM_001005861	RYK	mRNA	chr3	133969586	133875977	-	30150
MACS_peak_4490	chr7	42966026	42966251	226	113	3	1461.28	21.43	0	exon	NM_002787	PSMA2	mRNA	chr7	42971805	42956461	-	5667
MACS_peak_4946	chr9	5903505	5903731	227	113	3	1461.28	21.43	0	intron	NM_005511	MLANA	mRNA	chr9	5890908	5909822	+	12710
MACS_peak_1887	chr16	73758386	73758611	226	113	3	1461.28	21.43	0	intergenic	NR_038234	RP11-140I24.1	LncRNA	chr16	73420703	73455295	+	337795
MACS_peak_2293	chr2	5398168	5398394	227	113	3	1461.28	21.43	0	intergenic	NR_110580	AC108025.2	LncRNA	chr2	5831250	5774272	-	432969
MACS_peak_3972	chr5	92252917	92253142	226	113	3	1461.28	21.43	0	intergenic	NR_109825	NR2F1-AS1	LncRNA	chr5	92907049	92745061	-	654020
MACS_peak_2148	chr18	72435066	72435298	233	116	3	1460.37	25	0	intron	NM_001146189	ZNF407	mRNA	chr18	72342918	72633013	+	92264
MACS_peak_3005	chr21	45834737	45834971	235	117	3	1460.37	25	0	intron	NR_109964	TRPM2-AS	LncRNA	chr21	45845446	45834474	-	10592
MACS_peak_677	chr10	110066402	110066634	233	116	3	1460.37	25	0	intergenic	NR_046928	RNU6-53P	LncRNA	chr10	110930414	110999490	+	-863896
MACS_peak_4755	chr8	36482993	36483226	234	117	3	1460.37	25	0	intergenic	NM_001031836	KCNU1	mRNA	chr8	36641841	36793643	+	-158732
MACS_peak_5636	chrY	58825200	58825878	679	126	8	1459.48	6.79	0	intergenic	NM_005840	SPRY3	mRNA	chrY	59100456	59115123	+	-274917
MACS_peak_1429	chr14	36786700	36786939	240	120	4	1458.22	8.7	0	intron	NM_016586	MBIP	mRNA	chr14	36789882	36767763	-	3063
MACS_peak_1429	chr14	36786700	36786939	240	120	4	1458.22	8.7	0	intron	NM_001144891	MBIP	mRNA	chr14	36789882	36767763	-	3063
MACS_peak_2872	chr20	41137179	41137444	266	133	4	1457.37	14.29	0	intergenic	NR_110004	LOC101927159	LncRNA	chr20	41314122	41317202	+	-176811
MACS_peak_989	chr12	5662866	5663077	212	106	4	1454.73	5	0	intergenic	NM_002527	NTF3	mRNA	chr12	5603297	5604465	+	59674
MACS_peak_5190	chrX	36970537	36970800	264	132	3	1453.6	50	0	intergenic	NM_001013736	FAM47C	mRNA	chrX	37026431	37029739	+	-55763
MACS_peak_77	chr1	49786552	49786760	209	104	3	1453.08	13.64	0	intron	NM_032785	AGBL4	mRNA	chr1	50489626	48998526	-	702970
MACS_peak_662	chr10	104895689	104895897	209	104	3	1453.08	13.64	0	intron	NM_012229	NT5C2	mRNA	chr10	104953063	104847773	-	57270
MACS_peak_662	chr10	104895689	104895897	209	104	3	1453.08	13.64	0	intron	NM_001134373	NT5C2	mRNA	chr10	104953063	104847773	-	57270
MACS_peak_2850	chr20	34832168	34832376	209	104	3	1453.08	13.64	0	intron	NM_015511	AAR2	mRNA	chr20	34824338	34844863	+	7934
MACS_peak_2850	chr20	34832168	34832376	209	104	3	1453.08	13.64	0	intron	NM_001271874	AAR2	mRNA	chr20	34824338	34844863	+	7934
MACS_peak_2967	chr21	17152872	17153082	211	105	3	1453.08	13.64	0	intron	NM_001283041	USP25	mRNA	chr21	17102343	17252390	+	50634
MACS_peak_2967	chr21	17152872	17153082	211	105	3	1453.08	13.64	0	intron	NM_001283042	USP25	mRNA	chr21	17102343	17252390	+	50634
MACS_peak_2967	chr21	17152872	17153082	211	105	3	1453.08	13.64	0	intron	NM_013396	USP25	mRNA	chr21	17102343	17252390	+	50634
MACS_peak_113	chr1	71924420	71924628	209	104	3	1453.08	13.64	0	intergenic	NR_046217	ZRANB2-AS2	LncRNA	chr1	71547006	71703406	+	377518
MACS_peak_1405	chr14	26528252	26528462	211	105	3	1453.08	13.64	0	intergenic	NM_002515	NOVA1	mRNA	chr14	27066960	26915088	-	538603
MACS_peak_1405	chr14	26528252	26528462	211	105	3	1453.08	13.64	0	intergenic	NM_006489	NOVA1	mRNA	chr14	27066960	26915088	-	538603
MACS_peak_1405	chr14	26528252	26528462	211	105	3	1453.08	13.64	0	intergenic	NM_006491	NOVA1	mRNA	chr14	27066960	26939323	-	538603
MACS_peak_2728	chr2	230623064	230623272	209	104	3	1453.08	13.64	0	intergenic	NM_139072	DNER	mRNA	chr2	230579286	230222344	-	-43882
MACS_peak_4085	chr5	163627621	163627831	211	105	3	1453.08	13.64	0	intergenic	NR_105064	LOC101927835	LncRNA	chr5	163894408	163875427	-	266682
MACS_peak_4477	chr7	34542265	34542473	209	104	3	1453.08	13.64	0	intergenic	NM_207173	NPSR1	mRNA	chr7	34697896	34917944	+	-155527
MACS_peak_4477	chr7	34542265	34542473	209	104	3	1453.08	13.64	0	intergenic	NM_207172	NPSR1	mRNA	chr7	34697896	34889590	+	-155527
MACS_peak_2657	chr2	202498780	202499040	261	130	4	1451.99	12.5	0	intron	NM_152388	TMEM237	mRNA	chr2	202507667	202484906	-	8757
MACS_peak_351	chr1	214117757	214118004	248	124	4	1451.86	10	0	intergenic	NR_046189	LINC00538	LncRNA	chr1	214098091	214099996	+	19789
MACS_peak_1421	chr14	34136837	34137054	218	109	3	1451.51	16.67	0	intron	NM_001164749	NPAS3	mRNA	chr14	33408458	34273382	+	728487
MACS_peak_1421	chr14	34136837	34137054	218	109	3	1451.51	16.67	0	intron	NM_022123	NPAS3	mRNA	chr14	33408458	34273382	+	728487
MACS_peak_1421	chr14	34136837	34137054	218	109	3	1451.51	16.67	0	intron	NM_001165893	NPAS3	mRNA	chr14	33408458	34273382	+	728487
MACS_peak_1421	chr14	34136837	34137054	218	109	3	1451.51	16.67	0	intron	NM_173159	NPAS3	mRNA	chr14	33408458	34273382	+	728487
MACS_peak_4354	chr6	132953565	132953782	218	109	3	1451.51	16.67	0	upstream	NM_001033080	TAAR2	mRNA	chr6	132945414	132938288	-	-8259
MACS_peak_2406	chr2	79522337	79522553	217	108	3	1451.51	16.67	0	intergenic	NM_002580	REG3A	mRNA	chr2	79386880	79384131	-	-135565
MACS_peak_2406	chr2	79522337	79522553	217	108	3	1451.51	16.67	0	intergenic	NM_138937	REG3A	mRNA	chr2	79386880	79384131	-	-135565
MACS_peak_4004	chr5	109473559	109473775	217	108	3	1451.51	16.67	0	intergenic	NR_033175	LOC100289673	LncRNA	chr5	109218882	109221200	+	254785
MACS_peak_4299	chr6	97334261	97334478	218	109	3	1451.51	16.67	0	intergenic	NM_014165	NDUFAF4	mRNA	chr6	97345767	97337186	-	11398
MACS_peak_1230	chr12	131345854	131346059	206	103	3	1445.61	12.5	0	upstream	NM_006325	RAN	mRNA	chr12	131356616	131360826	+	-10660
MACS_peak_2355	chr2	47568601	47568806	206	103	3	1445.61	12.5	0	intron	NR_110207	AC073283.4	LncRNA	chr2	47572213	47441087	-	3510
MACS_peak_4731	chr8	22552826	22553406	581	381	4	1443.12	114.42	0	upstream	NM_004430	EGR3	mRNA	chr8	22550815	22545173	-	-2301
MACS_peak_756	chr11	12519457	12519681	225	112	3	1442.76	18.75	0	intron	NM_018222	PARVA	mRNA	chr11	12399025	12556903	+	120544
MACS_peak_3166	chr3	44365311	44365534	224	112	3	1442.76	18.75	0	upstream	NM_001029840	TCAIM	mRNA	chr3	44379610	44401294	+	-14188
MACS_peak_4295	chr6	93976286	93976508	223	111	3	1442.76	18.75	0	intron	NM_001288629	EPHA7	mRNA	chr6	94129300	93949739	-	152903
MACS_peak_4295	chr6	93976286	93976508	223	111	3	1442.76	18.75	0	intron	NM_004440	EPHA7	mRNA	chr6	94129300	93949739	-	152903
MACS_peak_479	chr10	15278353	15278576	224	112	3	1442.76	18.75	0	intergenic	NM_004808	NMT2	mRNA	chr10	15210695	15147770	-	-67769
MACS_peak_1437	chr14	41133001	41133225	225	112	3	1442.76	18.75	0	intergenic	NR_109758	LOC644919	LncRNA	chr14	41423915	41610251	+	-290802
MACS_peak_1437	chr14	41133001	41133225	225	112	3	1442.76	18.75	0	intergenic	NR_109757	LOC644919	LncRNA	chr14	41423915	41494994	+	-290802
MACS_peak_2412	chr2	82294141	82294365	225	112	3	1442.76	18.75	0	intergenic	NR_110161	AC012075.2	LncRNA	chr2	81694070	81688482	-	-600183
MACS_peak_4520	chr7	57578649	57578871	223	111	3	1442.76	18.75	0	intergenic	NM_001159279	ZNF716	mRNA	chr7	57509882	57533265	+	68878
MACS_peak_4573	chr7	91043320	91043544	225	112	3	1442.76	18.75	0	intergenic	NM_003505	FZD1	mRNA	chr7	90893782	90898132	+	149650
MACS_peak_5385	chrX	105113742	105113943	202	101	4	1442.08	4	0	intron	NM_198465	NRK	mRNA	chrX	105066535	105202602	+	47307
MACS_peak_1935	chr17	1626467	1626711	245	122	3	1440.1	30	0	promoter	NM_001163809	WDR81	mRNA	chr17	1628124	1641893	+	-1535
MACS_peak_2372	chr2	58477656	58477899	244	122	3	1440.1	30	0	upstream	NM_001114636	FANCL	mRNA	chr2	58468515	58386377	-	-9262
MACS_peak_2372	chr2	58477656	58477899	244	122	3	1440.1	30	0	upstream	NM_018062	FANCL	mRNA	chr2	58468515	58386377	-	-9262
MACS_peak_512	chr10	32724998	32725202	205	102	3	1439.9	11.54	0	upstream	NM_145023	CCDC7	mRNA	chr10	32735009	32863492	+	-9909
MACS_peak_512	chr10	32724998	32725202	205	102	3	1439.9	11.54	0	upstream	NM_001026383	CCDC7	mRNA	chr10	32735009	32863492	+	-9909
MACS_peak_512	chr10	32724998	32725202	205	102	3	1439.9	11.54	0	upstream	NR_109826	CCDC7	LncRNA	chr10	32735009	32863492	+	-9909
MACS_peak_2724	chr2	229970540	229970743	204	102	3	1439.9	11.54	0	intron	NM_017933	PID1	mRNA	chr2	230136057	229888688	-	165416
MACS_peak_2724	chr2	229970540	229970743	204	102	3	1439.9	11.54	0	intron	NM_001100818	PID1	mRNA	chr2	230136057	229888688	-	165416
MACS_peak_1251	chr13	27897296	27897499	204	102	3	1439.9	11.54	0	intergenic	NM_206827	RASL11A	mRNA	chr13	27844463	27847827	+	52934
MACS_peak_4826	chr8	70197147	70197420	274	137	4	1439.9	15.38	0	intergenic	NR_110433	RP11-744J10.3	LncRNA	chr8	70360479	70337105	-	163196
MACS_peak_832	chr11	55927541	55927756	216	108	3	1439.75	15	0	promoter	NM_001004058	OR8K5	mRNA	chr11	55927793	55926869	-	145
MACS_peak_2421	chr2	88472707	88472921	215	107	3	1439.75	15	0	promoter	NM_018271	THNSL2	mRNA	chr2	88472657	88486156	+	157
MACS_peak_2532	chr2	133914274	133914488	215	107	3	1439.75	15	0	intron	NM_207363	NCKAP5	mRNA	chr2	134326031	133429371	-	411650
MACS_peak_2532	chr2	133914274	133914488	215	107	3	1439.75	15	0	intron	NM_207481	NCKAP5	mRNA	chr2	134326031	133429371	-	411650
MACS_peak_3551	chr4	86600413	86600628	216	108	3	1439.75	15	0	intron	NM_001025616	ARHGAP24	mRNA	chr4	86396283	86923823	+	204237
MACS_peak_3937	chr5	71771718	71771932	215	107	3	1439.75	15	0	intron	NM_152625	ZNF366	mRNA	chr5	71803249	71739233	-	31424
MACS_peak_3968	chr5	89888161	89888375	215	107	3	1439.75	15	0	intron	NM_032119	GPR98	mRNA	chr5	89854616	90460033	+	33652
MACS_peak_3968	chr5	89888161	89888375	215	107	3	1439.75	15	0	intron	NR_003149	GPR98	LncRNA	chr5	89854616	90460033	+	33652
MACS_peak_4969	chr9	16210380	16210595	216	108	3	1439.75	15	0	intron	NM_001271829	C9orf92	mRNA	chr9	16253105	16203932	-	42618
MACS_peak_3674	chr4	169986083	169986298	216	108	3	1439.75	15	0	intergenic	NM_032783	CBR4	mRNA	chr4	169931468	169908741	-	-54722
MACS_peak_4052	chr5	141630916	141631130	215	107	3	1439.75	15	0	intergenic	NM_030964	SPRY4	mRNA	chr5	141704620	141689991	-	73597
MACS_peak_4052	chr5	141630916	141631130	215	107	3	1439.75	15	0	intergenic	NM_001127496	SPRY4	mRNA	chr5	141704620	141689991	-	73597
MACS_peak_4208	chr6	26313442	26313656	215	107	3	1439.75	15	0	intergenic	NM_003543	HIST1H4H	mRNA	chr6	26285727	26285353	-	-27822
MACS_peak_4746	chr8	32694597	32694811	215	107	3	1439.75	15	0	intergenic	NM_001159996	NRG1	mRNA	chr8	32579350	32622558	+	115354
MACS_peak_4947	chr9	6093970	6094185	216	108	3	1439.75	15	0	intergenic	NM_012416	RANBP6	mRNA	chr9	6015640	6011018	-	-78437
MACS_peak_4947	chr9	6093970	6094185	216	108	3	1439.75	15	0	intergenic	NM_001243203	RANBP6	mRNA	chr9	6015640	6011018	-	-78437
MACS_peak_4947	chr9	6093970	6094185	216	108	3	1439.75	15	0	intergenic	NM_001243202	RANBP6	mRNA	chr9	6015640	6011018	-	-78437
MACS_peak_4994	chr9	31335057	31335271	215	107	3	1439.75	15	0	intergenic	NR_046204	LINC01242	LncRNA	chr9	30408452	30388932	-	-926712
MACS_peak_4112	chr5	179759761	179759992	232	116	3	1437.12	21.43	0	intron	NM_005110	GFPT2	mRNA	chr5	179780315	179727699	-	20439
MACS_peak_472	chr10	13817675	13817903	229	114	3	1437.12	21.43	0	intergenic	NM_003675	PRPF18	mRNA	chr10	13628938	13672868	+	188851
MACS_peak_474	chr10	14549299	14549529	231	115	3	1437.12	21.43	0	intergenic	NM_001282702	FAM107B	mRNA	chr10	14614188	14560555	-	64774
MACS_peak_474	chr10	14549299	14549529	231	115	3	1437.12	21.43	0	intergenic	NM_001282703	FAM107B	mRNA	chr10	14614188	14560555	-	64774
MACS_peak_474	chr10	14549299	14549529	231	115	3	1437.12	21.43	0	intergenic	NM_001282698	FAM107B	mRNA	chr10	14614188	14560555	-	64774
MACS_peak_474	chr10	14549299	14549529	231	115	3	1437.12	21.43	0	intergenic	NM_001282701	FAM107B	mRNA	chr10	14614188	14560555	-	64774
MACS_peak_474	chr10	14549299	14549529	231	115	3	1437.12	21.43	0	intergenic	NM_001282699	FAM107B	mRNA	chr10	14614188	14560555	-	64774
MACS_peak_4713	chr8	13923460	13923690	231	115	3	1437.12	21.43	0	intergenic	NM_001007090	C8orf48	mRNA	chr8	13424351	13425797	+	499224
MACS_peak_2410	chr2	80761929	80762129	201	100	3	1435.66	10.71	0	intron	NM_001282599	CTNNA2	mRNA	chr2	80540503	80875988	+	221526
MACS_peak_2980	chr21	24763681	24763918	238	119	3	1435.66	25	0	upstream	NR_040254	D21S2088E	LncRNA	chr21	24757156	24733425	-	-6643
MACS_peak_3391	chr4	9945703	9945940	238	119	3	1435.66	25	0	intron	NM_020041	SLC2A9	mRNA	chr4	10023114	9827847	-	77293
MACS_peak_5044	chr9	74345682	74345884	203	101	3	1435.66	10.71	0	exon	NM_001135820	TMEM2	mRNA	chr9	74383800	74298281	-	38017
MACS_peak_5044	chr9	74345682	74345884	203	101	3	1435.66	10.71	0	exon	NM_013390	TMEM2	mRNA	chr9	74383800	74298281	-	38017
MACS_peak_321	chr1	199507268	199507503	236	118	3	1435.66	25	0	intergenic	NM_003822	NR5A2	mRNA	chr1	199996729	200146550	+	-489344
MACS_peak_321	chr1	199507268	199507503	236	118	3	1435.66	25	0	intergenic	NM_205860	NR5A2	mRNA	chr1	199996729	200146550	+	-489344
MACS_peak_3134	chr3	26301192	26301429	238	119	3	1435.66	25	0	intergenic	NM_052953	LRRC3B	mRNA	chr3	26664299	26752265	+	-362989
MACS_peak_4416	chr7	1798793	1799028	236	118	3	1435.66	25	0	intergenic	NM_001128636	ELFN1	mRNA	chr7	1748797	1787590	+	50113
MACS_peak_5096	chr9	103902976	103903178	203	101	3	1435.66	10.71	0	intergenic	NM_017753	LPPR1	mRNA	chr9	103947316	104087417	+	-44239
MACS_peak_5194	chrX	42031309	42031545	237	118	3	1435.66	25	0	intergenic	NM_001126055	CASK	mRNA	chrX	41782287	41374188	-	-249140
MACS_peak_5194	chrX	42031309	42031545	237	118	3	1435.66	25	0	intergenic	NM_003688	CASK	mRNA	chrX	41782287	41374188	-	-249140
MACS_peak_5194	chrX	42031309	42031545	237	118	3	1435.66	25	0	intergenic	NM_001126054	CASK	mRNA	chrX	41782287	41374188	-	-249140
MACS_peak_333	chr1	205369531	205369781	251	125	4	1431.4	10	0	intron	NM_001199052	LEMD1	mRNA	chr1	205391214	205350505	-	21558
MACS_peak_333	chr1	205369531	205369781	251	125	4	1431.4	10	0	intron	NR_037583	LEMD1	LncRNA	chr1	205391214	205350505	-	21558
MACS_peak_333	chr1	205369531	205369781	251	125	4	1431.4	10	0	intron	NM_001199050	LEMD1	mRNA	chr1	205391214	205350505	-	21558
MACS_peak_333	chr1	205369531	205369781	251	125	4	1431.4	10	0	intron	NM_001199051	LEMD1	mRNA	chr1	205391214	205350505	-	21558
MACS_peak_333	chr1	205369531	205369781	251	125	4	1431.4	10	0	intron	NM_001001552	LEMD1	mRNA	chr1	205391214	205350505	-	21558
MACS_peak_4242	chr6	51609142	51609392	251	125	4	1431.4	10	0	exon	NM_138694	PKHD1	mRNA	chr6	51952423	51480144	-	343156
MACS_peak_2074	chr17	70748867	70749117	251	125	4	1431.4	10	0	intergenic	NR_033876	LINC00511	LncRNA	chr17	70636611	70594179	-	-112381
MACS_peak_1238	chr12	133644435	133644646	212	106	3	1430.53	13.64	0	upstream	NM_003440	ZNF140	mRNA	chr12	133657036	133684258	+	-12496
MACS_peak_3435	chr4	37274999	37275210	212	106	3	1430.53	13.64	0	intron	NM_001144990	NWD2	mRNA	chr4	37246689	37451087	+	28415
MACS_peak_4091	chr5	167737861	167738073	213	106	3	1430.53	13.64	0	intron	NM_001161662	WWC1	mRNA	chr5	167719064	167899308	+	18903
MACS_peak_4091	chr5	167737861	167738073	213	106	3	1430.53	13.64	0	intron	NM_001161661	WWC1	mRNA	chr5	167719064	167899308	+	18903
MACS_peak_4091	chr5	167737861	167738073	213	106	3	1430.53	13.64	0	intron	NM_015238	WWC1	mRNA	chr5	167719064	167899308	+	18903
MACS_peak_1125	chr12	77723595	77723806	212	106	3	1430.53	13.64	0	intergenic	NM_203394	E2F7	mRNA	chr12	77459360	77415025	-	-264340
MACS_peak_1278	chr13	39045953	39046165	213	106	3	1430.53	13.64	0	intergenic	NR_046999	LINC00366	LncRNA	chr13	39141860	39153653	+	-95801
MACS_peak_3777	chr5	15566876	15567132	257	128	4	1429.63	11.11	0	intergenic	NR_109945	CTD-2350J17.1	LncRNA	chr5	15615111	15602297	-	48107
MACS_peak_2009	chr17	36843516	36843745	230	115	4	1429.11	6.67	0	upstream	NM_001130677	C17orf96	mRNA	chr17	36831187	36827958	-	-12443
MACS_peak_4125	chr6	2076971	2077200	230	115	4	1429.11	6.67	0	intron	NM_001253846	GMDS	mRNA	chr6	2176225	1624034	-	99140
MACS_peak_1423	chr14	34487142	34487371	230	115	4	1429.11	6.67	0	intergenic	NM_022073	EGLN3	mRNA	chr14	34420284	34393420	-	-66972
MACS_peak_4473	chr7	33112068	33112289	222	111	3	1428.26	16.67	0	upstream	NM_001002009	NT5C3A	mRNA	chr7	33102409	33053724	-	-9769
MACS_peak_4473	chr7	33112068	33112289	222	111	3	1428.26	16.67	0	upstream	NM_001002010	NT5C3A	mRNA	chr7	33102409	33053724	-	-9769
MACS_peak_789	chr11	30782739	30782958	220	110	3	1428.26	16.67	0	intergenic	NM_001145399	MPPED2	mRNA	chr11	30607930	30406039	-	-174918
MACS_peak_4959	chr9	12043422	12043642	221	110	3	1428.26	16.67	0	intergenic	NM_000550	TYRP1	mRNA	chr9	12693385	12710266	+	-649853
MACS_peak_1624	chr15	41805452	41805705	254	127	3	1427.17	37.5	0	promoter	NM_206961	LTK	mRNA	chr15	41806085	41795839	-	507
MACS_peak_1624	chr15	41805452	41805705	254	127	3	1427.17	37.5	0	promoter	NM_001135685	LTK	mRNA	chr15	41806085	41795839	-	507
MACS_peak_1624	chr15	41805452	41805705	254	127	3	1427.17	37.5	0	promoter	NM_002344	LTK	mRNA	chr15	41806085	41795839	-	507
MACS_peak_994	chr12	6977353	6977562	210	105	3	1423.39	12.5	0	promoter	NM_000365	TPI1	mRNA	chr12	6976692	6980110	+	765
MACS_peak_4895	chr8	124767706	124767914	209	104	3	1423.39	12.5	0	upstream	NM_144963	FAM91A1	mRNA	chr8	124780881	124827690	+	-13071
MACS_peak_1104	chr12	61482735	61482945	211	105	3	1423.39	12.5	0	intergenic	NM_178539	FAM19A2	mRNA	chr12	62586620	62102028	-	1103780
MACS_peak_5207	chrX	58255462	58255670	209	104	3	1423.39	12.5	0	intergenic	NM_007156	ZXDA	mRNA	chrX	57937067	57931863	-	-318499
MACS_peak_1172	chr12	102026417	102026978	562	175	6	1421.98	22.73	0	intron	NM_206819	MYBPC1	mRNA	chr12	101988708	102079658	+	37989
MACS_peak_1172	chr12	102026417	102026978	562	175	6	1421.98	22.73	0	intron	NM_001254719	MYBPC1	mRNA	chr12	101988708	102079658	+	37989
MACS_peak_1172	chr12	102026417	102026978	562	175	6	1421.98	22.73	0	intron	NM_001254723	MYBPC1	mRNA	chr12	101988708	102079658	+	37989
MACS_peak_1172	chr12	102026417	102026978	562	175	6	1421.98	22.73	0	intron	NM_001254721	MYBPC1	mRNA	chr12	101988708	102079658	+	37989
MACS_peak_1172	chr12	102026417	102026978	562	175	6	1421.98	22.73	0	intron	NM_002465	MYBPC1	mRNA	chr12	101988708	102079658	+	37989
MACS_peak_1172	chr12	102026417	102026978	562	175	6	1421.98	22.73	0	intron	NM_001254720	MYBPC1	mRNA	chr12	101988708	102079658	+	37989
MACS_peak_1172	chr12	102026417	102026978	562	175	6	1421.98	22.73	0	intron	NM_206821	MYBPC1	mRNA	chr12	101988708	102079658	+	37989
MACS_peak_1172	chr12	102026417	102026978	562	175	6	1421.98	22.73	0	intron	NM_001254718	MYBPC1	mRNA	chr12	101988708	102079658	+	37989
MACS_peak_1172	chr12	102026417	102026978	562	175	6	1421.98	22.73	0	intron	NM_206820	MYBPC1	mRNA	chr12	101988708	102079658	+	37989
MACS_peak_1172	chr12	102026417	102026978	562	175	6	1421.98	22.73	0	intron	NM_001254722	MYBPC1	mRNA	chr12	101988708	102079658	+	37989
MACS_peak_5488	chrX	131860307	131860550	244	122	4	1421.57	8.33	0	intron	NM_001077188	HS6ST2	mRNA	chrX	132095423	131760037	-	234995
MACS_peak_5488	chrX	131860307	131860550	244	122	4	1421.57	8.33	0	intron	NM_147175	HS6ST2	mRNA	chrX	132095423	131760037	-	234995
MACS_peak_3775	chr5	14989382	14989623	242	121	4	1421.57	8.33	0	intergenic	NM_054027	ANKH	mRNA	chr5	14871887	14704908	-	-117615
MACS_peak_151	chr1	97040721	97040946	226	113	3	1419.11	18.75	0	intergenic	NM_021190	PTBP2	mRNA	chr1	97187174	97280605	+	-146341
MACS_peak_2914	chr20	55386841	55387068	228	114	3	1419.11	18.75	0	intergenic	NM_003222	TFAP2C	mRNA	chr20	55204357	55214338	+	182597
MACS_peak_3086	chr3	2250852	2251079	228	114	3	1419.11	18.75	0	intergenic	NM_001206955	CNTN4	mRNA	chr3	2280512	3099645	+	-29547
MACS_peak_3094	chr3	5831666	5831891	226	113	3	1419.11	18.75	0	intergenic	NR_039953	MIR4790	microRNA	chr3	5291940	5291861	-	-539838
MACS_peak_4896	chr8	124841760	124841987	228	114	3	1419.11	18.75	0	intergenic	NM_001039112	FER1L6	mRNA	chr8	124864226	125132302	+	-22353
MACS_peak_78	chr1	50438856	50439061	206	103	3	1417.97	11.54	0	intron	NM_032785	AGBL4	mRNA	chr1	50489626	48998526	-	50668
MACS_peak_1955	chr17	11893849	11894126	278	139	4	1417.97	15.38	0	intron	NM_144680	ZNF18	mRNA	chr17	11900689	11880761	-	6702
MACS_peak_2845	chr20	33646761	33646968	208	104	3	1417.97	11.54	0	intron	NM_015638	TRPC4AP	mRNA	chr20	33680618	33590206	-	33754
MACS_peak_2845	chr20	33646761	33646968	208	104	3	1417.97	11.54	0	intron	NM_199368	TRPC4AP	mRNA	chr20	33680618	33590206	-	33754
MACS_peak_4147	chr6	6113811	6114018	208	104	3	1417.97	11.54	0	intergenic	NM_001278710	NRN1	mRNA	chr6	6007838	5998232	-	-106076
MACS_peak_5048	chr9	76122127	76122402	276	138	4	1417.97	15.38	0	intergenic	NM_000700	ANXA1	mRNA	chr9	75766780	75785307	+	355484
MACS_peak_393	chr1	228590609	228590826	218	109	3	1416.9	15	0	intron	NM_145214	TRIM11	mRNA	chr1	228594517	228581376	-	3800
MACS_peak_1140	chr12	89851672	89851889	218	109	3	1416.9	15	0	intron	NM_172240	POC1B	mRNA	chr12	89920039	89813497	-	68259
MACS_peak_1140	chr12	89851672	89851889	218	109	3	1416.9	15	0	intron	NR_037659	POC1B	LncRNA	chr12	89920039	89813497	-	68259
MACS_peak_2042	chr17	54549222	54549440	219	109	3	1416.9	15	0	intron	NM_153228	ANKFN1	mRNA	chr17	54230835	54560007	+	318496
MACS_peak_2182	chr19	17612880	17613098	219	109	3	1416.9	15	0	upstream	NM_012088	PGLS	mRNA	chr19	17622431	17632097	+	-9442
MACS_peak_3202	chr3	71600575	71600793	219	109	3	1416.9	15	0	upstream	NM_001244816	FOXP1	mRNA	chr3	71592708	71003864	-	-7976
MACS_peak_3638	chr4	145550695	145550911	217	108	3	1416.9	15	0	upstream	NM_022475	HHIP	mRNA	chr4	145567147	145659881	+	-16344
MACS_peak_4312	chr6	108749219	108749435	217	108	3	1416.9	15	0	intron	NM_145315	LACE1	mRNA	chr6	108616097	108844251	+	133230
MACS_peak_4652	chr7	139749948	139750164	217	108	3	1416.9	15	0	intron	NM_022750	PARP12	mRNA	chr7	139763521	139723548	-	13465
MACS_peak_186	chr1	119292658	119292874	217	108	3	1416.9	15	0	intergenic	NM_152380	TBX15	mRNA	chr1	119532179	119425665	-	239413
MACS_peak_803	chr11	41988710	41988927	218	109	3	1416.9	15	0	intergenic	NR_038309	LOC100507205	LncRNA	chr11	42275240	42209292	-	286422
MACS_peak_1164	chr12	97681031	97681248	218	109	3	1416.9	15	0	intergenic	NR_024037	RMST	LncRNA	chr12	97858798	97927544	+	-177659
MACS_peak_2512	chr2	127494044	127494262	219	109	3	1416.9	15	0	intergenic	NM_002101	GYPC	mRNA	chr2	127413510	127454251	+	80643
MACS_peak_2512	chr2	127494044	127494262	219	109	3	1416.9	15	0	intergenic	NM_001256584	GYPC	mRNA	chr2	127413510	127454251	+	80643
MACS_peak_2512	chr2	127494044	127494262	219	109	3	1416.9	15	0	intergenic	NM_016815	GYPC	mRNA	chr2	127413510	127454251	+	80643
MACS_peak_2545	chr2	137374331	137374547	217	108	3	1416.9	15	0	intergenic	NM_001080427	THSD7B	mRNA	chr2	137748461	138435287	+	-374022
MACS_peak_2703	chr2	220792662	220792878	217	108	3	1416.9	15	0	intergenic	NR_036228	MIR4268	microRNA	chr2	220771286	220771222	-	-21484
MACS_peak_3311	chr3	154681283	154681500	218	109	3	1416.9	15	0	intergenic	NM_000902	MME	mRNA	chr3	154797435	154901518	+	-116044
MACS_peak_3395	chr4	12298133	12298350	218	109	3	1416.9	15	0	intergenic	NM_005114	HS3ST1	mRNA	chr4	11430537	11399987	-	-867704
MACS_peak_3521	chr4	63334760	63334976	217	108	3	1416.9	15	0	intergenic	NR_110595	RP11-84A1.3	LncRNA	chr4	63027483	62937472	-	-307385
MACS_peak_3584	chr4	108983917	108984133	217	108	3	1416.9	15	0	intergenic	NM_001184705	HADH	mRNA	chr4	108910869	108956331	+	73156
MACS_peak_3584	chr4	108983917	108984133	217	108	3	1416.9	15	0	intergenic	NM_005327	HADH	mRNA	chr4	108910869	108956331	+	73156
MACS_peak_3601	chr4	122179266	122179484	219	109	3	1416.9	15	0	intergenic	NM_001244764	TNIP3	mRNA	chr4	122148621	122052563	-	-30754
MACS_peak_3163	chr3	42968658	42968906	249	124	3	1414.79	30	0	upstream	NM_001205272	KRBOX1	mRNA	chr3	42977833	42984283	+	-9051
MACS_peak_5201	chrX	48205752	48205997	246	123	3	1414.79	30	0	exon	NM_021014	SSX3	mRNA	chrX	48216188	48205862	-	10314
MACS_peak_486	chr10	19817427	19817675	249	124	3	1414.79	30	0	intergenic	NM_001282736	PLXDC2	mRNA	chr10	20105371	20578784	+	-287820
MACS_peak_486	chr10	19817427	19817675	249	124	3	1414.79	30	0	intergenic	NM_032812	PLXDC2	mRNA	chr10	20105371	20578784	+	-287820
MACS_peak_4655	chr7	140495655	140495902	248	124	3	1414.79	30	0	intergenic	NR_024454	NDUFB2-AS1	LncRNA	chr7	140396877	140395135	-	-98901
MACS_peak_4786	chr8	50506332	50506577	246	123	3	1414.79	30	0	intergenic	NM_001287813	SNTG1	mRNA	chr8	50822348	51706678	+	-315894
MACS_peak_1105	chr12	61959694	61959898	205	102	3	1414	10.71	0	intergenic	NM_178539	FAM19A2	mRNA	chr12	62586620	62102028	-	626824
MACS_peak_2136	chr18	53753542	53753776	235	117	3	1413.01	21.43	0	intron	NR_040026	RP11-456O19.4	LncRNA	chr18	53804767	53750586	-	51108
MACS_peak_2136	chr18	53753542	53753776	235	117	3	1413.01	21.43	0	intron	NR_040025	RP11-456O19.4	LncRNA	chr18	53804767	53750586	-	51108
MACS_peak_3681	chr4	175840657	175840890	234	117	3	1413.01	21.43	0	promoter	NM_014269	ADAM29	mRNA	chr4	175839508	175899331	+	1265
MACS_peak_3681	chr4	175840657	175840890	234	117	3	1413.01	21.43	0	promoter	NM_001278126	ADAM29	mRNA	chr4	175839508	175899331	+	1265
MACS_peak_3681	chr4	175840657	175840890	234	117	3	1413.01	21.43	0	promoter	NM_001278125	ADAM29	mRNA	chr4	175839508	175899331	+	1265
MACS_peak_3681	chr4	175840657	175840890	234	117	3	1413.01	21.43	0	promoter	NM_001278127	ADAM29	mRNA	chr4	175839508	175899331	+	1265
MACS_peak_3681	chr4	175840657	175840890	234	117	3	1413.01	21.43	0	promoter	NM_001130705	ADAM29	mRNA	chr4	175839508	175899331	+	1265
MACS_peak_3681	chr4	175840657	175840890	234	117	3	1413.01	21.43	0	promoter	NM_001130704	ADAM29	mRNA	chr4	175839508	175899331	+	1265
MACS_peak_3681	chr4	175840657	175840890	234	117	3	1413.01	21.43	0	promoter	NM_001130703	ADAM29	mRNA	chr4	175839508	175899331	+	1265
MACS_peak_4229	chr6	40411471	40411704	234	117	3	1413.01	21.43	0	intron	NM_020737	LRFN2	mRNA	chr6	40555126	40359372	-	143539
MACS_peak_1617	chr15	36063956	36064190	235	117	3	1413.01	21.43	0	intergenic	NR_039735	MIR4510	microRNA	chr15	36219056	36219124	+	-154983
MACS_peak_2449	chr2	92268611	92269809	1199	892	61	1411.31	0.92	0	intergenic	NR_027714	ACTR3BP2	LncRNA	chr2	92129158	92130496	+	140052
MACS_peak_1266	chr13	35120932	35121133	202	101	3	1411.26	10	0	intron	NR_047036	LINC00457	LncRNA	chr13	35214822	35009590	-	93790
MACS_peak_2231	chr19	40831095	40831295	201	100	3	1411.26	10	0	intron	NR_046202	C19orf47	LncRNA	chr19	40854316	40826966	-	23121
MACS_peak_2231	chr19	40831095	40831295	201	100	3	1411.26	10	0	intron	NM_001256441	C19orf47	mRNA	chr19	40854316	40826966	-	23121
MACS_peak_426	chr1	241772557	241772757	201	100	3	1411.26	10	0	intergenic	NM_001821	CHML	mRNA	chr1	241799232	241792166	-	26575
MACS_peak_1066	chr12	39415501	39415702	202	101	3	1411.26	10	0	intergenic	NM_153634	CPNE8	mRNA	chr12	39299420	39046001	-	-116181
MACS_peak_1347	chr13	87882036	87882238	203	101	3	1411.26	10	0	intergenic	NR_039722	MIR4500	microRNA	chr13	88270995	88270919	-	388858
MACS_peak_1436	chr14	40861866	40862067	202	101	3	1411.26	10	0	intergenic	NR_109758	LOC644919	LncRNA	chr14	41423915	41610251	+	-561949
MACS_peak_1436	chr14	40861866	40862067	202	101	3	1411.26	10	0	intergenic	NR_109757	LOC644919	LncRNA	chr14	41423915	41494994	+	-561949
MACS_peak_2549	chr2	138678003	138678203	201	100	3	1411.26	10	0	intergenic	NM_001024075	HNMT	mRNA	chr2	138721807	138739248	+	-43704
MACS_peak_2549	chr2	138678003	138678203	201	100	3	1411.26	10	0	intergenic	NM_001024074	HNMT	mRNA	chr2	138721807	138725014	+	-43704
MACS_peak_2549	chr2	138678003	138678203	201	100	3	1411.26	10	0	intergenic	NM_006895	HNMT	mRNA	chr2	138721807	138773934	+	-43704
MACS_peak_5105	chr9	108819493	108819695	203	101	3	1411.26	10	0	intergenic	NM_018112	TMEM38B	mRNA	chr9	108456805	108538892	+	362789
MACS_peak_667	chr10	107412514	107412755	242	121	3	1411.01	25	0	intergenic	NR_104028	SORCS3-AS1	LncRNA	chr10	106425974	106424365	-	-986660
MACS_peak_1611	chr15	29890793	29891031	239	119	3	1411.01	25	0	intergenic	NM_015307	FAM189A1	mRNA	chr15	29862927	29412454	-	-27985
MACS_peak_1751	chr15	99293171	99293411	241	120	3	1411.01	25	0	intergenic	NR_039864	MIR4714	microRNA	chr15	99327654	99327731	+	-34363
MACS_peak_5171	chrX	10234149	10234389	241	120	3	1411.01	25	0	intergenic	NM_001830	CLCN4	mRNA	chrX	10124984	10205699	+	109285
MACS_peak_5171	chrX	10234149	10234389	241	120	3	1411.01	25	0	intergenic	NM_001256944	CLCN4	mRNA	chrX	10124984	10205699	+	109285
MACS_peak_3098	chr3	7355901	7356155	255	127	4	1410.98	10	0	intron	NM_000844	GRM7	mRNA	chr3	6902801	7783218	+	453227
MACS_peak_3098	chr3	7355901	7356155	255	127	4	1410.98	10	0	intron	NM_181874	GRM7	mRNA	chr3	6902801	7783218	+	453227
MACS_peak_383	chr1	224761370	224761601	232	116	4	1410.08	6.67	0	intergenic	NM_152495	CNIH3	mRNA	chr1	224804178	224928249	+	-42693
MACS_peak_4816	chr8	66049956	66050188	233	116	4	1410.08	6.67	0	intergenic	NR_038901	LINC00251	LncRNA	chr8	66092575	66073379	-	42503
MACS_peak_622	chr10	78081431	78081696	266	133	4	1409.58	12.5	0	intron	NM_032024	C10orf11	mRNA	chr10	77542518	78317126	+	539045
MACS_peak_2351	chr2	44730526	44730740	215	107	3	1408.05	13.64	0	intron	NM_024766	CAMKMT	mRNA	chr2	44589042	44999731	+	141591
MACS_peak_2857	chr20	37209187	37209402	216	108	3	1408.05	13.64	0	promoter	NM_001018082	ADIG	mRNA	chr20	37209837	37217104	+	-543
MACS_peak_3641	chr4	148737090	148737305	216	108	3	1408.05	13.64	0	intron	NM_024605	ARHGAP10	mRNA	chr4	148653452	148993927	+	83745
MACS_peak_4378	chr6	152543510	152543725	216	108	3	1408.05	13.64	0	intron	NM_033071	SYNE1	mRNA	chr6	152957986	152442818	-	414369
MACS_peak_1550	chr14	91316243	91316458	216	108	3	1408.05	13.64	0	intergenic	NM_001010854	TTC7B	mRNA	chr14	91282761	91006931	-	-33589
MACS_peak_2504	chr2	122168309	122168524	216	108	3	1408.05	13.64	0	intergenic	NR_023343	RNU4ATAC	LncRNA	chr2	122288455	122288585	+	-120039
MACS_peak_3542	chr4	80130326	80130540	215	107	3	1408.05	13.64	0	intergenic	NM_032693	NAA11	mRNA	chr4	80247171	80238271	-	116738
MACS_peak_3953	chr5	81174917	81175132	216	108	3	1408.05	13.64	0	intergenic	NM_001131028	ATG10	mRNA	chr5	81267843	81551216	+	-92819
MACS_peak_3953	chr5	81174917	81175132	216	108	3	1408.05	13.64	0	intergenic	NM_031482	ATG10	mRNA	chr5	81267843	81551216	+	-92819
MACS_peak_4360	chr6	136449325	136449540	216	108	3	1408.05	13.64	0	intergenic	NM_001099286	MTFR2	mRNA	chr6	136571449	136552167	-	122017
MACS_peak_4360	chr6	136449325	136449540	216	108	3	1408.05	13.64	0	intergenic	NM_138419	MTFR2	mRNA	chr6	136571449	136552167	-	122017
MACS_peak_4660	chr7	147904432	147904654	223	111	3	1405.07	16.67	0	intron	NR_036093	MIR548T	microRNA	chr7	147626684	148043927	+	277859
MACS_peak_4853	chr8	87725425	87725647	223	111	3	1405.07	16.67	0	intron	NM_019098	CNGB3	mRNA	chr8	87755903	87586162	-	30367
MACS_peak_4933	chr8	143443681	143443903	223	111	3	1405.07	16.67	0	intron	NM_145003	TSNARE1	mRNA	chr8	143484543	143293440	-	40751
MACS_peak_3424	chr4	30575874	30576096	223	111	3	1405.07	16.67	0	intergenic	NM_032456	PCDH7	mRNA	chr4	30722029	30726957	+	-146044
MACS_peak_4519	chr7	57372240	57372464	225	112	3	1405.07	16.67	0	intergenic	NR_036102	MIR3147	microRNA	chr7	57472730	57472796	+	-100378
MACS_peak_3001	chr21	43902017	43902230	214	107	3	1401.23	12.5	0	intron	NM_001286506	RSPH1	mRNA	chr21	43916464	43892596	-	14341
MACS_peak_3001	chr21	43902017	43902230	214	107	3	1401.23	12.5	0	intron	NM_080860	RSPH1	mRNA	chr21	43916464	43892596	-	14341
MACS_peak_4412	chr7	403403	403615	213	106	3	1401.23	12.5	0	upstream	NR_033960	AC226118.1	LncRNA	chr7	419390	422845	+	-15881
MACS_peak_4474	chr7	33485073	33485285	213	106	3	1401.23	12.5	0	intron	NM_001033604	BBS9	mRNA	chr7	33169151	33645680	+	316028
MACS_peak_4474	chr7	33485073	33485285	213	106	3	1401.23	12.5	0	intron	NM_014451	BBS9	mRNA	chr7	33169151	33645680	+	316028
MACS_peak_4474	chr7	33485073	33485285	213	106	3	1401.23	12.5	0	intron	NM_001033605	BBS9	mRNA	chr7	33169151	33645680	+	316028
MACS_peak_4474	chr7	33485073	33485285	213	106	3	1401.23	12.5	0	intron	NM_198428	BBS9	mRNA	chr7	33169151	33645680	+	316028
MACS_peak_2081	chr17	76230138	76230396	259	129	3	1401.08	37.5	0	intron	NM_001204212	TMEM235	mRNA	chr17	76227390	76237068	+	2877
MACS_peak_2081	chr17	76230138	76230396	259	129	3	1401.08	37.5	0	intron	NM_001204211	TMEM235	mRNA	chr17	76227390	76237068	+	2877
MACS_peak_2081	chr17	76230138	76230396	259	129	3	1401.08	37.5	0	intron	NM_001204210	TMEM235	mRNA	chr17	76227390	76237068	+	2877
MACS_peak_2087	chr17	79927713	79927971	259	129	3	1401.08	37.5	0	upstream	NM_024083	ASPSCR1	mRNA	chr17	79935425	79975282	+	-7583
MACS_peak_2087	chr17	79927713	79927971	259	129	3	1401.08	37.5	0	upstream	NM_001251888	ASPSCR1	mRNA	chr17	79935425	79975282	+	-7583
MACS_peak_2087	chr17	79927713	79927971	259	129	3	1401.08	37.5	0	upstream	NR_045351	ASPSCR1	LncRNA	chr17	79935425	79975282	+	-7583
MACS_peak_3199	chr3	67690168	67690426	259	129	3	1401.08	37.5	0	upstream	NR_109992	SUCLG2-AS1	LncRNA	chr3	67705120	67998136	+	-14823
MACS_peak_2321	chr2	21152190	21152460	271	135	3	1399.27	50	0	intergenic	NM_000384	APOB	mRNA	chr2	21266945	21224300	-	114620
MACS_peak_600	chr10	63717819	63718028	210	105	3	1396.1	11.54	0	upstream	NR_049858	MIR548AV	microRNA	chr10	63736060	63736088	+	-18137
MACS_peak_1240	chr13	21404356	21404565	210	105	3	1396.1	11.54	0	intergenic	NM_174928	N6AMT2	mRNA	chr13	21348057	21303072	-	-56403
MACS_peak_2608	chr2	175914526	175914736	211	105	3	1396.1	11.54	0	intergenic	NR_038133	CHN1	LncRNA	chr2	175870107	175664041	-	-44524
MACS_peak_2608	chr2	175914526	175914736	211	105	3	1396.1	11.54	0	intergenic	NM_001025201	CHN1	mRNA	chr2	175870107	175664041	-	-44524
MACS_peak_2719	chr2	228791902	228792112	211	105	3	1396.1	11.54	0	intergenic	NM_178821	DAW1	mRNA	chr2	228736326	228789026	+	55681
MACS_peak_3585	chr4	109452562	109452770	209	104	3	1396.1	11.54	0	intergenic	NR_026968	RPL34-AS1	LncRNA	chr4	109541613	109459345	-	88947
MACS_peak_5315	chrX	84013743	84013953	211	105	3	1396.1	11.54	0	intergenic	NR_024062	UBE2DNL	LncRNA	chrX	84189156	84189896	+	-175308
MACS_peak_3259	chr3	124609580	124609811	232	116	3	1395.53	18.75	0	upstream	NM_002213	ITGB5	mRNA	chr3	124606144	124481794	-	-3551
MACS_peak_1171	chr12	101966866	101967097	232	116	3	1395.53	18.75	0	intergenic	NM_206819	MYBPC1	mRNA	chr12	101988708	102079658	+	-21727
MACS_peak_1171	chr12	101966866	101967097	232	116	3	1395.53	18.75	0	intergenic	NM_001254719	MYBPC1	mRNA	chr12	101988708	102079658	+	-21727
MACS_peak_1171	chr12	101966866	101967097	232	116	3	1395.53	18.75	0	intergenic	NM_001254723	MYBPC1	mRNA	chr12	101988708	102079658	+	-21727
MACS_peak_1171	chr12	101966866	101967097	232	116	3	1395.53	18.75	0	intergenic	NM_001254721	MYBPC1	mRNA	chr12	101988708	102079658	+	-21727
MACS_peak_1171	chr12	101966866	101967097	232	116	3	1395.53	18.75	0	intergenic	NM_002465	MYBPC1	mRNA	chr12	101988708	102079658	+	-21727
MACS_peak_1171	chr12	101966866	101967097	232	116	3	1395.53	18.75	0	intergenic	NM_001254720	MYBPC1	mRNA	chr12	101988708	102079658	+	-21727
MACS_peak_1171	chr12	101966866	101967097	232	116	3	1395.53	18.75	0	intergenic	NM_206821	MYBPC1	mRNA	chr12	101988708	102079658	+	-21727
MACS_peak_1171	chr12	101966866	101967097	232	116	3	1395.53	18.75	0	intergenic	NM_001254718	MYBPC1	mRNA	chr12	101988708	102079658	+	-21727
MACS_peak_1171	chr12	101966866	101967097	232	116	3	1395.53	18.75	0	intergenic	NM_206820	MYBPC1	mRNA	chr12	101988708	102079658	+	-21727
MACS_peak_1171	chr12	101966866	101967097	232	116	3	1395.53	18.75	0	intergenic	NM_001254722	MYBPC1	mRNA	chr12	101988708	102079658	+	-21727
MACS_peak_3365	chr3	194649679	194649908	230	115	3	1395.53	18.75	0	intergenic	NR_104188	XXYLT1-AS1	LncRNA	chr3	194815316	194816786	+	-165523
MACS_peak_4888	chr8	121036492	121036720	229	114	3	1395.53	18.75	0	intergenic	NM_021110	COL14A1	mRNA	chr8	121137346	121384273	+	-100740
MACS_peak_1556	chr14	92462663	92462913	251	125	4	1395.32	9.09	0	intron	NM_004239	TRIP11	mRNA	chr14	92506403	92434242	-	43615
MACS_peak_42	chr1	27121063	27121284	222	111	3	1394.12	15	0	exon	NM_001202554	PIGV	mRNA	chr1	27114678	27124894	+	6495
MACS_peak_878	chr11	82717893	82718112	220	110	3	1394.12	15	0	intron	NM_001286059	RAB30	mRNA	chr11	82745611	82684174	-	27609
MACS_peak_952	chr11	128536965	128537184	220	110	3	1394.12	15	0	upstream	NM_001271012	FLI1	mRNA	chr11	128556429	128683162	+	-19355
MACS_peak_960	chr11	132762770	132762989	220	110	3	1394.12	15	0	intron	NM_002545	OPCML	mRNA	chr11	132813037	132284874	-	50158
MACS_peak_2662	chr2	204292278	204292499	222	111	3	1394.12	15	0	exon	NM_001282927	ABI2	mRNA	chr2	204231606	204296896	+	60782
MACS_peak_2991	chr21	34756671	34756891	221	110	3	1394.12	15	0	upstream	NM_005534	IFNGR2	mRNA	chr21	34775201	34809828	+	-18420
MACS_peak_3383	chr4	4369165	4369386	222	111	3	1394.12	15	0	upstream	NM_001287763	NSG1	mRNA	chr4	4387982	4420785	+	-18707
MACS_peak_3383	chr4	4369165	4369386	222	111	3	1394.12	15	0	upstream	NM_001040101	NSG1	mRNA	chr4	4387982	4420785	+	-18707
MACS_peak_3383	chr4	4369165	4369386	222	111	3	1394.12	15	0	upstream	NM_001287764	NSG1	mRNA	chr4	4387982	4420785	+	-18707
MACS_peak_4101	chr5	174383517	174383736	220	110	3	1394.12	15	0	intron	NR_046113	FLJ16171	LncRNA	chr5	174422734	174346084	-	39108
MACS_peak_442	chr10	136221	136440	220	110	3	1394.12	15	0	intergenic	NM_177987	TUBB8	mRNA	chr10	95178	92827	-	-41152
MACS_peak_496	chr10	23875651	23875870	220	110	3	1394.12	15	0	intergenic	NM_001098500	KIAA1217	mRNA	chr10	23983674	24836777	+	-107914
MACS_peak_609	chr10	67172792	67173013	222	111	3	1394.12	15	0	intergenic	NR_001446	ANXA2P3	LncRNA	chr10	66585284	66586634	+	587618
MACS_peak_798	chr11	36258366	36258587	222	111	3	1394.12	15	0	intergenic	NM_014186	COMMD9	mRNA	chr11	36310999	36293841	-	52523
MACS_peak_798	chr11	36258366	36258587	222	111	3	1394.12	15	0	intergenic	NM_001101653	COMMD9	mRNA	chr11	36310999	36293841	-	52523
MACS_peak_1407	chr14	26863264	26863484	221	110	3	1394.12	15	0	intergenic	NM_002515	NOVA1	mRNA	chr14	27066960	26915088	-	203586
MACS_peak_1407	chr14	26863264	26863484	221	110	3	1394.12	15	0	intergenic	NM_006489	NOVA1	mRNA	chr14	27066960	26915088	-	203586
MACS_peak_1407	chr14	26863264	26863484	221	110	3	1394.12	15	0	intergenic	NM_006491	NOVA1	mRNA	chr14	27066960	26939323	-	203586
MACS_peak_1859	chr16	61162805	61163024	220	110	3	1394.12	15	0	intergenic	NM_001282301	LOC729159	mRNA	chr16	60393667	60392358	-	-769247
MACS_peak_2798	chr20	13827449	13827670	222	111	3	1394.12	15	0	intergenic	NM_024120	NDUFAF5	mRNA	chr20	13765671	13799067	+	61888
MACS_peak_2798	chr20	13827449	13827670	222	111	3	1394.12	15	0	intergenic	NR_029377	NDUFAF5	LncRNA	chr20	13765671	13799067	+	61888
MACS_peak_2798	chr20	13827449	13827670	222	111	3	1394.12	15	0	intergenic	NM_001039375	NDUFAF5	mRNA	chr20	13765671	13799067	+	61888
MACS_peak_3593	chr4	114250202	114250422	221	110	3	1394.12	15	0	intergenic	NR_107049	MIR8082	microRNA	chr4	114073437	114073518	+	176875
MACS_peak_3609	chr4	132264490	132264711	222	111	3	1394.12	15	0	intergenic	NR_110753	RP11-519M16.1	LncRNA	chr4	130692633	130645325	-	-1571967
MACS_peak_3979	chr5	95126914	95127135	222	111	3	1394.12	15	0	intergenic	NM_001243658	GLRX	mRNA	chr5	95158577	95149552	-	31553
MACS_peak_3979	chr5	95126914	95127135	222	111	3	1394.12	15	0	intergenic	NM_001118890	GLRX	mRNA	chr5	95158577	95149552	-	31553
MACS_peak_3979	chr5	95126914	95127135	222	111	3	1394.12	15	0	intergenic	NM_002064	GLRX	mRNA	chr5	95158577	95149552	-	31553
MACS_peak_3979	chr5	95126914	95127135	222	111	3	1394.12	15	0	intergenic	NM_001243659	GLRX	mRNA	chr5	95158577	95149552	-	31553
MACS_peak_4005	chr5	109657566	109657787	222	111	3	1394.12	15	0	intergenic	NM_001039763	TMEM232	mRNA	chr5	110062450	109755197	-	404774
MACS_peak_4968	chr9	16008389	16008610	222	111	3	1394.12	15	0	intergenic	NM_001271829	C9orf92	mRNA	chr9	16253105	16203932	-	244606
MACS_peak_5063	chr9	83096928	83097147	220	110	3	1394.12	15	0	intergenic	NM_007005	TLE4	mRNA	chr9	82186687	82341796	+	910350
MACS_peak_5063	chr9	83096928	83097147	220	110	3	1394.12	15	0	intergenic	NM_001282749	TLE4	mRNA	chr9	82186687	82341796	+	910350
MACS_peak_5063	chr9	83096928	83097147	220	110	3	1394.12	15	0	intergenic	NM_001282760	TLE4	mRNA	chr9	82186687	82341796	+	910350
MACS_peak_5063	chr9	83096928	83097147	220	110	3	1394.12	15	0	intergenic	NM_001282753	TLE4	mRNA	chr9	82186687	82341796	+	910350
MACS_peak_5063	chr9	83096928	83097147	220	110	3	1394.12	15	0	intergenic	NM_001282748	TLE4	mRNA	chr9	82186687	82341796	+	910350
MACS_peak_5063	chr9	83096928	83097147	220	110	3	1394.12	15	0	intergenic	NR_104239	TLE4	LncRNA	chr9	82186687	82341796	+	910350
MACS_peak_5630	chrY	18971668	18971887	220	110	3	1394.12	15	0	intergenic	NR_028084	FAM41AY2	LncRNA	chrY	19612837	19628622	+	-641060
MACS_peak_5630	chrY	18971668	18971887	220	110	3	1394.12	15	0	intergenic	NR_028083	FAM41AY1	LncRNA	chrY	19612837	19628622	+	-641060
MACS_peak_4318	chr6	111924747	111924953	207	103	3	1392.4	10.71	0	intron	NM_001164281	TRAF3IP2	mRNA	chr6	111927477	111876580	-	2627
MACS_peak_4318	chr6	111924747	111924953	207	103	3	1392.4	10.71	0	intron	NM_147686	TRAF3IP2	mRNA	chr6	111927477	111876580	-	2627
MACS_peak_4318	chr6	111924747	111924953	207	103	3	1392.4	10.71	0	intron	NR_028338	TRAF3IP2	LncRNA	chr6	111927477	111876580	-	2627
MACS_peak_4825	chr8	69392383	69392589	207	103	3	1392.4	10.71	0	intron	NM_001195639	C8orf34	mRNA	chr8	69242956	69448062	+	149530
MACS_peak_1256	chr13	29449192	29449398	207	103	3	1392.4	10.71	0	intergenic	NM_001033602	MTUS2	mRNA	chr13	29598747	30080084	+	-149452
MACS_peak_4992	chr9	31084172	31084379	208	104	3	1392.4	10.71	0	intergenic	NR_046204	LINC01242	LncRNA	chr9	30408452	30388932	-	-675823
MACS_peak_3861	chr5	39475032	39475267	236	118	4	1391.09	6.67	0	intergenic	NR_104632	LOC101926940	LncRNA	chr5	39520532	39524810	+	-45383
MACS_peak_1828	chr16	34734011	34734261	251	125	3	1389.53	30	0	upstream	NR_026980	LOC146481	LncRNA	chr16	34714967	34711784	-	-19169
MACS_peak_1951	chr17	9580526	9580776	251	125	3	1389.53	30	0	intron	NM_001267576	USP43	mRNA	chr17	9548853	9633003	+	31798
MACS_peak_1951	chr17	9580526	9580776	251	125	3	1389.53	30	0	intron	NM_153210	USP43	mRNA	chr17	9548853	9633003	+	31798
MACS_peak_2119	chr18	28491439	28491688	250	125	3	1389.53	30	0	intergenic	NM_001941	DSC3	mRNA	chr18	28622781	28570051	-	131218
MACS_peak_2119	chr18	28491439	28491688	250	125	3	1389.53	30	0	intergenic	NM_024423	DSC3	mRNA	chr18	28622781	28570051	-	131218
MACS_peak_3571	chr4	100609390	100609639	250	125	3	1389.53	30	0	intergenic	NM_000253	MTTP	mRNA	chr4	100485239	100545154	+	124275
MACS_peak_4931	chr8	142262608	142263123	516	363	5	1389.42	30	0	promoter	NM_001286646	SLC45A4	mRNA	chr8	142264728	142217264	-	1863
MACS_peak_3678	chr4	173370465	173370700	236	118	3	1388.97	21.43	0	intron	NM_001034845	GALNTL6	mRNA	chr4	172734574	173961558	+	636008
MACS_peak_505	chr10	28649183	28649418	236	118	3	1388.97	21.43	0	intergenic	NR_107053	MIR8086	microRNA	chr10	28578279	28578186	-	-71021
MACS_peak_2281	chr2	569491	569728	238	119	3	1388.97	21.43	0	intergenic	NM_152834	TMEM18	mRNA	chr2	677439	667972	-	107830
MACS_peak_1365	chr13	97932348	97932548	201	100	3	1388.45	9.38	0	intron	NM_207304	MBNL2	mRNA	chr13	97874549	98046374	+	57899
MACS_peak_1365	chr13	97932348	97932548	201	100	3	1388.45	9.38	0	intron	NM_144778	MBNL2	mRNA	chr13	97874549	98046374	+	57899
MACS_peak_2625	chr2	187333821	187334023	203	101	3	1388.45	9.38	0	upstream	NM_018471	ZC3H15	mRNA	chr2	187350884	187374087	+	-16962
MACS_peak_2055	chr17	60600892	60601091	200	100	3	1387.9	8.82	0	intron	NM_001284363	TLK2	mRNA	chr17	60558473	60692841	+	42518
MACS_peak_2752	chr2	236718128	236718327	200	100	3	1387.9	8.82	0	intron	NM_014914	AGAP1	mRNA	chr2	236402732	237040444	+	315495
MACS_peak_2752	chr2	236718128	236718327	200	100	3	1387.9	8.82	0	intron	NM_001037131	AGAP1	mRNA	chr2	236402732	237040444	+	315495
MACS_peak_3684	chr4	178744006	178744248	243	121	3	1386.43	25	0	intron	NR_108092	LINC01099	LncRNA	chr4	178829090	178733199	-	84963
MACS_peak_839	chr11	59750265	59750507	243	121	3	1386.43	25	0	intergenic	NM_173801	OOSP2	mRNA	chr11	59807747	59815516	+	-57361
MACS_peak_2581	chr2	161925264	161925508	245	122	3	1386.43	25	0	intergenic	NM_133484	TANK	mRNA	chr2	161993465	162061490	+	-68079
MACS_peak_2581	chr2	161925264	161925508	245	122	3	1386.43	25	0	intergenic	NM_004180	TANK	mRNA	chr2	161993465	162092682	+	-68079
MACS_peak_2589	chr2	165120417	165120660	244	122	3	1386.43	25	0	intergenic	NM_004490	GRB14	mRNA	chr2	165478360	165349322	-	357822
MACS_peak_3648	chr4	154981834	154982076	243	121	3	1386.43	25	0	intergenic	NM_003013	SFRP2	mRNA	chr4	154710228	154701741	-	-271727
MACS_peak_3703	chr4	188959983	188960308	326	163	4	1386.43	33.33	0	intergenic	NM_174900	ZFP42	mRNA	chr4	188916924	188926199	+	43221
MACS_peak_37	chr1	24878316	24878534	219	109	3	1385.62	13.64	0	exon	NR_109781	RP4-594I10.3	LncRNA	chr1	24882515	24865763	-	4090
MACS_peak_2762	chr2	242829441	242829657	217	108	3	1385.62	13.64	0	intron	NR_110220	LINC01237	LncRNA	chr2	242823513	243020873	+	6036
MACS_peak_4194	chr6	21014365	21014582	218	109	3	1385.62	13.64	0	intron	NM_017774	CDKAL1	mRNA	chr6	20534687	21232634	+	479786
MACS_peak_8	chr1	4263883	4264100	218	109	3	1385.62	13.64	0	intergenic	NR_027088	RP5-1166F10.1	LncRNA	chr1	4472110	4484744	+	-208119
MACS_peak_1863	chr16	63718084	63718300	217	108	3	1385.62	13.64	0	intergenic	NM_001797	CDH11	mRNA	chr16	65155919	64980682	-	1437727
MACS_peak_2496	chr2	120389237	120389453	217	108	3	1385.62	13.64	0	intergenic	NM_030577	TMEM177	mRNA	chr2	120436742	120439694	+	-47397
MACS_peak_2496	chr2	120389237	120389453	217	108	3	1385.62	13.64	0	intergenic	NM_001105198	TMEM177	mRNA	chr2	120436742	120439694	+	-47397
MACS_peak_2496	chr2	120389237	120389453	217	108	3	1385.62	13.64	0	intergenic	NM_001105199	TMEM177	mRNA	chr2	120436742	120439694	+	-47397
MACS_peak_3595	chr4	117228828	117229044	217	108	3	1385.62	13.64	0	intergenic	NR_031737	MIR1973	microRNA	chr4	117220880	117220924	+	8056
MACS_peak_962	chr11	133956803	133957030	228	114	3	1381.94	16.67	0	intron	NM_032801	JAM3	mRNA	chr11	133938819	134021652	+	18097
MACS_peak_962	chr11	133956803	133957030	228	114	3	1381.94	16.67	0	intron	NM_001205329	JAM3	mRNA	chr11	133938819	134021652	+	18097
MACS_peak_594	chr10	61370608	61370834	227	113	3	1381.94	16.67	0	intergenic	NM_194298	SLC16A9	mRNA	chr10	61469649	61410521	-	98928
MACS_peak_1647	chr15	52991293	52991518	226	113	3	1381.94	16.67	0	intergenic	NR_104457	FAM214A	LncRNA	chr15	52970831	52873517	-	-20574
MACS_peak_1647	chr15	52991293	52991518	226	113	3	1381.94	16.67	0	intergenic	NM_019600	FAM214A	mRNA	chr15	52970831	52873517	-	-20574
MACS_peak_1965	chr17	17061706	17061933	228	114	3	1381.94	16.67	0	intergenic	NM_178836	PLD6	mRNA	chr17	17109646	17104308	-	47827
MACS_peak_2035	chr17	52740380	52740607	228	114	3	1381.94	16.67	0	intergenic	NM_005486	TOM1L1	mRNA	chr17	52978051	53039328	+	-237558
MACS_peak_2997	chr21	39762463	39762688	226	113	3	1381.94	16.67	0	intergenic	NR_110545	AP001422.3	LncRNA	chr21	39717998	39698280	-	-44577
MACS_peak_2510	chr2	127407164	127407379	216	108	3	1379.12	12.5	0	upstream	NM_002101	GYPC	mRNA	chr2	127413510	127454251	+	-6239
MACS_peak_2510	chr2	127407164	127407379	216	108	3	1379.12	12.5	0	upstream	NM_001256584	GYPC	mRNA	chr2	127413510	127454251	+	-6239
MACS_peak_2510	chr2	127407164	127407379	216	108	3	1379.12	12.5	0	upstream	NM_016815	GYPC	mRNA	chr2	127413510	127454251	+	-6239
MACS_peak_4507	chr7	51077629	51077844	216	108	3	1379.12	12.5	0	intergenic	NM_001001555	GRB10	mRNA	chr7	50861159	50657759	-	-216577
MACS_peak_4839	chr8	76069519	76069734	216	108	3	1379.12	12.5	0	intergenic	NR_103848	CASC9	LncRNA	chr8	76190716	76135351	-	121090
MACS_peak_3200	chr3	67794783	67795044	262	131	3	1375.06	37.5	0	intron	NR_109992	SUCLG2-AS1	LncRNA	chr3	67705120	67998136	+	89793
MACS_peak_2311	chr2	13992901	13993164	264	132	3	1375.06	37.5	0	intergenic	NR_103814	LINC00276	LncRNA	chr2	14541082	14368997	-	548050
MACS_peak_1107	chr12	62295321	62295533	213	106	3	1374.29	11.54	0	intron	NM_178539	FAM19A2	mRNA	chr12	62586620	62102028	-	291193
MACS_peak_3149	chr3	37424782	37424994	213	106	3	1374.29	11.54	0	upstream	NM_178339	C3orf35	mRNA	chr3	37440967	37476988	+	-16079
MACS_peak_5087	chr9	100076291	100076503	213	106	3	1374.29	11.54	0	intron	NM_020893	CCDC180	mRNA	chr9	100069909	100139577	+	6488
MACS_peak_5383	chrX	104594445	104594656	212	106	3	1374.29	11.54	0	intron	NM_017416	IL1RAPL2	mRNA	chrX	103810995	105011822	+	783555
MACS_peak_898	chr11	96919447	96919660	214	107	3	1374.29	11.54	0	intergenic	NR_107016	MIR7976	microRNA	chr11	97490895	97490875	-	571342
MACS_peak_3730	chr5	3447696	3447909	214	107	3	1374.29	11.54	0	intergenic	NR_104618	RP11-121L11.2	LncRNA	chr5	3504118	3496485	-	56316
MACS_peak_5223	chrX	62029449	62029659	211	105	4	1372.86	4	0	intergenic	NM_001012968	SPIN4	mRNA	chrX	62571218	62567106	-	541664
MACS_peak_2184	chr19	22054484	22054762	279	139	3	1372.21	50	0	upstream	NM_001256653	ZNF43	mRNA	chr19	22034870	21987750	-	-19753
MACS_peak_2184	chr19	22054484	22054762	279	139	3	1372.21	50	0	upstream	NM_001256651	ZNF43	mRNA	chr19	22034870	21987750	-	-19753
MACS_peak_2184	chr19	22054484	22054762	279	139	3	1372.21	50	0	upstream	NM_001256650	ZNF43	mRNA	chr19	22034870	21987750	-	-19753
MACS_peak_2184	chr19	22054484	22054762	279	139	3	1372.21	50	0	upstream	NM_001256649	ZNF43	mRNA	chr19	22034870	21987750	-	-19753
MACS_peak_2184	chr19	22054484	22054762	279	139	3	1372.21	50	0	upstream	NM_001256648	ZNF43	mRNA	chr19	22034870	21987750	-	-19753
MACS_peak_5184	chrX	25043303	25043578	276	138	3	1372.21	50	0	upstream	NM_139058	ARX	mRNA	chrX	25034065	25021812	-	-9375
MACS_peak_658	chr10	103797311	103797544	234	117	3	1372.01	18.75	0	intron	NM_024541	C10orf76	mRNA	chr10	103815932	103605355	-	18505
MACS_peak_4828	chr8	70976726	70976958	233	116	3	1372.01	18.75	0	intron	NM_024504	PRDM14	mRNA	chr8	70983562	70963885	-	6720
MACS_peak_1206	chr12	116055658	116055891	234	117	3	1372.01	18.75	0	intergenic	NR_030351	MIR620	microRNA	chr12	116586459	116586364	-	530685
MACS_peak_1311	chr13	68693606	68693838	233	116	3	1372.01	18.75	0	intergenic	NR_038878	LINC00550	LncRNA	chr13	69459457	69435416	-	765735
MACS_peak_2115	chr18	27292554	27292786	233	116	3	1372.01	18.75	0	intergenic	NR_031684	MIR302F	microRNA	chr18	27878875	27878926	+	-586205
MACS_peak_3327	chr3	160884419	160884651	233	116	3	1372.01	18.75	0	intergenic	NM_015938	NMD3	mRNA	chr3	160939098	160969795	+	-54563
MACS_peak_164	chr1	107590920	107591143	224	112	3	1371.39	15	0	upstream	NM_018137	PRMT6	mRNA	chr1	107599266	107601916	+	-8235
MACS_peak_4431	chr7	11192204	11192428	225	112	3	1371.39	15	0	intron	NR_033436	PHF14	LncRNA	chr7	11013498	11209250	+	178818
MACS_peak_4584	chr7	97870361	97870584	224	112	3	1371.39	15	0	exon	NM_015395	TECPR1	mRNA	chr7	97881563	97844754	-	11091
MACS_peak_4956	chr9	9577074	9577297	224	112	3	1371.39	15	0	intron	NM_002839	PTPRD	mRNA	chr9	10612723	8314245	-	1035538
MACS_peak_790	chr11	30883310	30883533	224	112	3	1371.39	15	0	intergenic	NM_020869	DCDC5	mRNA	chr11	31014233	30885149	-	130812
MACS_peak_1078	chr12	46556602	46556824	223	111	3	1371.39	15	0	intergenic	NM_001278389	SLC38A1	mRNA	chr12	46660278	46576839	-	103565
MACS_peak_1541	chr14	86160782	86161006	225	112	3	1371.39	15	0	intergenic	NM_013231	FLRT2	mRNA	chr14	85996487	86094270	+	164407
MACS_peak_1696	chr15	76094807	76095031	225	112	3	1371.39	15	0	intergenic	NR_036198	MIR4313	microRNA	chr15	76054656	76054555	-	-40263
MACS_peak_2057	chr17	61009970	61010193	224	112	3	1371.39	15	0	intergenic	NM_025185	TANC2	mRNA	chr17	61086897	61505067	+	-76816
MACS_peak_2370	chr2	56855383	56855606	224	112	3	1371.39	15	0	intergenic	NM_001080433	CCDC85A	mRNA	chr2	56411257	56613309	+	444237
MACS_peak_2580	chr2	160268083	160268306	224	112	3	1371.39	15	0	intergenic	NM_001128212	WDSUB1	mRNA	chr2	160143236	160092303	-	-124958
MACS_peak_2775	chr20	5654225	5654447	223	111	3	1371.39	15	0	intergenic	NM_019593	GPCPD1	mRNA	chr20	5591672	5525079	-	-62664
MACS_peak_3014	chr22	17036407	17036631	225	112	3	1371.39	15	0	intergenic	NM_014406	CCT8L2	mRNA	chr22	17073700	17071647	-	37181
MACS_peak_3039	chr22	31493852	31494076	225	112	3	1371.39	15	0	intergenic	NM_080430	SELM	mRNA	chr22	31503551	31500762	-	9587
MACS_peak_3219	chr3	86669362	86669661	300	150	4	1371.39	20	0	intergenic	NR_046939	RNU6-69P	LncRNA	chr3	86490361	86490313	-	-179150
MACS_peak_3690	chr4	183136849	183137073	225	112	3	1371.39	15	0	intergenic	NR_031640	MIR1305	microRNA	chr4	183090445	183090531	+	46516
MACS_peak_4480	chr7	36569765	36569989	225	112	3	1371.39	15	0	intergenic	NR_046764	AOAH-IT1	LncRNA	chr7	36639726	36637439	-	69849
MACS_peak_4536	chr7	65807455	65807679	225	112	3	1371.39	15	0	intergenic	NR_026873	LINC00174	LncRNA	chr7	65865395	65841030	-	57828
MACS_peak_4821	chr8	68745680	68745904	225	112	3	1371.39	15	0	intergenic	NM_020361	CPA6	mRNA	chr8	68658620	68334404	-	-87172
MACS_peak_4993	chr9	31097735	31097959	225	112	3	1371.39	15	0	intergenic	NR_046204	LINC01242	LncRNA	chr9	30408452	30388932	-	-689395
MACS_peak_2250	chr19	47598237	47598445	209	104	3	1370.85	10.71	0	intron	NM_015168	ZC3H4	mRNA	chr19	47617009	47567446	-	18668
MACS_peak_5583	chrX	152796044	152796254	211	105	3	1370.85	10.71	0	upstream	NM_021949	ATP2B3	mRNA	chrX	152801579	152848387	+	-5430
MACS_peak_5583	chrX	152796044	152796254	211	105	3	1370.85	10.71	0	upstream	NM_001001344	ATP2B3	mRNA	chrX	152801579	152848387	+	-5430
MACS_peak_247	chr1	164459969	164460177	209	104	3	1370.85	10.71	0	intergenic	NM_001204961	PBX1	mRNA	chr1	164528596	164821060	+	-68523
MACS_peak_247	chr1	164459969	164460177	209	104	3	1370.85	10.71	0	intergenic	NM_001204963	PBX1	mRNA	chr1	164528596	164821060	+	-68523
MACS_peak_247	chr1	164459969	164460177	209	104	3	1370.85	10.71	0	intergenic	NM_002585	PBX1	mRNA	chr1	164528596	164821060	+	-68523
MACS_peak_592	chr10	58832647	58832857	211	105	3	1370.85	10.71	0	intergenic	NR_037490	MIR3924	microRNA	chr10	59064319	59064238	-	231567
MACS_peak_2121	chr18	30234885	30235095	211	105	3	1370.85	10.71	0	intergenic	NM_020805	KLHL14	mRNA	chr18	30352974	30252633	-	117984
MACS_peak_4296	chr6	95030042	95030251	210	105	3	1370.85	10.71	0	intergenic	NR_015362	TSG1	LncRNA	chr6	94416800	94486199	+	613346
MACS_peak_1889	chr16	74312899	74313106	208	104	3	1368.6	10	0	upstream	NM_002811	PSMD7	mRNA	chr16	74330672	74340186	+	-17670
MACS_peak_3256	chr3	122595677	122595883	207	103	3	1368.6	10	0	upstream	NR_024618	LOC100129550	LncRNA	chr3	122605359	122611263	+	-9579
MACS_peak_3323	chr3	160079540	160079747	208	104	3	1368.6	10	0	intron	NM_001190242	IFT80	mRNA	chr3	160101554	159974773	-	21911
MACS_peak_1573	chr14	100215276	100215483	208	104	3	1368.6	10	0	intergenic	NM_004434	EML1	mRNA	chr14	100259744	100408395	+	-44365
MACS_peak_1573	chr14	100215276	100215483	208	104	3	1368.6	10	0	intergenic	NM_001008707	EML1	mRNA	chr14	100259744	100408395	+	-44365
MACS_peak_1018	chr12	13524303	13524506	204	102	3	1367.37	9.38	0	exon	NR_036555	C12orf36	LncRNA	chr12	13529679	13523604	-	5275
MACS_peak_4875	chr8	105173822	105174023	202	101	3	1367.03	8.82	0	intron	NM_014677	RIMS2	mRNA	chr8	104831415	105266656	+	342507
MACS_peak_4875	chr8	105173822	105174023	202	101	3	1367.03	8.82	0	intron	NM_001282881	RIMS2	mRNA	chr8	104831415	105266656	+	342507
MACS_peak_2497	chr2	120724895	120725096	202	101	3	1367.03	8.82	0	intergenic	NM_020909	EPB41L5	mRNA	chr2	120770603	120936697	+	-45608
MACS_peak_2497	chr2	120724895	120725096	202	101	3	1367.03	8.82	0	intergenic	NM_001184939	EPB41L5	mRNA	chr2	120770603	120864492	+	-45608
MACS_peak_2497	chr2	120724895	120725096	202	101	3	1367.03	8.82	0	intergenic	NM_001184937	EPB41L5	mRNA	chr2	120770603	120936697	+	-45608
MACS_peak_2883	chr20	44236498	44236699	202	101	3	1367.03	8.82	0	intergenic	NM_080753	WFDC10A	mRNA	chr20	44258384	44259831	+	-21786
MACS_peak_3124	chr3	18666017	18666217	201	100	3	1367.03	8.82	0	intergenic	NM_001131010	SATB1	mRNA	chr3	18480265	18389132	-	-185852
MACS_peak_5498	chrX	133474529	133474729	201	100	3	1367.03	8.82	0	intergenic	NM_032458	PHF6	mRNA	chrX	133507341	133562822	+	-32712
MACS_peak_5498	chrX	133474529	133474729	201	100	3	1367.03	8.82	0	intergenic	NM_001015877	PHF6	mRNA	chrX	133507341	133562822	+	-32712
MACS_peak_5498	chrX	133474529	133474729	201	100	3	1367.03	8.82	0	intergenic	NM_032335	PHF6	mRNA	chrX	133507341	133549321	+	-32712
MACS_peak_539	chr10	42360527	42361615	1089	344	37	1365.28	0.87	0	intergenic	NR_024380	LOC441666	LncRNA	chr10	42863493	42827313	-	502422
MACS_peak_87	chr1	55256164	55256405	242	121	3	1364.99	21.43	0	intron	NM_001114108	TTC22	mRNA	chr1	55266941	55246751	-	10657
MACS_peak_1176	chr12	103811880	103812119	240	120	3	1364.99	21.43	0	intron	NM_001278420	C12orf42	mRNA	chr12	103889788	103695718	-	77789
MACS_peak_1176	chr12	103811880	103812119	240	120	3	1364.99	21.43	0	intron	NM_001278419	C12orf42	mRNA	chr12	103889788	103695718	-	77789
MACS_peak_1176	chr12	103811880	103812119	240	120	3	1364.99	21.43	0	intron	NM_001099336	C12orf42	mRNA	chr12	103889788	103695718	-	77789
MACS_peak_1176	chr12	103811880	103812119	240	120	3	1364.99	21.43	0	intron	NM_198521	C12orf42	mRNA	chr12	103889788	103695718	-	77789
MACS_peak_3187	chr3	58912218	58912458	241	120	3	1364.99	21.43	0	intron	NR_110820	RP11-147N17.1	LncRNA	chr3	58810196	59004819	+	102142
MACS_peak_3157	chr3	40967722	40967962	241	120	3	1364.99	21.43	0	intergenic	NM_001904	CTNNB1	mRNA	chr3	41240941	41281939	+	-273099
MACS_peak_3157	chr3	40967722	40967962	241	120	3	1364.99	21.43	0	intergenic	NM_001098210	CTNNB1	mRNA	chr3	41240941	41281939	+	-273099
MACS_peak_3157	chr3	40967722	40967962	241	120	3	1364.99	21.43	0	intergenic	NM_001098209	CTNNB1	mRNA	chr3	41240941	41281939	+	-273099
MACS_peak_3360	chr3	190844928	190845166	239	119	3	1364.99	21.43	0	intergenic	NM_198184	OSTN	mRNA	chr3	190930321	190967910	+	-85274
MACS_peak_4687	chr7	159100877	159101117	241	120	3	1364.99	21.43	0	intergenic	NM_003382	VIPR2	mRNA	chr7	158937649	158820865	-	-163348
MACS_peak_3694	chr4	186634947	186635201	255	127	3	1364.35	30	0	intron	NM_001270771	SORBS2	mRNA	chr4	186877870	186506597	-	242796
MACS_peak_3694	chr4	186634947	186635201	255	127	3	1364.35	30	0	intron	NM_021069	SORBS2	mRNA	chr4	186877870	186506597	-	242796
MACS_peak_650	chr10	99562312	99562565	254	127	3	1364.35	30	0	intergenic	NM_003015	SFRP5	mRNA	chr10	99531756	99526507	-	-30682
MACS_peak_1758	chr16	2352505	2352759	255	127	3	1364.35	30	0	intergenic	NR_039868	MIR4717	microRNA	chr16	2324620	2324692	+	28012
MACS_peak_4900	chr8	126583423	126583678	256	128	3	1364.35	30	0	intergenic	NM_001282985	TRIB1	mRNA	chr8	126444450	126450647	+	139100
MACS_peak_690	chr10	118947808	118948027	220	110	3	1363.24	13.64	0	upstream	NM_181840	KCNK18	mRNA	chr10	118956999	118969810	+	-9082
MACS_peak_3440	chr4	38514935	38515154	220	110	3	1363.24	13.64	0	intron	NR_110951	RP11-83C7.2	LncRNA	chr4	38524801	38422282	-	9757
MACS_peak_4315	chr6	109704611	109704831	221	110	3	1363.24	13.64	0	promoter	NM_001142401	CD164	mRNA	chr6	109703762	109687716	-	-959
MACS_peak_4315	chr6	109704611	109704831	221	110	3	1363.24	13.64	0	promoter	NM_001142403	CD164	mRNA	chr6	109703762	109687716	-	-959
MACS_peak_4315	chr6	109704611	109704831	221	110	3	1363.24	13.64	0	promoter	NM_001142402	CD164	mRNA	chr6	109703762	109687716	-	-959
MACS_peak_4315	chr6	109704611	109704831	221	110	3	1363.24	13.64	0	promoter	NM_006016	CD164	mRNA	chr6	109703762	109687716	-	-959
MACS_peak_4315	chr6	109704611	109704831	221	110	3	1363.24	13.64	0	promoter	NM_001142404	CD164	mRNA	chr6	109703762	109687716	-	-959
MACS_peak_508	chr10	29529885	29530105	221	110	3	1363.24	13.64	0	intergenic	NM_032517	LYZL1	mRNA	chr10	29577989	29600158	+	-47994
MACS_peak_4891	chr8	123011504	123011723	220	110	3	1363.24	13.64	0	intergenic	NM_005328	HAS2	mRNA	chr8	122653630	122625270	-	-357983
MACS_peak_4577	chr7	93431434	93431731	298	149	3	1363.13	75	0	intergenic	NR_039796	MIR4652	microRNA	chr7	93346239	93346317	+	85343
MACS_peak_1128	chr12	79734165	79734411	247	123	3	1361.9	25	0	intron	NM_001135805	SYT1	mRNA	chr12	79257772	79845788	+	476516
MACS_peak_1783	chr16	14109735	14109981	247	123	3	1361.9	25	0	promoter	NR_110909	LOC101927311	LncRNA	chr16	14109875	14103132	-	17
MACS_peak_2175	chr19	13036562	13036807	246	123	3	1361.9	25	0	upstream	NM_001105578	SYCE2	mRNA	chr19	13030086	13009893	-	-6598
MACS_peak_2334	chr2	28800808	28801053	246	123	3	1361.9	25	0	intron	NM_153021	PLB1	mRNA	chr2	28718937	28866653	+	81993
MACS_peak_2334	chr2	28800808	28801053	246	123	3	1361.9	25	0	intron	NM_001170585	PLB1	mRNA	chr2	28718937	28866653	+	81993
MACS_peak_936	chr11	119655658	119655903	246	123	3	1361.9	25	0	intergenic	NM_203285	PVRL1	mRNA	chr11	119599435	119508807	-	-56345
MACS_peak_936	chr11	119655658	119655903	246	123	3	1361.9	25	0	intergenic	NM_002855	PVRL1	mRNA	chr11	119599435	119531702	-	-56345
MACS_peak_936	chr11	119655658	119655903	246	123	3	1361.9	25	0	intergenic	NM_203286	PVRL1	mRNA	chr11	119599435	119545098	-	-56345
MACS_peak_951	chr11	128290081	128290329	249	124	3	1361.9	25	0	intergenic	NM_001162422	ETS1	mRNA	chr11	128392205	128328655	-	102000
MACS_peak_951	chr11	128290081	128290329	249	124	3	1361.9	25	0	intergenic	NM_005238	ETS1	mRNA	chr11	128392205	128328655	-	102000
MACS_peak_3044	chr22	32625239	32625484	246	123	3	1361.9	25	0	intergenic	NM_001159545	RFPL2	mRNA	chr22	32600718	32586421	-	-24643
MACS_peak_4269	chr6	72234281	72234529	249	124	3	1361.9	25	0	intergenic	NR_026807	LINC00472	LncRNA	chr6	72130448	72124148	-	-103957
MACS_peak_5185	chrX	29537572	29537819	248	124	3	1361.9	25	0	intergenic	NM_002364	MAGEB2	mRNA	chrX	30233674	30238206	+	-695979
MACS_peak_173	chr1	113622252	113622483	232	116	3	1358.87	16.67	0	intron	NM_014813	LRIG2	mRNA	chr1	113615830	113667342	+	6537
MACS_peak_324	chr1	201045205	201045434	230	115	3	1358.87	16.67	0	intron	NM_000069	CACNA1S	mRNA	chr1	201081694	201008639	-	36375
MACS_peak_3408	chr4	17771421	17771651	231	115	3	1358.87	16.67	0	intron	NM_015688	FAM184B	mRNA	chr4	17783135	17633708	-	11599
MACS_peak_713	chr10	132619768	132619997	230	115	3	1358.87	16.67	0	intergenic	NR_036180	MIR378C	microRNA	chr10	132760931	132760850	-	141049
MACS_peak_2550	chr2	138681985	138682215	231	115	3	1358.87	16.67	0	intergenic	NM_001024075	HNMT	mRNA	chr2	138721807	138739248	+	-39707
MACS_peak_2550	chr2	138681985	138682215	231	115	3	1358.87	16.67	0	intergenic	NM_001024074	HNMT	mRNA	chr2	138721807	138725014	+	-39707
MACS_peak_2550	chr2	138681985	138682215	231	115	3	1358.87	16.67	0	intergenic	NM_006895	HNMT	mRNA	chr2	138721807	138773934	+	-39707
MACS_peak_4705	chr8	9192938	9193169	232	116	3	1358.87	16.67	0	intergenic	NR_040039	RP11-115J16.1	LncRNA	chr8	9182560	9192590	+	10493
MACS_peak_4879	chr8	111272192	111272422	231	115	3	1358.87	16.67	0	intergenic	NM_014379	KCNV1	mRNA	chr8	110986959	110979232	-	-285348
MACS_peak_52	chr1	36079024	36079240	217	108	3	1357.07	12.5	0	intron	NM_001199780	PSMB2	mRNA	chr1	36097138	36065142	-	18006
MACS_peak_2278	chr19	58662096	58662313	218	109	3	1357.07	12.5	0	promoter	NM_024620	ZNF329	mRNA	chr19	58662148	58637694	-	-56
MACS_peak_3631	chr4	141995867	141996083	217	108	3	1357.07	12.5	0	intron	NM_020724	RNF150	mRNA	chr4	142054616	141786724	-	58641
MACS_peak_4450	chr7	20271324	20271542	219	109	3	1357.07	12.5	0	upstream	NM_182762	MACC1	mRNA	chr7	20257013	20174278	-	-14420
MACS_peak_396	chr1	229122361	229122578	218	109	3	1357.07	12.5	0	intergenic	NM_021205	RHOU	mRNA	chr1	228870823	228882416	+	251646
MACS_peak_4070	chr5	154524535	154524751	217	108	3	1357.07	12.5	0	intergenic	NM_001099293	KIF4B	mRNA	chr5	154393259	154397685	+	131384
MACS_peak_5619	chrY	13842508	13842941	434	190	51	1354.87	0.46	0	intergenic	NR_033667	GYG2P1	LncRNA	chrY	14533389	14517914	-	690665
MACS_peak_4843	chr8	80867548	80867787	240	120	4	1353.26	6.67	0	intron	NM_014018	MRPS28	mRNA	chr8	80942506	80831094	-	74839
MACS_peak_2600	chr2	173419321	173419536	216	108	3	1352.53	11.54	0	promoter	NM_002610	PDK1	mRNA	chr2	173420696	173463862	+	-1268
MACS_peak_2600	chr2	173419321	173419536	216	108	3	1352.53	11.54	0	promoter	NR_103729	PDK1	LncRNA	chr2	173420696	173463862	+	-1268
MACS_peak_2600	chr2	173419321	173419536	216	108	3	1352.53	11.54	0	promoter	NM_001278549	PDK1	mRNA	chr2	173420696	173463862	+	-1268
MACS_peak_2713	chr2	226371481	226371696	216	108	3	1352.53	11.54	0	intron	NM_020864	NYAP2	mRNA	chr2	226265601	226518734	+	105987
MACS_peak_765	chr11	16719814	16720102	289	144	4	1352.53	15.38	0	intergenic	NM_014267	C11orf58	mRNA	chr11	16760147	16779901	+	-40189
MACS_peak_4845	chr8	81189402	81189617	216	108	3	1352.53	11.54	0	intergenic	NR_049894	MIR5708	microRNA	chr8	81153623	81153708	+	35886
MACS_peak_2923	chr20	58146413	58146675	263	131	4	1350.04	10	0	upstream	NM_001199505	PHACTR3	mRNA	chr20	58152563	58422766	+	-6019
MACS_peak_4623	chr7	123492182	123492444	263	131	4	1350.04	10	0	intron	NM_012269	HYAL4	mRNA	chr7	123485222	123517531	+	7091
MACS_peak_98	chr1	60606789	60607050	262	131	4	1350.04	10	0	intergenic	NM_152377	C1orf87	mRNA	chr1	60539442	60456065	-	-67477
MACS_peak_1677	chr15	65102569	65102830	262	131	4	1350.04	10	0	intergenic	NM_025049	PIF1	mRNA	chr15	65117867	65107828	-	15168
MACS_peak_1677	chr15	65102569	65102830	262	131	4	1350.04	10	0	intergenic	NM_001286496	PIF1	mRNA	chr15	65117867	65107828	-	15168
MACS_peak_1677	chr15	65102569	65102830	262	131	4	1350.04	10	0	intergenic	NM_001286497	PIF1	mRNA	chr15	65117867	65107828	-	15168
MACS_peak_1677	chr15	65102569	65102830	262	131	4	1350.04	10	0	intergenic	NM_001286499	PIF1	mRNA	chr15	65117867	65107828	-	15168
MACS_peak_3418	chr4	25302983	25303196	214	107	3	1349.35	10.71	0	upstream	NM_024936	ZCCHC4	mRNA	chr4	25314395	25372005	+	-11306
MACS_peak_4441	chr7	16277298	16277511	214	107	3	1349.35	10.71	0	intron	NR_038946	ISPD-AS1	LncRNA	chr7	16250110	16310229	+	27294
MACS_peak_4441	chr7	16277298	16277511	214	107	3	1349.35	10.71	0	intron	NR_038947	ISPD-AS1	LncRNA	chr7	16250110	16310229	+	27294
MACS_peak_2604	chr2	174184606	174184818	213	106	3	1349.35	10.71	0	intergenic	NM_031942	CDCA7	mRNA	chr2	174219560	174233718	+	-34848
MACS_peak_2604	chr2	174184606	174184818	213	106	3	1349.35	10.71	0	intergenic	NM_145810	CDCA7	mRNA	chr2	174219560	174233718	+	-34848
MACS_peak_3973	chr5	92515570	92515783	214	107	3	1349.35	10.71	0	intergenic	NR_109825	NR2F1-AS1	LncRNA	chr5	92907049	92745061	-	391373
MACS_peak_2079	chr17	74112263	74112619	357	178	4	1349.11	50	0	upstream	NM_001145298	EXOC7	mRNA	chr17	74099868	74077073	-	-12573
MACS_peak_2079	chr17	74112263	74112619	357	178	4	1349.11	50	0	upstream	NM_001145297	EXOC7	mRNA	chr17	74099868	74077073	-	-12573
MACS_peak_2079	chr17	74112263	74112619	357	178	4	1349.11	50	0	upstream	NM_001145299	EXOC7	mRNA	chr17	74099868	74077073	-	-12573
MACS_peak_2079	chr17	74112263	74112619	357	178	4	1349.11	50	0	upstream	NM_001013839	EXOC7	mRNA	chr17	74099868	74077073	-	-12573
MACS_peak_2079	chr17	74112263	74112619	357	178	4	1349.11	50	0	upstream	NM_015219	EXOC7	mRNA	chr17	74099868	74077073	-	-12573
MACS_peak_2123	chr18	35281302	35281570	269	134	3	1349.11	37.5	0	intergenic	NR_036202	MIR4318	microRNA	chr18	35237097	35237178	+	44339
MACS_peak_863	chr11	75500893	75501118	226	113	3	1348.71	15	0	intron	NM_032564	DGAT2	mRNA	chr11	75479777	75512581	+	21228
MACS_peak_863	chr11	75500893	75501118	226	113	3	1348.71	15	0	intron	NM_001253891	DGAT2	mRNA	chr11	75479777	75512581	+	21228
MACS_peak_1626	chr15	42916033	42916258	226	113	3	1348.71	15	0	intron	NM_020759	STARD9	mRNA	chr15	42867856	43013196	+	48289
MACS_peak_1906	chr16	82097021	82097248	228	114	3	1348.71	15	0	intron	NM_002153	HSD17B2	mRNA	chr16	82068857	82132139	+	28277
MACS_peak_2018	chr17	41575208	41575433	226	113	3	1348.71	15	0	intron	NM_004941	DHX8	mRNA	chr17	41561333	41601680	+	13987
MACS_peak_2174	chr19	10881858	10882085	228	114	3	1348.71	15	0	upstream	NR_039903	MIR4748	microRNA	chr19	10890929	10891011	+	-8958
MACS_peak_2690	chr2	215424711	215424936	226	113	3	1348.71	15	0	intron	NM_001080500	VWC2L	mRNA	chr2	215276460	215440653	+	148363
MACS_peak_3257	chr3	122927754	122927980	227	113	3	1348.71	15	0	intron	NM_012430	SEC22A	mRNA	chr3	122920773	122992982	+	7094
MACS_peak_3287	chr3	139668609	139668834	226	113	3	1348.71	15	0	intron	NM_022131	CLSTN2	mRNA	chr3	139654026	140286919	+	14695
MACS_peak_3570	chr4	98987768	98987993	226	113	3	1348.71	15	0	intron	NM_174952	STPG2	mRNA	chr4	99064391	98480024	-	76511
MACS_peak_4379	chr6	152810509	152810735	227	113	3	1348.71	15	0	intron	NM_033071	SYNE1	mRNA	chr6	152957986	152442818	-	147364
MACS_peak_453	chr10	4055802	4056027	226	113	3	1348.71	15	0	intergenic	NR_106726	MIR6078	microRNA	chr10	4033351	4033451	+	22563
MACS_peak_673	chr10	109121091	109121316	226	113	3	1348.71	15	0	intergenic	NM_001013031	SORCS1	mRNA	chr10	108924466	108333420	-	-196737
MACS_peak_673	chr10	109121091	109121316	226	113	3	1348.71	15	0	intergenic	NM_052918	SORCS1	mRNA	chr10	108924466	108333420	-	-196737
MACS_peak_673	chr10	109121091	109121316	226	113	3	1348.71	15	0	intergenic	NM_001206569	SORCS1	mRNA	chr10	108924466	108338420	-	-196737
MACS_peak_673	chr10	109121091	109121316	226	113	3	1348.71	15	0	intergenic	NM_001206571	SORCS1	mRNA	chr10	108924466	108338420	-	-196737
MACS_peak_673	chr10	109121091	109121316	226	113	3	1348.71	15	0	intergenic	NM_001206572	SORCS1	mRNA	chr10	108924466	108333420	-	-196737
MACS_peak_673	chr10	109121091	109121316	226	113	3	1348.71	15	0	intergenic	NM_001206570	SORCS1	mRNA	chr10	108924466	108333420	-	-196737
MACS_peak_919	chr11	109196748	109196973	226	113	3	1348.71	15	0	intergenic	NM_207645	C11orf87	mRNA	chr11	109292845	109299893	+	-95985
MACS_peak_1187	chr12	108254997	108255223	227	113	3	1348.71	15	0	intergenic	NR_037629	LOC728739	LncRNA	chr12	108297548	108296926	-	42438
MACS_peak_1546	chr14	89502104	89502330	227	113	3	1348.71	15	0	intergenic	NM_198310	TTC8	mRNA	chr14	89290496	89344340	+	211721
MACS_peak_1546	chr14	89502104	89502330	227	113	3	1348.71	15	0	intergenic	NM_144596	TTC8	mRNA	chr14	89290496	89344340	+	211721
MACS_peak_1546	chr14	89502104	89502330	227	113	3	1348.71	15	0	intergenic	NM_001288783	TTC8	mRNA	chr14	89290496	89344340	+	211721
MACS_peak_1546	chr14	89502104	89502330	227	113	3	1348.71	15	0	intergenic	NM_001288782	TTC8	mRNA	chr14	89290496	89344340	+	211721
MACS_peak_1546	chr14	89502104	89502330	227	113	3	1348.71	15	0	intergenic	NM_198309	TTC8	mRNA	chr14	89290496	89344340	+	211721
MACS_peak_1546	chr14	89502104	89502330	227	113	3	1348.71	15	0	intergenic	NM_001288781	TTC8	mRNA	chr14	89290496	89344340	+	211721
MACS_peak_2373	chr2	59411763	59411990	228	114	3	1348.71	15	0	intergenic	NR_110219	AC007131.1	LncRNA	chr2	59444842	59506535	+	-32966
MACS_peak_2414	chr2	84209556	84209783	228	114	3	1348.71	15	0	intergenic	NR_003663	FUNDC2P2	LncRNA	chr2	84517805	84519324	+	-308136
MACS_peak_3619	chr4	138831031	138831258	228	114	3	1348.71	15	0	intergenic	NR_038380	SLC7A11-AS1	LncRNA	chr4	139010167	139099331	+	-179023
MACS_peak_4458	chr7	23973039	23973265	227	113	3	1348.71	15	0	intergenic	NM_032944	STK31	mRNA	chr7	23749944	23872130	+	223208
MACS_peak_4458	chr7	23973039	23973265	227	113	3	1348.71	15	0	intergenic	NM_001260504	STK31	mRNA	chr7	23749944	23872130	+	223208
MACS_peak_4585	chr7	97930465	97930690	226	113	3	1348.71	15	0	intergenic	NM_015379	BRI3	mRNA	chr7	97910978	97920839	+	19599
MACS_peak_4585	chr7	97930465	97930690	226	113	3	1348.71	15	0	intergenic	NM_001159491	BRI3	mRNA	chr7	97910978	97922275	+	19599
MACS_peak_4727	chr8	21691033	21691258	226	113	3	1348.71	15	0	intergenic	NM_001165038	GFRA2	mRNA	chr8	21646346	21549529	-	-44799
MACS_peak_4727	chr8	21691033	21691258	226	113	3	1348.71	15	0	intergenic	NM_001495	GFRA2	mRNA	chr8	21646346	21549529	-	-44799
MACS_peak_4727	chr8	21691033	21691258	226	113	3	1348.71	15	0	intergenic	NM_001165039	GFRA2	mRNA	chr8	21646346	21549529	-	-44799
MACS_peak_4812	chr8	62688594	62688821	228	114	3	1348.71	15	0	intergenic	NR_039680	MIR4470	microRNA	chr8	62627346	62627418	+	61361
MACS_peak_4985	chr9	24576175	24576400	226	113	3	1348.71	15	0	intergenic	NM_001271706	IZUMO3	mRNA	chr9	24545674	24543212	-	-30613
MACS_peak_768	chr11	17742867	17743102	236	118	3	1348.55	18.75	0	promoter	NM_002478	MYOD1	mRNA	chr11	17741109	17743678	+	1875
MACS_peak_3185	chr3	56589347	56589584	238	119	3	1348.55	18.75	0	promoter	NM_001141947	CCDC66	mRNA	chr3	56591183	56655848	+	-1718
MACS_peak_3185	chr3	56589347	56589584	238	119	3	1348.55	18.75	0	promoter	NM_001012506	CCDC66	mRNA	chr3	56591183	56655848	+	-1718
MACS_peak_3185	chr3	56589347	56589584	238	119	3	1348.55	18.75	0	promoter	NR_024460	CCDC66	LncRNA	chr3	56591183	56655848	+	-1718
MACS_peak_4856	chr8	91243920	91244157	238	119	3	1348.55	18.75	0	intron	NR_051989	LINC00534	LncRNA	chr8	91233715	91400187	+	10323
MACS_peak_86	chr1	54899188	54899424	237	118	3	1348.55	18.75	0	intergenic	NM_145716	SSBP3	mRNA	chr1	54872068	54691103	-	-27238
MACS_peak_86	chr1	54899188	54899424	237	118	3	1348.55	18.75	0	intergenic	NM_018070	SSBP3	mRNA	chr1	54872068	54691103	-	-27238
MACS_peak_86	chr1	54899188	54899424	237	118	3	1348.55	18.75	0	intergenic	NM_001009955	SSBP3	mRNA	chr1	54872068	54691103	-	-27238
MACS_peak_1723	chr15	90096632	90096841	210	105	3	1347.35	10	0	intergenic	NM_152259	TICRR	mRNA	chr15	90118817	90171253	+	-22081
MACS_peak_2217	chr19	34831438	34831647	210	105	3	1347.35	10	0	intergenic	NM_001184722	GPI	mRNA	chr19	34855644	34893318	+	-24102
MACS_peak_2217	chr19	34831438	34831647	210	105	3	1347.35	10	0	intergenic	NM_001289789	GPI	mRNA	chr19	34855644	34893318	+	-24102
MACS_peak_3660	chr4	160018907	160019116	210	105	3	1347.35	10	0	intergenic	NR_039963	MIR3688-2	microRNA	chr4	160049956	160050043	+	-30945
MACS_peak_308	chr1	191001887	191002089	203	101	3	1346.85	8.33	0	intergenic	NR_033922	RP11-463J7.2	LncRNA	chr1	190594019	190770788	+	407969
MACS_peak_2542	chr2	136295329	136295535	207	103	3	1346.35	9.38	0	intron	NM_001282799	R3HDM1	mRNA	chr2	136289024	136482840	+	6408
MACS_peak_2542	chr2	136295329	136295535	207	103	3	1346.35	9.38	0	intron	NM_015361	R3HDM1	mRNA	chr2	136289024	136482840	+	6408
MACS_peak_2071	chr17	69035722	69035929	208	104	3	1346.35	9.38	0	intergenic	NR_104152	CASC17	LncRNA	chr17	69198320	69093914	-	162495
MACS_peak_5465	chrX	125569140	125569344	205	102	3	1346.22	8.82	0	intergenic	NM_178470	DCAF12L1	mRNA	chrX	125686842	125683365	-	117600
MACS_peak_4690	chr8	608958	609288	331	165	3	1343.97	150	0	intergenic	NM_207332	ERICH1	mRNA	chr8	681226	614199	-	72103
MACS_peak_5655	chrY	58864139	58865022	884	337	8	1343.31	6.9	0	intergenic	NM_005840	SPRY3	mRNA	chrY	59100456	59115123	+	-235876
MACS_peak_3320	chr3	158936704	158936946	243	121	3	1341.08	21.43	0	intron	NM_001042705	IQCJ	mRNA	chr3	158787040	158984096	+	149785
MACS_peak_3320	chr3	158936704	158936946	243	121	3	1341.08	21.43	0	intron	NM_001197100	IQCJ	mRNA	chr3	158787040	158984096	+	149785
MACS_peak_1741	chr15	97382528	97382772	245	122	3	1341.08	21.43	0	intergenic	NM_173499	SPATA8	mRNA	chr15	97326678	97328845	+	55972
MACS_peak_3130	chr3	22563361	22563605	245	122	3	1341.08	21.43	0	intergenic	NM_152653	UBE2E2	mRNA	chr3	23244783	23632296	+	-681300
MACS_peak_3617	chr4	138469282	138469581	300	150	4	1340.93	18.18	0	upstream	NM_019035	PCDH18	mRNA	chr4	138453629	138440073	-	-15802
MACS_peak_5038	chr9	70959484	70959707	224	112	3	1340.93	13.64	0	upstream	NM_021965	PGM5	mRNA	chr9	70971814	71145977	+	-12219
MACS_peak_649	chr10	98767967	98768191	225	112	3	1340.93	13.64	0	intergenic	NM_015652	C10orf12	mRNA	chr10	98741040	98745585	+	27039
MACS_peak_1249	chr13	27047750	27047972	223	111	3	1340.93	13.64	0	intergenic	NM_006646	WASF3	mRNA	chr13	27131839	27263082	+	-83978
MACS_peak_3583	chr4	108354140	108354364	225	112	3	1340.93	13.64	0	intergenic	NM_005443	PAPSS1	mRNA	chr4	108641419	108534821	-	287167
MACS_peak_4071	chr5	154889156	154889378	223	111	3	1340.93	13.64	0	intergenic	NM_001099293	KIF4B	mRNA	chr5	154393259	154397685	+	496008
MACS_peak_4766	chr8	42101792	42102016	225	112	3	1340.93	13.64	0	intergenic	NM_001242778	IKBKB	mRNA	chr8	42128819	42190171	+	-26915
MACS_peak_4766	chr8	42101792	42102016	225	112	3	1340.93	13.64	0	intergenic	NM_001556	IKBKB	mRNA	chr8	42128819	42190171	+	-26915
MACS_peak_4766	chr8	42101792	42102016	225	112	3	1340.93	13.64	0	intergenic	NM_001190720	IKBKB	mRNA	chr8	42128819	42190171	+	-26915
MACS_peak_4766	chr8	42101792	42102016	225	112	3	1340.93	13.64	0	intergenic	NR_033818	IKBKB	LncRNA	chr8	42128819	42190171	+	-26915
MACS_peak_4766	chr8	42101792	42102016	225	112	3	1340.93	13.64	0	intergenic	NR_033819	IKBKB	LncRNA	chr8	42128819	42190171	+	-26915
MACS_peak_4766	chr8	42101792	42102016	225	112	3	1340.93	13.64	0	intergenic	NR_040009	IKBKB	LncRNA	chr8	42128819	42190171	+	-26915
MACS_peak_3625	chr4	140370196	140370453	258	129	3	1339.23	30	0	upstream	NM_031296	RAB33B	mRNA	chr4	140374960	140397069	+	-4636
MACS_peak_659	chr10	104357903	104358162	260	130	3	1339.23	30	0	intergenic	NM_030912	TRIM8	mRNA	chr10	104404251	104418076	+	-46219
MACS_peak_868	chr11	77078603	77078862	260	130	3	1339.23	30	0	intergenic	NM_182833	GDPD4	mRNA	chr11	76998463	76927602	-	-80269
MACS_peak_4890	chr8	122057021	122057281	261	130	3	1339.23	30	0	intergenic	NM_021021	SNTB1	mRNA	chr8	121824309	121547984	-	-232842
MACS_peak_153	chr1	98973595	98973846	252	126	3	1337.45	25	0	intergenic	NM_015976	SNX7	mRNA	chr1	99127235	99226056	+	-153515
MACS_peak_153	chr1	98973595	98973846	252	126	3	1337.45	25	0	intergenic	NM_152238	SNX7	mRNA	chr1	99127235	99226056	+	-153515
MACS_peak_153	chr1	98973595	98973846	252	126	3	1337.45	25	0	intergenic	NR_033716	SNX7	LncRNA	chr1	99127235	99226056	+	-153515
MACS_peak_631	chr10	82898548	82898800	253	126	3	1337.45	25	0	intergenic	NM_001145719	SH2D4B	mRNA	chr10	82300574	82406316	+	598100
MACS_peak_1719	chr15	87903405	87903656	252	126	3	1337.45	25	0	intergenic	NR_026869	LINC00052	LncRNA	chr15	88120159	88122917	+	-216629
MACS_peak_1721	chr15	89412217	89412466	250	125	3	1337.45	25	0	intergenic	NM_178232	HAPLN3	mRNA	chr15	89438770	89420518	-	26429
MACS_peak_3548	chr4	85300301	85300551	251	125	3	1337.45	25	0	intergenic	NM_006168	NKX6-1	mRNA	chr4	85419387	85414435	-	118961
MACS_peak_471	chr10	13330568	13330802	235	117	3	1335.86	16.67	0	intron	NM_001037537	PHYH	mRNA	chr10	13341746	13319795	-	11061
MACS_peak_4275	chr6	74965838	74966070	233	116	3	1335.86	16.67	0	intron	NR_110856	RP11-554D15.1	LncRNA	chr6	74779166	75400443	+	186788
MACS_peak_925	chr11	113375148	113375382	235	117	3	1335.86	16.67	0	intergenic	NM_000795	DRD2	mRNA	chr11	113346001	113280316	-	-29264
MACS_peak_925	chr11	113375148	113375382	235	117	3	1335.86	16.67	0	intergenic	NM_016574	DRD2	mRNA	chr11	113346001	113280316	-	-29264
MACS_peak_4279	chr6	79126311	79126544	234	117	3	1335.86	16.67	0	intergenic	NM_001010844	IRAK1BP1	mRNA	chr6	79577260	79610683	+	-450833
MACS_peak_4491	chr7	43082140	43082374	235	117	3	1335.86	16.67	0	intergenic	NM_015052	HECW1	mRNA	chr7	43152197	43602938	+	-69940
MACS_peak_4491	chr7	43082140	43082374	235	117	3	1335.86	16.67	0	intergenic	NM_001287059	HECW1	mRNA	chr7	43152197	43602938	+	-69940
MACS_peak_4988	chr9	26516991	26517223	233	116	3	1335.86	16.67	0	intergenic	NM_001167575	CAAP1	mRNA	chr9	26892826	26840682	-	375719
MACS_peak_4988	chr9	26516991	26517223	233	116	3	1335.86	16.67	0	intergenic	NM_024828	CAAP1	mRNA	chr9	26892826	26840682	-	375719
MACS_peak_415	chr1	236662215	236662434	220	110	3	1335.07	12.5	0	upstream	NM_201545	LGALS8	mRNA	chr1	236681513	236716279	+	-19189
MACS_peak_3650	chr4	155381309	155381528	220	110	3	1335.07	12.5	0	intron	NM_001142552	DCHS2	mRNA	chr4	155412877	155243805	-	31459
MACS_peak_4046	chr5	137672764	137672985	222	111	3	1335.07	12.5	0	promoter	NM_001135647	FAM53C	mRNA	chr5	137673223	137685418	+	-349
MACS_peak_3158	chr3	41056545	41056765	221	110	3	1335.07	12.5	0	intergenic	NM_001904	CTNNB1	mRNA	chr3	41240941	41281939	+	-184286
MACS_peak_3158	chr3	41056545	41056765	221	110	3	1335.07	12.5	0	intergenic	NM_001098210	CTNNB1	mRNA	chr3	41240941	41281939	+	-184286
MACS_peak_3158	chr3	41056545	41056765	221	110	3	1335.07	12.5	0	intergenic	NM_001098209	CTNNB1	mRNA	chr3	41240941	41281939	+	-184286
MACS_peak_4199	chr6	23188472	23188692	221	110	3	1335.07	12.5	0	intergenic	NM_138574	HDGFL1	mRNA	chr6	22569677	22570750	+	618905
MACS_peak_601	chr10	64378047	64378264	218	109	3	1330.82	11.54	0	intron	NM_199452	ZNF365	mRNA	chr10	64280206	64431771	+	97949
MACS_peak_728	chr11	1691368	1691586	219	109	3	1330.82	11.54	0	intron	NM_053005	MOB2	mRNA	chr11	1785501	1490684	-	94024
MACS_peak_2027	chr17	44291992	44292282	291	145	4	1330.82	15.38	0	intron	NM_001193465	KANSL1	mRNA	chr17	44302740	44107281	-	10603
MACS_peak_4492	chr7	43575488	43575705	218	109	3	1330.82	11.54	0	upstream	NR_038276	AC011738.4	LncRNA	chr7	43562141	43548326	-	-13455
MACS_peak_4641	chr7	134155853	134156070	218	109	3	1330.82	11.54	0	upstream	NM_001628	AKR1B1	mRNA	chr7	134143888	134127106	-	-12073
MACS_peak_895	chr11	95995090	95995307	218	109	3	1330.82	11.54	0	intergenic	NR_036125	MIR1260B	microRNA	chr11	96074601	96074690	+	-79403
MACS_peak_2505	chr2	122206849	122207066	218	109	3	1330.82	11.54	0	intergenic	NR_023343	RNU4ATAC	LncRNA	chr2	122288455	122288585	+	-81498
MACS_peak_3008	chr21	46604819	46605037	219	109	3	1330.82	11.54	0	intergenic	NM_133635	POFUT2	mRNA	chr21	46707811	46683842	-	102883
MACS_peak_3008	chr21	46604819	46605037	219	109	3	1330.82	11.54	0	intergenic	NM_015227	POFUT2	mRNA	chr21	46707811	46683842	-	102883
MACS_peak_3008	chr21	46604819	46605037	219	109	3	1330.82	11.54	0	intergenic	NR_004858	POFUT2	LncRNA	chr21	46707811	46683842	-	102883
MACS_peak_244	chr1	162553776	162553975	200	100	3	1329.83	7.5	0	intron	NM_003115	UAP1	mRNA	chr1	162531295	162569633	+	22580
MACS_peak_3760	chr5	10290380	10290579	200	100	3	1329.83	7.5	0	intron	NM_138809	CMBL	mRNA	chr5	10308168	10277706	-	17689
MACS_peak_4345	chr6	130328156	130328421	266	133	4	1329.83	10	0	upstream	NM_032438	L3MBTL3	mRNA	chr6	130339727	130462594	+	-11439
MACS_peak_4345	chr6	130328156	130328421	266	133	4	1329.83	10	0	upstream	NM_001007102	L3MBTL3	mRNA	chr6	130339727	130462594	+	-11439
MACS_peak_4489	chr7	42749760	42749959	200	100	3	1329.83	7.5	0	upstream	NR_110833	AC027269.2	LncRNA	chr7	42746046	42701325	-	-3813
MACS_peak_4960	chr9	12755660	12755859	200	100	3	1329.83	7.5	0	upstream	NM_203403	LURAP1L	mRNA	chr9	12775011	12823059	+	-19252
MACS_peak_892	chr11	94365510	94365775	266	133	4	1329.83	10	0	intergenic	NM_152431	PIWIL4	mRNA	chr11	94300473	94354587	+	65169
MACS_peak_880	chr11	85194906	85195247	342	171	13	1329.11	1.31	0	intron	NM_001142699	DLG2	mRNA	chr11	85338314	83166055	-	143238
MACS_peak_3989	chr5	98009056	98009283	228	114	4	1328.71	5	0	intergenic	NM_001012761	RGMB	mRNA	chr5	98104998	98132198	+	-95829
MACS_peak_5321	chrX	85452006	85452250	245	122	4	1328.69	6.9	0	intron	NM_001139514	DACH2	mRNA	chrX	85403454	86087605	+	48674
MACS_peak_5321	chrX	85452006	85452250	245	122	4	1328.69	6.9	0	intron	NM_053281	DACH2	mRNA	chrX	85403454	86087605	+	48674
MACS_peak_2754	chr2	236959516	236959804	289	144	4	1327.92	14.29	0	intron	NM_014914	AGAP1	mRNA	chr2	236402732	237040444	+	556928
MACS_peak_2754	chr2	236959516	236959804	289	144	4	1327.92	14.29	0	intron	NM_001037131	AGAP1	mRNA	chr2	236402732	237040444	+	556928
MACS_peak_3724	chr5	2242837	2243052	216	108	3	1327.92	10.71	0	intergenic	NR_104616	LOC100506858	LncRNA	chr5	2312315	2303833	-	69371
MACS_peak_4243	chr6	51629603	51629822	220	110	4	1327.88	4.4	0	intron	NM_138694	PKHD1	mRNA	chr6	51952423	51480144	-	322711
MACS_peak_2297	chr2	7098491	7098710	220	110	4	1327.88	4.4	0	intergenic	NR_033997	RNF144A-AS1	LncRNA	chr2	7058813	7052406	-	-39787
MACS_peak_2714	chr2	226559119	226559319	201	100	3	1327.76	7.89	0	intergenic	NR_049839	MIR548AR	microRNA	chr2	226628160	226628181	+	-68941
MACS_peak_2856	chr20	37085210	37085413	204	102	3	1326.28	8.33	0	intergenic	NR_002986	SNORA60	LncRNA	chr20	37078011	37078147	+	7300
MACS_peak_645	chr10	97099969	97100181	213	106	3	1326.15	10	0	intron	NM_001290295	SORBS1	mRNA	chr10	97321177	97071529	-	221102
MACS_peak_645	chr10	97099969	97100181	213	106	3	1326.15	10	0	intron	NM_024991	SORBS1	mRNA	chr10	97321177	97071529	-	221102
MACS_peak_645	chr10	97099969	97100181	213	106	3	1326.15	10	0	intron	NM_001290294	SORBS1	mRNA	chr10	97321177	97071529	-	221102
MACS_peak_645	chr10	97099969	97100181	213	106	3	1326.15	10	0	intron	NM_015385	SORBS1	mRNA	chr10	97321177	97071529	-	221102
MACS_peak_782	chr11	26574906	26575119	214	107	3	1326.15	10	0	intergenic	NM_145650	MUC15	mRNA	chr11	26593815	26580578	-	18803
MACS_peak_782	chr11	26574906	26575119	214	107	3	1326.15	10	0	intergenic	NM_001135092	MUC15	mRNA	chr11	26593815	26580578	-	18803
MACS_peak_782	chr11	26574906	26575119	214	107	3	1326.15	10	0	intergenic	NM_001135091	MUC15	mRNA	chr11	26593815	26580578	-	18803
MACS_peak_2623	chr2	184182779	184182990	212	106	3	1326.15	10	0	intergenic	NM_138285	NUP35	mRNA	chr2	183989082	184026412	+	193802
MACS_peak_2623	chr2	184182779	184182990	212	106	3	1326.15	10	0	intergenic	NM_001287585	NUP35	mRNA	chr2	183989082	184026412	+	193802
MACS_peak_2623	chr2	184182779	184182990	212	106	3	1326.15	10	0	intergenic	NR_109856	NUP35	LncRNA	chr2	183989082	184026412	+	193802
MACS_peak_4203	chr6	24035290	24035502	213	106	3	1326.15	10	0	intergenic	NM_080723	NRSN1	mRNA	chr6	24126413	24147757	+	-91017
MACS_peak_586	chr10	56085901	56086129	229	114	3	1326.1	15	0	intron	NM_001142765	PCDH15	mRNA	chr10	56561051	55580859	-	475036
MACS_peak_586	chr10	56085901	56086129	229	114	3	1326.1	15	0	intron	NM_001142773	PCDH15	mRNA	chr10	56561051	55580859	-	475036
MACS_peak_586	chr10	56085901	56086129	229	114	3	1326.1	15	0	intron	NM_001142766	PCDH15	mRNA	chr10	56561051	55580859	-	475036
MACS_peak_586	chr10	56085901	56086129	229	114	3	1326.1	15	0	intron	NM_001142763	PCDH15	mRNA	chr10	56561051	55580859	-	475036
MACS_peak_586	chr10	56085901	56086129	229	114	3	1326.1	15	0	intron	NM_001142764	PCDH15	mRNA	chr10	56561051	55580859	-	475036
MACS_peak_586	chr10	56085901	56086129	229	114	3	1326.1	15	0	intron	NM_001142767	PCDH15	mRNA	chr10	56561051	55580859	-	475036
MACS_peak_586	chr10	56085901	56086129	229	114	3	1326.1	15	0	intron	NM_001142768	PCDH15	mRNA	chr10	56561051	55580859	-	475036
MACS_peak_586	chr10	56085901	56086129	229	114	3	1326.1	15	0	intron	NM_033056	PCDH15	mRNA	chr10	56561051	55580859	-	475036
MACS_peak_587	chr10	56110187	56110417	231	115	3	1326.1	15	0	intron	NM_001142765	PCDH15	mRNA	chr10	56561051	55580859	-	450749
MACS_peak_587	chr10	56110187	56110417	231	115	3	1326.1	15	0	intron	NM_001142773	PCDH15	mRNA	chr10	56561051	55580859	-	450749
MACS_peak_587	chr10	56110187	56110417	231	115	3	1326.1	15	0	intron	NM_001142766	PCDH15	mRNA	chr10	56561051	55580859	-	450749
MACS_peak_587	chr10	56110187	56110417	231	115	3	1326.1	15	0	intron	NM_001142763	PCDH15	mRNA	chr10	56561051	55580859	-	450749
MACS_peak_587	chr10	56110187	56110417	231	115	3	1326.1	15	0	intron	NM_001142764	PCDH15	mRNA	chr10	56561051	55580859	-	450749
MACS_peak_587	chr10	56110187	56110417	231	115	3	1326.1	15	0	intron	NM_001142767	PCDH15	mRNA	chr10	56561051	55580859	-	450749
MACS_peak_587	chr10	56110187	56110417	231	115	3	1326.1	15	0	intron	NM_001142768	PCDH15	mRNA	chr10	56561051	55580859	-	450749
MACS_peak_587	chr10	56110187	56110417	231	115	3	1326.1	15	0	intron	NM_033056	PCDH15	mRNA	chr10	56561051	55580859	-	450749
MACS_peak_764	chr11	16214585	16214815	231	115	3	1326.1	15	0	intron	NM_001145819	SOX6	mRNA	chr11	16424413	15987994	-	209713
MACS_peak_764	chr11	16214585	16214815	231	115	3	1326.1	15	0	intron	NM_017508	SOX6	mRNA	chr11	16424413	15987994	-	209713
MACS_peak_807	chr11	45180661	45180891	231	115	3	1326.1	15	0	intron	NM_001256695	PRDM11	mRNA	chr11	45168893	45256675	+	11883
MACS_peak_961	chr11	133951792	133952020	229	114	3	1326.1	15	0	intron	NM_032801	JAM3	mRNA	chr11	133938819	134021652	+	13087
MACS_peak_961	chr11	133951792	133952020	229	114	3	1326.1	15	0	intron	NM_001205329	JAM3	mRNA	chr11	133938819	134021652	+	13087
MACS_peak_986	chr12	5140453	5140683	231	115	3	1326.1	15	0	upstream	NM_002234	KCNA5	mRNA	chr12	5153084	5155954	+	-12516
MACS_peak_1672	chr15	62929790	62930021	232	116	3	1326.1	15	0	exon	NR_026897	MGC15885	LncRNA	chr15	62937380	62929370	-	7475
MACS_peak_1898	chr16	79651729	79651960	232	116	3	1326.1	15	0	upstream	NM_001031804	MAF	mRNA	chr16	79634622	79627744	-	-17222
MACS_peak_1898	chr16	79651729	79651960	232	116	3	1326.1	15	0	upstream	NM_005360	MAF	mRNA	chr16	79634622	79627744	-	-17222
MACS_peak_1903	chr16	81303205	81303433	229	114	3	1326.1	15	0	intron	NM_017429	BCMO1	mRNA	chr16	81272295	81324747	+	31024
MACS_peak_1968	chr17	18892249	18892479	231	115	3	1326.1	15	0	intron	NM_001039999	FAM83G	mRNA	chr17	18908060	18874380	-	15696
MACS_peak_2143	chr18	66640259	66640489	231	115	3	1326.1	15	0	intron	NM_024781	CCDC102B	mRNA	chr18	66465316	66722426	+	175058
MACS_peak_2598	chr2	172850036	172850265	230	115	3	1326.1	15	0	upstream	NM_199227	METAP1D	mRNA	chr2	172864803	172945587	+	-14653
MACS_peak_3042	chr22	31946160	31946389	230	115	3	1326.1	15	0	exon	NM_001258326	SFI1	mRNA	chr22	31892124	32014537	+	54150
MACS_peak_3042	chr22	31946160	31946389	230	115	3	1326.1	15	0	exon	NM_014775	SFI1	mRNA	chr22	31892124	32014537	+	54150
MACS_peak_3042	chr22	31946160	31946389	230	115	3	1326.1	15	0	exon	NM_001258327	SFI1	mRNA	chr22	31892124	32014537	+	54150
MACS_peak_3042	chr22	31946160	31946389	230	115	3	1326.1	15	0	exon	NM_001258325	SFI1	mRNA	chr22	31892124	32014537	+	54150
MACS_peak_3042	chr22	31946160	31946389	230	115	3	1326.1	15	0	exon	NM_001007467	SFI1	mRNA	chr22	31892124	32014537	+	54150
MACS_peak_3099	chr3	7474353	7474582	230	115	3	1326.1	15	0	intron	NM_000844	GRM7	mRNA	chr3	6902801	7783218	+	571666
MACS_peak_3099	chr3	7474353	7474582	230	115	3	1326.1	15	0	intron	NM_181874	GRM7	mRNA	chr3	6902801	7783218	+	571666
MACS_peak_3148	chr3	37291189	37291419	231	115	3	1326.1	15	0	intron	NM_001172713	GOLGA4	mRNA	chr3	37284681	37408370	+	6623
MACS_peak_3148	chr3	37291189	37291419	231	115	3	1326.1	15	0	intron	NM_002078	GOLGA4	mRNA	chr3	37284681	37408370	+	6623
MACS_peak_3600	chr4	122075650	122075878	229	114	3	1326.1	15	0	exon	NM_001244764	TNIP3	mRNA	chr4	122148621	122052563	-	72857
MACS_peak_4343	chr6	127831444	127831672	229	114	3	1326.1	15	0	intron	NM_001012279	SOGA3	mRNA	chr6	127840500	127759550	-	8942
MACS_peak_4913	chr8	133048898	133049205	308	154	4	1326.1	20	0	intron	NM_001080399	OC90	mRNA	chr8	133071627	133036466	-	22576
MACS_peak_5591	chrY	137241	137470	230	115	3	1326.1	15	0	upstream	NR_028057	PLCXD1	LncRNA	chrY	142990	170022	+	-5635
MACS_peak_218	chr1	150526411	150526642	232	116	3	1326.1	15	0	intergenic	NR_036211	MIR4257	microRNA	chr1	150524404	150524490	+	2122
MACS_peak_297	chr1	186979685	186979914	230	115	3	1326.1	15	0	intergenic	NM_024420	PLA2G4A	mRNA	chr1	186798031	186958113	+	181768
MACS_peak_1340	chr13	82788534	82788763	230	115	3	1326.1	15	0	intergenic	NM_052910	SLITRK1	mRNA	chr13	84456528	84451339	-	1667880
MACS_peak_1340	chr13	82788534	82788763	230	115	3	1326.1	15	0	intergenic	NM_001281503	SLITRK1	mRNA	chr13	84456528	84451339	-	1667880
MACS_peak_1742	chr15	97524113	97524342	230	115	3	1326.1	15	0	intergenic	NM_173499	SPATA8	mRNA	chr15	97326678	97328845	+	197549
MACS_peak_2147	chr18	71615027	71615258	232	116	3	1326.1	15	0	intergenic	NM_152676	FBXO15	mRNA	chr18	71814999	71740587	-	199857
MACS_peak_2403	chr2	76242799	76243027	229	114	3	1326.1	15	0	intergenic	NM_003203	GCFC2	mRNA	chr2	75938111	75889831	-	-304802
MACS_peak_2403	chr2	76242799	76243027	229	114	3	1326.1	15	0	intergenic	NM_001201335	GCFC2	mRNA	chr2	75938111	75928908	-	-304802
MACS_peak_3196	chr3	65133328	65133558	231	115	3	1326.1	15	0	intergenic	NR_030317	MIR548A2	microRNA	chr3	64705682	64941858	+	427761
MACS_peak_3324	chr3	160124883	160125111	229	114	3	1326.1	15	0	intergenic	NR_029525	MIR16-2	microRNA	chr3	160122532	160122613	+	2465
MACS_peak_3407	chr4	16507745	16507975	231	115	3	1326.1	15	0	intergenic	NR_049865	MIR548AX	microRNA	chr4	16623654	16595985	-	115794
MACS_peak_3545	chr4	82560048	82560279	232	116	3	1326.1	15	0	intergenic	NM_152545	RASGEF1B	mRNA	chr4	82393061	82348218	-	-167102
MACS_peak_4087	chr5	164357365	164357593	229	114	3	1326.1	15	0	intergenic	NR_105065	LOC102546299	LncRNA	chr5	163897284	163969989	+	460195
MACS_peak_4447	chr7	19248110	19248339	230	115	3	1326.1	15	0	intergenic	NM_152898	FERD3L	mRNA	chr7	19185044	19184404	-	-63180
MACS_peak_4748	chr8	32926355	32926586	232	116	3	1326.1	15	0	intergenic	NM_001159996	NRG1	mRNA	chr8	32579350	32622558	+	347120
MACS_peak_5335	chrX	89390034	89390264	231	115	3	1326.1	15	0	intergenic	NM_138960	TGIF2LX	mRNA	chrX	89176939	89177882	+	213210
MACS_peak_1270	chr13	36700964	36701174	211	105	3	1325.38	9.38	0	intron	NM_004734	DCLK1	mRNA	chr13	36705514	36342788	-	4445
MACS_peak_1502	chr14	69879502	69879712	211	105	3	1325.38	9.38	0	intron	NM_001252148	SLC39A9	mRNA	chr14	69865384	69929107	+	14223
MACS_peak_1502	chr14	69879502	69879712	211	105	3	1325.38	9.38	0	intron	NM_018375	SLC39A9	mRNA	chr14	69865384	69929107	+	14223
MACS_peak_1502	chr14	69879502	69879712	211	105	3	1325.38	9.38	0	intron	NM_001252150	SLC39A9	mRNA	chr14	69865384	69929107	+	14223
MACS_peak_2067	chr17	66967287	66967497	211	105	3	1325.38	9.38	0	upstream	NM_007168	ABCA8	mRNA	chr17	66951533	66863427	-	-15859
MACS_peak_2067	chr17	66967287	66967497	211	105	3	1325.38	9.38	0	upstream	NM_001288986	ABCA8	mRNA	chr17	66951533	66863427	-	-15859
MACS_peak_2067	chr17	66967287	66967497	211	105	3	1325.38	9.38	0	upstream	NM_001288985	ABCA8	mRNA	chr17	66951533	66863427	-	-15859
MACS_peak_1520	chr14	75943971	75944181	211	105	3	1325.38	9.38	0	intergenic	NM_006399	BATF	mRNA	chr14	75988783	76013334	+	-44707
MACS_peak_1847	chr16	52364865	52365073	209	104	3	1325.38	9.38	0	intergenic	NM_001080430	TOX3	mRNA	chr16	52580806	52471917	-	215837
MACS_peak_5312	chrX	83195797	83196007	211	105	3	1325.38	9.38	0	intergenic	NM_021118	CYLC1	mRNA	chrX	83116133	83141708	+	79769
MACS_peak_5312	chrX	83195797	83196007	211	105	3	1325.38	9.38	0	intergenic	NM_001271680	CYLC1	mRNA	chrX	83116133	83141708	+	79769
MACS_peak_791	chr11	31438643	31438882	240	120	3	1325.15	18.75	0	intron	NM_181706	DNAJC24	mRNA	chr11	31391376	31454382	+	47386
MACS_peak_3023	chr22	21943495	21943734	240	120	3	1325.15	18.75	0	intron	NR_046082	UBE2L3	LncRNA	chr22	21922018	21978323	+	21596
MACS_peak_628	chr10	80477073	80477312	240	120	3	1325.15	18.75	0	intergenic	NR_024431	ZMIZ1-AS1	LncRNA	chr10	80827205	80703082	-	350013
MACS_peak_628	chr10	80477073	80477312	240	120	3	1325.15	18.75	0	intergenic	NR_024429	ZMIZ1-AS1	LncRNA	chr10	80827205	80703082	-	350013
MACS_peak_628	chr10	80477073	80477312	240	120	3	1325.15	18.75	0	intergenic	NR_015429	ZMIZ1-AS1	LncRNA	chr10	80827205	80703082	-	350013
MACS_peak_1335	chr13	81508795	81509034	240	120	3	1325.15	18.75	0	intergenic	NM_005842	SPRY2	mRNA	chr13	80915086	80910111	-	-593828
MACS_peak_3971	chr5	92129072	92129312	241	120	3	1325.15	18.75	0	intergenic	NR_109825	NR2F1-AS1	LncRNA	chr5	92907049	92745061	-	777857
MACS_peak_4918	chr8	134748248	134748487	240	120	3	1325.15	18.75	0	intergenic	NM_003033	ST3GAL1	mRNA	chr8	134584183	134467090	-	-164184
MACS_peak_4918	chr8	134748248	134748487	240	120	3	1325.15	18.75	0	intergenic	NM_173344	ST3GAL1	mRNA	chr8	134584183	134467090	-	-164184
MACS_peak_135	chr1	86065047	86065318	272	136	3	1323.23	37.5	0	intergenic	NM_001554	CYR61	mRNA	chr1	86046443	86049648	+	18739
MACS_peak_5573	chrX	150411869	150412127	259	129	4	1319.23	8.7	0	intergenic	NM_004224	GPR50	mRNA	chrX	150345055	150349937	+	66943
MACS_peak_959	chr11	132473081	132473307	227	113	3	1318.67	13.64	0	intron	NM_002545	OPCML	mRNA	chr11	132813037	132284874	-	339843
MACS_peak_3592	chr4	113304559	113304786	228	114	3	1318.67	13.64	0	intron	NM_025144	ALPK1	mRNA	chr4	113218498	113363764	+	86174
MACS_peak_3592	chr4	113304559	113304786	228	114	3	1318.67	13.64	0	intron	NM_001253884	ALPK1	mRNA	chr4	113218498	113363764	+	86174
MACS_peak_3592	chr4	113304559	113304786	228	114	3	1318.67	13.64	0	intron	NM_001102406	ALPK1	mRNA	chr4	113218498	113363764	+	86174
MACS_peak_4860	chr8	93742116	93742342	227	113	3	1318.67	13.64	0	intron	NR_046114	FLJ46284	LncRNA	chr8	93798288	93725189	-	56059
MACS_peak_356	chr1	215621465	215621690	226	113	3	1318.67	13.64	0	intergenic	NM_016121	KCTD3	mRNA	chr1	215740734	215795149	+	-119157
MACS_peak_1137	chr12	86732827	86733053	227	113	3	1318.67	13.64	0	intergenic	NR_039710	MIR548AL	microRNA	chr12	86946729	86946651	-	213789
MACS_peak_1443	chr14	45004073	45004299	227	113	3	1318.67	13.64	0	intergenic	NM_032135	FSCB	mRNA	chr14	44976499	44973353	-	-27687
MACS_peak_2397	chr2	72198700	72198925	226	113	3	1318.67	13.64	0	intergenic	NM_019885	CYP26B1	mRNA	chr2	72374991	72356366	-	176179
MACS_peak_2397	chr2	72198700	72198925	226	113	3	1318.67	13.64	0	intergenic	NM_001277742	CYP26B1	mRNA	chr2	72374991	72356366	-	176179
MACS_peak_467	chr10	11918119	11918364	246	123	3	1317.22	21.43	0	intron	NR_038222	PROSER2-AS1	LncRNA	chr10	11936709	11891606	-	18468
MACS_peak_1451	chr14	47650512	47650760	249	124	3	1317.22	21.43	0	intron	NM_182830	MDGA2	mRNA	chr14	47812449	47308825	-	161813
MACS_peak_1800	chr16	30049130	30049460	331	165	4	1317.22	28.57	0	upstream	NM_031478	FAM57B	mRNA	chr16	30042186	30035747	-	-7109
MACS_peak_4487	chr7	42214060	42214307	248	124	3	1317.22	21.43	0	intron	NM_000168	GLI3	mRNA	chr7	42276618	42000547	-	62435
MACS_peak_4733	chr8	22848910	22849156	247	123	3	1317.22	21.43	0	intron	NM_001160036	RHOBTB2	mRNA	chr8	22844929	22877710	+	4104
MACS_peak_4872	chr8	104811468	104811716	249	124	3	1317.22	21.43	0	upstream	NM_014677	RIMS2	mRNA	chr8	104831415	105266656	+	-19823
MACS_peak_4872	chr8	104811468	104811716	249	124	3	1317.22	21.43	0	upstream	NM_001282881	RIMS2	mRNA	chr8	104831415	105266656	+	-19823
MACS_peak_161	chr1	107406506	107406753	248	124	3	1317.22	21.43	0	intergenic	NM_018137	PRMT6	mRNA	chr1	107599266	107601916	+	-192637
MACS_peak_168	chr1	109181925	109182170	246	123	3	1317.22	21.43	0	intergenic	NM_001102592	HENMT1	mRNA	chr1	109203744	109190909	-	21697
MACS_peak_170	chr1	111294360	111294608	249	124	3	1317.22	21.43	0	intergenic	NM_002232	KCNA3	mRNA	chr1	111217655	111215073	-	-76829
MACS_peak_493	chr10	22825313	22825559	247	123	3	1317.22	21.43	0	intergenic	NR_036533	LOC100499489	LncRNA	chr10	22726858	22724353	-	-98578
MACS_peak_2472	chr2	104987141	104987386	246	123	3	1317.22	21.43	0	intergenic	NR_037885	LOC100287010	LncRNA	chr2	105024790	104995307	-	37527
MACS_peak_4349	chr6	131683841	131684089	249	124	3	1317.22	21.43	0	intergenic	NM_004842	AKAP7	mRNA	chr6	131571298	131604675	+	112667
MACS_peak_4349	chr6	131683841	131684089	249	124	3	1317.22	21.43	0	intergenic	NM_138633	AKAP7	mRNA	chr6	131571298	131604675	+	112667
MACS_peak_766	chr11	16769444	16769689	246	123	4	1315.61	6.67	0	intron	NM_014267	C11orf58	mRNA	chr11	16760147	16779901	+	9419
MACS_peak_63	chr1	41303662	41304530	869	409	4	1314.95	100	0	intergenic	NM_133467	CITED4	mRNA	chr1	41328018	41326727	-	23922
MACS_peak_389	chr1	227043823	227044045	223	111	3	1313.13	12.5	0	upstream	NM_000447	PSEN2	mRNA	chr1	227058272	227083804	+	-14338
MACS_peak_389	chr1	227043823	227044045	223	111	3	1313.13	12.5	0	upstream	NM_012486	PSEN2	mRNA	chr1	227058272	227083804	+	-14338
MACS_peak_1218	chr12	124180855	124181078	224	112	3	1313.13	12.5	0	upstream	NM_012463	ATP6V0A2	mRNA	chr12	124196864	124246301	+	-15898
MACS_peak_399	chr1	230108660	230108882	223	111	3	1313.13	12.5	0	intergenic	NM_004481	GALNT2	mRNA	chr1	230202955	230417875	+	-94184
MACS_peak_1324	chr13	74874578	74874802	225	112	3	1313.13	12.5	0	intergenic	NR_047005	LINC00381	LncRNA	chr13	74993309	75009296	+	-118619
MACS_peak_1413	chr14	30564190	30564414	225	112	3	1313.13	12.5	0	intergenic	NM_002742	PRKD1	mRNA	chr14	30396899	30045686	-	-167403
MACS_peak_1494	chr14	64699460	64699683	224	112	3	1313.13	12.5	0	intergenic	NM_182910	SYNE2	mRNA	chr14	64682671	64693167	+	16900
MACS_peak_3610	chr4	135195301	135195523	223	111	3	1313.13	12.5	0	intergenic	NM_001114734	PABPC4L	mRNA	chr4	135122903	135117488	-	-72509
MACS_peak_4505	chr7	50265758	50265980	223	111	3	1313.13	12.5	0	intergenic	NM_001220771	IKZF1	mRNA	chr7	50344377	50472798	+	-78508
MACS_peak_4505	chr7	50265758	50265980	223	111	3	1313.13	12.5	0	intergenic	NM_001220776	IKZF1	mRNA	chr7	50344377	50472798	+	-78508
MACS_peak_4505	chr7	50265758	50265980	223	111	3	1313.13	12.5	0	intergenic	NM_001220775	IKZF1	mRNA	chr7	50344377	50472798	+	-78508
MACS_peak_4505	chr7	50265758	50265980	223	111	3	1313.13	12.5	0	intergenic	NM_001220774	IKZF1	mRNA	chr7	50344377	50472798	+	-78508
MACS_peak_4505	chr7	50265758	50265980	223	111	3	1313.13	12.5	0	intergenic	NM_001220773	IKZF1	mRNA	chr7	50344377	50472798	+	-78508
MACS_peak_4505	chr7	50265758	50265980	223	111	3	1313.13	12.5	0	intergenic	NM_001220772	IKZF1	mRNA	chr7	50344377	50472798	+	-78508
MACS_peak_4505	chr7	50265758	50265980	223	111	3	1313.13	12.5	0	intergenic	NM_006060	IKZF1	mRNA	chr7	50344377	50472798	+	-78508
MACS_peak_4505	chr7	50265758	50265980	223	111	3	1313.13	12.5	0	intergenic	NM_001220767	IKZF1	mRNA	chr7	50344377	50472798	+	-78508
MACS_peak_4505	chr7	50265758	50265980	223	111	3	1313.13	12.5	0	intergenic	NM_001220766	IKZF1	mRNA	chr7	50344377	50472798	+	-78508
MACS_peak_4505	chr7	50265758	50265980	223	111	3	1313.13	12.5	0	intergenic	NM_001220765	IKZF1	mRNA	chr7	50344377	50472798	+	-78508
MACS_peak_4505	chr7	50265758	50265980	223	111	3	1313.13	12.5	0	intergenic	NM_001220770	IKZF1	mRNA	chr7	50344377	50472798	+	-78508
MACS_peak_4505	chr7	50265758	50265980	223	111	3	1313.13	12.5	0	intergenic	NM_001220769	IKZF1	mRNA	chr7	50344377	50472798	+	-78508
MACS_peak_4505	chr7	50265758	50265980	223	111	3	1313.13	12.5	0	intergenic	NM_001220768	IKZF1	mRNA	chr7	50344377	50472798	+	-78508
MACS_peak_4631	chr7	130934000	130934223	224	112	3	1313.13	12.5	0	intergenic	NM_013255	MKLN1	mRNA	chr7	131012594	131181398	+	-78483
MACS_peak_1642	chr15	50914025	50914280	256	128	3	1313.05	25	0	intron	NM_017672	TRPM7	mRNA	chr15	50979012	50849351	-	64860
MACS_peak_5123	chr9	119237696	119237952	257	128	3	1313.05	25	0	intron	NM_014010	ASTN2	mRNA	chr9	120177317	119187503	-	939493
MACS_peak_1892	chr16	74867463	74867717	255	127	3	1313.05	25	0	intergenic	NM_024306	FA2H	mRNA	chr16	74808729	74746855	-	-58861
MACS_peak_3318	chr3	158006175	158006412	238	119	3	1312.91	16.67	0	intron	NM_001271838	RSRC1	mRNA	chr3	157827840	158262624	+	178453
MACS_peak_3318	chr3	158006175	158006412	238	119	3	1312.91	16.67	0	intron	NM_016625	RSRC1	mRNA	chr3	157827840	158262624	+	178453
MACS_peak_3318	chr3	158006175	158006412	238	119	3	1312.91	16.67	0	intron	NM_001271834	RSRC1	mRNA	chr3	157827840	158262624	+	178453
MACS_peak_711	chr10	132262736	132262972	237	118	3	1312.91	16.67	0	intergenic	NM_006541	GLRX3	mRNA	chr10	131934638	131977932	+	328216
MACS_peak_711	chr10	132262736	132262972	237	118	3	1312.91	16.67	0	intergenic	NM_001199868	GLRX3	mRNA	chr10	131934638	131978646	+	328216
MACS_peak_5099	chr9	105233970	105234205	236	118	3	1312.91	16.67	0	intergenic	NR_103830	LINC00587	LncRNA	chr9	105281918	105419791	+	-47831
MACS_peak_2163	chr19	4834036	4834265	230	115	4	1310.89	5	0	upstream	NM_182919	TICAM1	mRNA	chr19	4831754	4815935	-	-2396
MACS_peak_175	chr1	114258997	114259199	203	101	3	1309.67	7.5	0	intron	NM_006608	PHTF1	mRNA	chr1	114301777	114239823	-	42679
MACS_peak_915	chr11	107719221	107719423	203	101	3	1309.67	7.5	0	intron	NM_017515	SLC35F2	mRNA	chr11	107729914	107661716	-	10592
MACS_peak_923	chr11	112422775	112422976	202	101	3	1309.67	7.5	0	intron	NR_104155	RP11-65M17.1	LncRNA	chr11	112426525	112404944	-	3650
MACS_peak_1123	chr12	74571245	74571446	202	101	3	1309.67	7.5	0	intron	NR_038300	RP11-81H3.2	LncRNA	chr12	74686411	74526955	-	115066
MACS_peak_1582	chr14	102744185	102744387	203	101	3	1309.67	7.5	0	intron	NM_014226	MOK	mRNA	chr14	102771537	102695157	-	27251
MACS_peak_1582	chr14	102744185	102744387	203	101	3	1309.67	7.5	0	intron	NM_001272011	MOK	mRNA	chr14	102771537	102695157	-	27251
MACS_peak_2378	chr2	61660803	61661003	201	100	3	1309.67	7.5	0	upstream	NR_003707	SNORA70B	LncRNA	chr2	61644512	61644378	-	-16391
MACS_peak_2994	chr21	37565594	37565794	201	100	3	1309.67	7.5	0	intron	NM_005128	DOPEY2	mRNA	chr21	37536838	37666572	+	28856
MACS_peak_3926	chr5	66350998	66351198	201	100	3	1309.67	7.5	0	intron	NM_001290227	MAST4	mRNA	chr5	66300447	66465423	+	50651
MACS_peak_4596	chr7	103154994	103155194	201	100	3	1309.67	7.5	0	intron	NM_005045	RELN	mRNA	chr7	103629963	103112230	-	474869
MACS_peak_4596	chr7	103154994	103155194	201	100	3	1309.67	7.5	0	intron	NM_173054	RELN	mRNA	chr7	103629963	103112230	-	474869
MACS_peak_4741	chr8	27168262	27168462	201	100	3	1309.67	7.5	0	promoter	NM_171982	TRIM35	mRNA	chr8	27168834	27142403	-	472
MACS_peak_5113	chr9	113506565	113506767	203	101	3	1309.67	7.5	0	intron	NM_001166280	MUSK	mRNA	chr9	113431050	113563278	+	75616
MACS_peak_5113	chr9	113506565	113506767	203	101	3	1309.67	7.5	0	intron	NM_001166281	MUSK	mRNA	chr9	113431050	113563278	+	75616
MACS_peak_5113	chr9	113506565	113506767	203	101	3	1309.67	7.5	0	intron	NM_005592	MUSK	mRNA	chr9	113431050	113563278	+	75616
MACS_peak_5456	chrX	122986692	122986892	201	100	3	1309.67	7.5	0	upstream	NM_001204401	XIAP	mRNA	chrX	122993661	123047829	+	-6869
MACS_peak_329	chr1	203797220	203797420	201	100	3	1309.67	7.5	0	intergenic	NM_001174108	ZBED6	mRNA	chr1	203766650	203769590	+	30670
MACS_peak_1030	chr12	20475219	20475420	202	101	3	1309.67	7.5	0	intergenic	NM_000921	PDE3A	mRNA	chr12	20522178	20837041	+	-46859
MACS_peak_1090	chr12	51931753	51931953	201	100	3	1309.67	7.5	0	intergenic	NM_001177984	SCN8A	mRNA	chr12	51985019	52206648	+	-53166
MACS_peak_1090	chr12	51931753	51931953	201	100	3	1309.67	7.5	0	intergenic	NM_014191	SCN8A	mRNA	chr12	51985019	52206648	+	-53166
MACS_peak_1159	chr12	95081433	95081635	203	101	3	1309.67	7.5	0	intergenic	NM_020698	TMCC3	mRNA	chr12	95044324	94960899	-	-37210
MACS_peak_1374	chr13	106618401	106618602	202	101	3	1309.67	7.5	0	intergenic	NR_046391	LINC00343	LncRNA	chr13	106359217	106414143	+	259284
MACS_peak_2230	chr19	40052275	40052475	201	100	3	1309.67	7.5	0	intergenic	NM_153232	EID2	mRNA	chr19	40030838	40029446	-	-21537
MACS_peak_3050	chr22	34714359	34714559	201	100	3	1309.67	7.5	0	intergenic	NM_133642	LARGE	mRNA	chr22	34316416	33669061	-	-398043
MACS_peak_3050	chr22	34714359	34714559	201	100	3	1309.67	7.5	0	intergenic	NM_004737	LARGE	mRNA	chr22	34316416	33669061	-	-398043
MACS_peak_3423	chr4	30240431	30240632	202	101	3	1309.67	7.5	0	intergenic	NM_032456	PCDH7	mRNA	chr4	30722029	30726957	+	-481498
MACS_peak_3797	chr5	18747292	18747492	201	100	3	1309.67	7.5	0	intergenic	NM_001167667	CDH18	mRNA	chr5	19988353	19473154	-	1240961
MACS_peak_3797	chr5	18747292	18747492	201	100	3	1309.67	7.5	0	intergenic	NM_004934	CDH18	mRNA	chr5	19988353	19473154	-	1240961
MACS_peak_4001	chr5	108518092	108518362	271	135	4	1309.67	10	0	intergenic	NM_014819	PJA2	mRNA	chr5	108745675	108670409	-	227448
MACS_peak_4026	chr5	122976950	122977218	269	134	4	1309.67	10	0	intergenic	NM_004384	CSNK1G3	mRNA	chr5	122881110	122952738	+	95974
MACS_peak_4026	chr5	122976950	122977218	269	134	4	1309.67	10	0	intergenic	NM_001044723	CSNK1G3	mRNA	chr5	122881110	122952738	+	95974
MACS_peak_4026	chr5	122976950	122977218	269	134	4	1309.67	10	0	intergenic	NM_001270572	CSNK1G3	mRNA	chr5	122881110	122952738	+	95974
MACS_peak_4153	chr6	8163024	8163291	268	134	4	1309.67	10	0	intergenic	NM_001135650	EEF1E1	mRNA	chr6	8102828	8073592	-	-60329
MACS_peak_4153	chr6	8163024	8163291	268	134	4	1309.67	10	0	intergenic	NM_004280	EEF1E1	mRNA	chr6	8102828	8079627	-	-60329
MACS_peak_4153	chr6	8163024	8163291	268	134	4	1309.67	10	0	intergenic	NR_037618	EEF1E1-BLOC1S5	LncRNA	chr6	8102828	8013799	-	-60329
MACS_peak_4261	chr6	67695921	67696123	203	101	3	1309.67	7.5	0	intergenic	NR_026540	SLC25A51P1	LncRNA	chr6	66497771	66499376	+	1198251
MACS_peak_4647	chr7	137227462	137227664	203	101	3	1309.67	7.5	0	intergenic	NM_002825	PTN	mRNA	chr7	137028546	136912091	-	-199017
MACS_peak_4692	chr8	2096068	2096270	203	101	3	1309.67	7.5	0	intergenic	NR_106983	MIR7160	microRNA	chr8	2024668	2024720	+	71501
MACS_peak_1293	chr13	49668704	49668923	220	110	3	1309.17	11.54	0	upstream	NM_014923	FNDC3A	mRNA	chr13	49684438	49783915	+	-15625
MACS_peak_2308	chr2	11903417	11903638	222	111	3	1309.17	11.54	0	intron	NM_145693	LPIN1	mRNA	chr2	11886721	11967533	+	16806
MACS_peak_4237	chr6	45365071	45365291	221	110	3	1309.17	11.54	0	upstream	NM_001261823	SUPT3H	mRNA	chr6	45345788	44794466	-	-19393
MACS_peak_4237	chr6	45365071	45365291	221	110	3	1309.17	11.54	0	upstream	NM_003599	SUPT3H	mRNA	chr6	45345788	44794466	-	-19393
MACS_peak_4237	chr6	45365071	45365291	221	110	3	1309.17	11.54	0	upstream	NM_181356	SUPT3H	mRNA	chr6	45345788	44794466	-	-19393
MACS_peak_150	chr1	96975005	96975226	222	111	3	1309.17	11.54	0	intergenic	NR_110693	RP5-898J17.1	LncRNA	chr1	96839681	96719624	-	-135434
MACS_peak_1102	chr12	59714527	59714747	221	110	3	1309.17	11.54	0	intergenic	NM_001270622	SLC16A7	mRNA	chr12	59989820	60183635	+	-275183
MACS_peak_1102	chr12	59714527	59714747	221	110	3	1309.17	11.54	0	intergenic	NM_001270623	SLC16A7	mRNA	chr12	59989820	60183635	+	-275183
MACS_peak_1593	chr14	105591636	105591856	221	110	3	1309.17	11.54	0	intergenic	NR_106823	MIR6765	microRNA	chr14	105617201	105617114	-	25455
MACS_peak_4506	chr7	50898845	50899066	222	111	3	1309.17	11.54	0	intergenic	NM_001001555	GRB10	mRNA	chr7	50861159	50657759	-	-37796
MACS_peak_5098	chr9	105013287	105013506	220	110	3	1309.17	11.54	0	intergenic	NR_103830	LINC00587	LncRNA	chr9	105281918	105419791	+	-268522
MACS_peak_2806	chr20	16684451	16684655	205	102	3	1307.43	7.89	0	intergenic	NM_003092	SNRPB2	mRNA	chr20	16710608	16722417	+	-26055
MACS_peak_2806	chr20	16684451	16684655	205	102	3	1307.43	7.89	0	intergenic	NM_198220	SNRPB2	mRNA	chr20	16710608	16722417	+	-26055
MACS_peak_2894	chr20	49220378	49220594	217	108	3	1306.53	10.71	0	intergenic	NR_030375	MIR645	microRNA	chr20	49202322	49202416	+	18164
MACS_peak_4145	chr6	5811994	5812210	217	108	3	1306.53	10.71	0	intergenic	NR_110842	RP1-256G22.2	LncRNA	chr6	5695505	5665219	-	-116597
MACS_peak_4886	chr8	120141140	120141357	218	109	3	1306.53	10.71	0	intergenic	NM_006438	COLEC10	mRNA	chr8	120079423	120119202	+	61825
MACS_peak_1183	chr12	105512102	105512309	208	104	3	1305.77	8.33	0	intron	NM_015275	KIAA1033	mRNA	chr12	105501491	105562906	+	10714
MACS_peak_970	chr12	1677902	1678260	359	179	5	1305.01	16.67	0	intron	NM_152441	FBXL14	mRNA	chr12	1703331	1675158	-	25250
MACS_peak_109	chr1	70343196	70343410	215	107	3	1305.01	10	0	intergenic	NR_023916	PIN1P1	LncRNA	chr1	70385004	70386000	+	-41701
MACS_peak_1126	chr12	77766834	77767049	216	108	3	1305.01	10	0	intergenic	NM_203394	E2F7	mRNA	chr12	77459360	77415025	-	-307581
MACS_peak_1675	chr15	63857667	63857881	215	107	3	1305.01	10	0	intergenic	NM_203373	FBXL22	mRNA	chr15	63889551	63894620	+	-31777
MACS_peak_1048	chr12	30549109	30549317	209	104	3	1304.75	8.82	0	intergenic	NM_001190995	IPO8	mRNA	chr12	30830178	30781914	-	280965
MACS_peak_1473	chr14	56519788	56519998	211	105	3	1304.75	8.82	0	intergenic	NM_021255	PELI2	mRNA	chr14	56585092	56768031	+	-65199
MACS_peak_1486	chr14	61014914	61015122	209	104	3	1304.75	8.82	0	intergenic	NM_007374	SIX6	mRNA	chr14	60975937	60978525	+	39081
MACS_peak_5250	chrX	68103899	68104108	210	105	3	1304.75	8.82	0	intergenic	NM_004429	EFNB1	mRNA	chrX	68048839	68062006	+	55164
MACS_peak_319	chr1	198425331	198425542	212	106	3	1304.46	9.38	0	intergenic	NM_133262	ATP6V1G3	mRNA	chr1	198510075	198492351	-	84639
MACS_peak_319	chr1	198425331	198425542	212	106	3	1304.46	9.38	0	intergenic	NM_133326	ATP6V1G3	mRNA	chr1	198510075	198492351	-	84639
MACS_peak_5319	chrX	85058157	85058369	213	106	3	1304.46	9.38	0	intergenic	NM_000390	CHM	mRNA	chrX	85302566	85116184	-	244303
MACS_peak_5319	chrX	85058157	85058369	213	106	3	1304.46	9.38	0	intergenic	NM_001145414	CHM	mRNA	chrX	85302566	85224098	-	244303
MACS_peak_251	chr1	165783980	165784291	312	156	4	1303.55	20	0	upstream	NM_012474	UCK2	mRNA	chr1	165796731	165880855	+	-12596
MACS_peak_466	chr10	11010543	11010777	235	117	3	1303.55	15	0	upstream	NR_024411	LINC00710	LncRNA	chr10	10994126	10976902	-	-16534
MACS_peak_466	chr10	11010543	11010777	235	117	3	1303.55	15	0	upstream	NR_015413	LINC00710	LncRNA	chr10	10994126	10976902	-	-16534
MACS_peak_466	chr10	11010543	11010777	235	117	3	1303.55	15	0	upstream	NR_024410	LINC00710	LncRNA	chr10	10994126	10976902	-	-16534
MACS_peak_888	chr11	93860676	93860909	234	117	3	1303.55	15	0	promoter	NM_015368	PANX1	mRNA	chr11	93862093	93915137	+	-1301
MACS_peak_1331	chr13	78556731	78556964	234	117	3	1303.55	15	0	upstream	NM_000115	EDNRB	mRNA	chr13	78549664	78469615	-	-7183
MACS_peak_1609	chr15	29421884	29422116	233	116	3	1303.55	15	0	intron	NM_015307	FAM189A1	mRNA	chr15	29862927	29412454	-	440927
MACS_peak_2029	chr17	46912886	46913119	234	117	3	1303.55	15	0	intron	NM_001261393	CALCOCO2	mRNA	chr17	46908349	46942607	+	4653
MACS_peak_2029	chr17	46912886	46913119	234	117	3	1303.55	15	0	intron	NM_001261391	CALCOCO2	mRNA	chr17	46908349	46942607	+	4653
MACS_peak_2029	chr17	46912886	46913119	234	117	3	1303.55	15	0	intron	NM_001261390	CALCOCO2	mRNA	chr17	46908349	46942607	+	4653
MACS_peak_2029	chr17	46912886	46913119	234	117	3	1303.55	15	0	intron	NM_005831	CALCOCO2	mRNA	chr17	46908349	46942607	+	4653
MACS_peak_2029	chr17	46912886	46913119	234	117	3	1303.55	15	0	intron	NM_001261395	CALCOCO2	mRNA	chr17	46908349	46942607	+	4653
MACS_peak_2062	chr17	64169331	64169563	233	116	3	1303.55	15	0	intron	NM_145036	CEP112	mRNA	chr17	64187987	63631657	-	18540
MACS_peak_2420	chr2	88457761	88457993	233	116	3	1303.55	15	0	upstream	NM_001244678	THNSL2	mRNA	chr2	88469813	88486156	+	-11936
MACS_peak_2420	chr2	88457761	88457993	233	116	3	1303.55	15	0	upstream	NM_001244676	THNSL2	mRNA	chr2	88469813	88486156	+	-11936
MACS_peak_3286	chr3	139666269	139666503	235	117	3	1303.55	15	0	intron	NM_022131	CLSTN2	mRNA	chr3	139654026	140286919	+	12360
MACS_peak_3385	chr4	5843493	5843725	233	116	3	1303.55	15	0	intron	NM_001288662	CRMP1	mRNA	chr4	5889540	5822490	-	45931
MACS_peak_3670	chr4	167704720	167704953	234	117	3	1303.55	15	0	intron	NM_001204353	SPOCK3	mRNA	chr4	168155577	167654535	-	450741
MACS_peak_5094	chr9	102930913	102931146	234	117	3	1303.55	15	0	intron	NR_051962	INVS	LncRNA	chr9	102861501	103063426	+	69528
MACS_peak_5094	chr9	102930913	102931146	234	117	3	1303.55	15	0	intron	NM_014425	INVS	mRNA	chr9	102861501	103063426	+	69528
MACS_peak_5094	chr9	102930913	102931146	234	117	3	1303.55	15	0	intron	NM_183245	INVS	mRNA	chr9	102861501	103063426	+	69528
MACS_peak_20	chr1	8609748	8609982	235	117	3	1303.55	15	0	intergenic	NM_001042682	RERE	mRNA	chr1	8483747	8412463	-	-126118
MACS_peak_1366	chr13	98565149	98565383	235	117	3	1303.55	15	0	intergenic	NM_002271	IPO5	mRNA	chr13	98605928	98676550	+	-40662
MACS_peak_1789	chr16	18320057	18320291	235	117	3	1303.55	15	0	intergenic	NM_001282507	NPIPA7	mRNA	chr16	18426519	18411775	-	106345
MACS_peak_1789	chr16	18320057	18320291	235	117	3	1303.55	15	0	intergenic	NM_001282511	NPIPA8	mRNA	chr16	18426519	18411775	-	106345
MACS_peak_2353	chr2	46447287	46447521	235	117	3	1303.55	15	0	intergenic	NM_001430	EPAS1	mRNA	chr2	46524540	46613842	+	-77136
MACS_peak_2996	chr21	39751162	39751394	233	116	3	1303.55	15	0	intergenic	NR_110545	AP001422.3	LncRNA	chr21	39717998	39698280	-	-33280
MACS_peak_3289	chr3	140311938	140312250	313	156	4	1303.55	20	0	intergenic	NR_108084	CLSTN2-AS1	LncRNA	chr3	140227631	140224459	-	-84463
MACS_peak_3329	chr3	161824656	161824888	233	116	3	1303.55	15	0	intergenic	NM_001080440	OTOL1	mRNA	chr3	161214595	161221730	+	610177
MACS_peak_3686	chr4	181757783	181758016	234	117	3	1303.55	15	0	intergenic	NR_033918	LINC00290	LncRNA	chr4	182080302	181985242	-	322403
MACS_peak_3742	chr5	6248130	6248363	234	117	3	1303.55	15	0	intergenic	NR_028351	FLJ33360	LncRNA	chr5	6337405	6310553	-	89159
MACS_peak_4023	chr5	120632919	120633151	233	116	3	1303.55	15	0	intergenic	NR_104999	LOC102467226	LncRNA	chr5	120658244	120661532	+	-25209
MACS_peak_4590	chr7	100702627	100702861	235	117	3	1303.55	15	0	intergenic	NM_030961	TRIM56	mRNA	chr7	100728785	100733889	+	-26041
MACS_peak_4785	chr8	50143279	50143512	234	117	3	1303.55	15	0	intergenic	NM_001256598	C8orf22	mRNA	chr8	49984899	49988642	+	158496
MACS_peak_4785	chr8	50143279	50143512	234	117	3	1303.55	15	0	intergenic	NM_001256597	C8orf22	mRNA	chr8	49984899	49988642	+	158496
MACS_peak_4785	chr8	50143279	50143512	234	117	3	1303.55	15	0	intergenic	NM_001007176	C8orf22	mRNA	chr8	49984899	49988642	+	158496
MACS_peak_4097	chr5	172503599	172503841	243	121	3	1301.81	18.75	0	intron	NM_001168393	CREBRF	mRNA	chr5	172483354	172519333	+	20366
MACS_peak_4097	chr5	172503599	172503841	243	121	3	1301.81	18.75	0	intron	NM_001168394	CREBRF	mRNA	chr5	172483354	172519333	+	20366
MACS_peak_3101	chr3	10110752	10110995	244	122	3	1301.81	18.75	0	intergenic	NM_001164839	FANCD2OS	mRNA	chr3	10149915	10145818	-	39042
MACS_peak_3101	chr3	10110752	10110995	244	122	3	1301.81	18.75	0	intergenic	NM_173472	FANCD2OS	mRNA	chr3	10149915	10123003	-	39042
MACS_peak_4737	chr8	24400072	24400314	243	121	3	1301.81	18.75	0	intergenic	NM_003817	ADAM7	mRNA	chr8	24298508	24367077	+	101685
MACS_peak_5128	chr9	121109662	121109906	245	122	3	1301.81	18.75	0	intergenic	NM_003266	TLR4	mRNA	chr9	120466452	120479769	+	643332
MACS_peak_5128	chr9	121109662	121109906	245	122	3	1301.81	18.75	0	intergenic	NM_138557	TLR4	mRNA	chr9	120466452	120479769	+	643332
MACS_peak_5128	chr9	121109662	121109906	245	122	3	1301.81	18.75	0	intergenic	NM_138554	TLR4	mRNA	chr9	120466452	120479769	+	643332
MACS_peak_2307	chr2	11215317	11215776	460	260	4	1301.35	50	0	intergenic	NR_040080	FLJ33534	LncRNA	chr2	11272302	11239976	-	56756
MACS_peak_2742	chr2	234185232	234185774	543	354	6	1300.39	9.38	0	promoter	NR_003008	SCARNA5	LncRNA	chr2	234184371	234184649	+	1132
MACS_peak_5459	chrX	124259334	124259596	263	131	4	1299.57	8.7	0	intergenic	NM_001163279	TENM1	mRNA	chrX	124097666	123509755	-	-161799
MACS_peak_5459	chrX	124259334	124259596	263	131	4	1299.57	8.7	0	intergenic	NM_001163278	TENM1	mRNA	chrX	124097666	123509755	-	-161799
MACS_peak_5459	chrX	124259334	124259596	263	131	4	1299.57	8.7	0	intergenic	NM_014253	TENM1	mRNA	chrX	124097666	123509755	-	-161799
MACS_peak_4910	chr8	132015166	132015444	279	139	3	1297.41	37.5	0	intron	NM_001115	ADCY8	mRNA	chr8	132052835	131792546	-	37530
MACS_peak_4864	chr8	98331498	98331774	277	138	3	1297.41	37.5	0	intergenic	NM_033512	TSPYL5	mRNA	chr8	98290176	98285713	-	-41460
MACS_peak_1858	chr16	60315314	60315562	249	124	4	1296.86	6.67	0	intergenic	NM_001282301	LOC729159	mRNA	chr16	60393667	60392358	-	78229
MACS_peak_1147	chr12	92817068	92817296	229	114	3	1296.47	13.64	0	promoter	NM_001025233	CLLU1	mRNA	chr12	92817734	92824730	+	-552
MACS_peak_1150	chr12	93839629	93839858	230	115	3	1296.47	13.64	0	upstream	NM_003348	UBE2N	mRNA	chr12	93836026	93802087	-	-3717
MACS_peak_1962	chr17	16315604	16315835	232	116	3	1296.47	13.64	0	upstream	NM_016113	TRPV2	mRNA	chr17	16318855	16340317	+	-3136
MACS_peak_2539	chr2	135162312	135162543	232	116	3	1296.47	13.64	0	intron	NM_002410	MGAT5	mRNA	chr2	135011829	135212192	+	150598
MACS_peak_4805	chr8	59534788	59535016	229	114	3	1296.47	13.64	0	intron	NM_001144772	NSMAF	mRNA	chr8	59571966	59496063	-	37064
MACS_peak_3409	chr4	17900438	17900669	232	116	3	1296.47	13.64	0	intergenic	NM_022346	NCAPG	mRNA	chr4	17812435	17846487	+	88118
MACS_peak_3409	chr4	17900438	17900669	232	116	3	1296.47	13.64	0	intergenic	NR_073124	NCAPG	LncRNA	chr4	17812435	17846487	+	88118
MACS_peak_3936	chr5	71332429	71332659	231	115	3	1296.47	13.64	0	intergenic	NM_005909	MAP1B	mRNA	chr5	71403117	71505397	+	-70573
MACS_peak_4894	chr8	124618358	124618588	231	115	3	1296.47	13.64	0	intergenic	NM_001081675	KLHL38	mRNA	chr8	124665190	124657914	-	46717
MACS_peak_1786	chr16	15786145	15786396	252	126	3	1293.43	21.43	0	intron	NM_017668	NDE1	mRNA	chr16	15744082	15820208	+	42188
MACS_peak_2562	chr2	151439777	151440028	252	126	3	1293.43	21.43	0	upstream	NR_110241	AC104777.2	LncRNA	chr2	151428735	151409045	-	-11167
MACS_peak_3183	chr3	54516805	54517055	251	125	3	1293.43	21.43	0	intron	NM_018398	CACNA2D3	mRNA	chr3	54156692	55108584	+	360238
MACS_peak_4030	chr5	126878026	126878276	251	125	3	1293.43	21.43	0	intron	NM_130809	PRRC1	mRNA	chr5	126853300	126890780	+	24851
MACS_peak_4030	chr5	126878026	126878276	251	125	3	1293.43	21.43	0	intron	NM_001286808	PRRC1	mRNA	chr5	126853300	126890780	+	24851
MACS_peak_3920	chr5	61949695	61949944	250	125	3	1293.43	21.43	0	intergenic	NM_181506	LRRC70	mRNA	chr5	61874561	61877275	+	75258
MACS_peak_3920	chr5	61949695	61949944	250	125	3	1293.43	21.43	0	intergenic	NR_073584	IPO11-LRRC70	LncRNA	chr5	61874561	61924416	+	75258
MACS_peak_5314	chrX	83858437	83858638	202	101	3	1292.47	7.14	0	intergenic	NM_144657	HDX	mRNA	chrX	83757487	83572881	-	-101050
MACS_peak_5314	chrX	83858437	83858638	202	101	3	1292.47	7.14	0	intergenic	NM_001177479	HDX	mRNA	chrX	83757487	83572881	-	-101050
MACS_peak_5314	chrX	83858437	83858638	202	101	3	1292.47	7.14	0	intergenic	NM_001177478	HDX	mRNA	chrX	83757487	83572881	-	-101050
MACS_peak_1808	chr16	32029730	32030023	294	147	3	1291.46	50	0	intergenic	NM_003414	ZNF267	mRNA	chr16	31885078	31928629	+	144798
MACS_peak_1808	chr16	32029730	32030023	294	147	3	1291.46	50	0	intergenic	NM_001265588	ZNF267	mRNA	chr16	31885078	31928629	+	144798
MACS_peak_1808	chr16	32029730	32030023	294	147	3	1291.46	50	0	intergenic	NR_049749	ZNF267	LncRNA	chr16	31885078	31928629	+	144798
MACS_peak_890	chr11	94186281	94186506	226	113	3	1291.25	12.5	0	intron	NM_005590	MRE11A	mRNA	chr11	94227040	94150468	-	40647
MACS_peak_890	chr11	94186281	94186506	226	113	3	1291.25	12.5	0	intron	NM_005591	MRE11A	mRNA	chr11	94227040	94150468	-	40647
MACS_peak_1768	chr16	7634120	7634345	226	113	3	1291.25	12.5	0	intron	NM_001142333	RBFOX1	mRNA	chr16	6069131	7763340	+	1565101
MACS_peak_1768	chr16	7634120	7634345	226	113	3	1291.25	12.5	0	intron	NM_018723	RBFOX1	mRNA	chr16	6069131	7763340	+	1565101
MACS_peak_2417	chr2	86967332	86967559	228	114	3	1291.25	12.5	0	upstream	NM_001198954	RNF103-CHMP3	mRNA	chr2	86948245	86730552	-	-19200
MACS_peak_3918	chr5	61758231	61758458	228	114	3	1291.25	12.5	0	intron	NM_001134779	IPO11	mRNA	chr5	61714710	61924416	+	43634
MACS_peak_694	chr10	123028569	123028795	227	113	3	1291.25	12.5	0	intergenic	NM_001144914	FGFR2	mRNA	chr10	123353481	123237843	-	324799
MACS_peak_694	chr10	123028569	123028795	227	113	3	1291.25	12.5	0	intergenic	NM_023029	FGFR2	mRNA	chr10	123353481	123237843	-	324799
MACS_peak_694	chr10	123028569	123028795	227	113	3	1291.25	12.5	0	intergenic	NM_001144913	FGFR2	mRNA	chr10	123353481	123241366	-	324799
MACS_peak_1966	chr17	17276113	17276339	227	113	3	1291.25	12.5	0	intergenic	NM_001243312	SMCR9	mRNA	chr17	17322657	17326728	+	-46431
MACS_peak_3691	chr4	183154091	183154391	301	150	4	1291.25	16.67	0	intergenic	NR_031640	MIR1305	microRNA	chr4	183090445	183090531	+	63796
MACS_peak_5080	chr9	93862738	93862964	227	113	3	1291.25	12.5	0	intergenic	NR_033912	LOC100129316	LncRNA	chr9	93837414	93825575	-	-25437
MACS_peak_1940	chr17	5033862	5034101	240	120	3	1290.03	16.67	0	intron	NM_004505	USP6	mRNA	chr17	5031686	5078324	+	2295
MACS_peak_3274	chr3	131645424	131645665	242	121	3	1290.03	16.67	0	intron	NM_153429	CPNE4	mRNA	chr3	131758450	131252403	-	112906
MACS_peak_1634	chr15	46391873	46392113	241	120	3	1290.03	16.67	0	intergenic	NM_021199	SQRDL	mRNA	chr15	45926937	45983492	+	465056
MACS_peak_4823	chr8	69123217	69123458	242	121	3	1290.03	16.67	0	intergenic	NM_001195639	C8orf34	mRNA	chr8	69242956	69448062	+	-119619
MACS_peak_4823	chr8	69123217	69123458	242	121	3	1290.03	16.67	0	intergenic	NM_052958	C8orf34	mRNA	chr8	69242956	69731258	+	-119619
MACS_peak_242	chr1	162395560	162395763	204	102	3	1289.56	7.5	0	upstream	NM_053282	SH2D1B	mRNA	chr1	162381928	162365055	-	-13733
MACS_peak_931	chr11	116872903	116873107	205	102	3	1289.56	7.5	0	intron	NM_025164	SIK3	mRNA	chr11	116969131	116714117	-	96126
MACS_peak_931	chr11	116872903	116873107	205	102	3	1289.56	7.5	0	intron	NM_001281749	SIK3	mRNA	chr11	116969131	116714117	-	96126
MACS_peak_931	chr11	116872903	116873107	205	102	3	1289.56	7.5	0	intron	NM_001281748	SIK3	mRNA	chr11	116969131	116714117	-	96126
MACS_peak_1838	chr16	46871259	46871463	205	102	3	1289.56	7.5	0	upstream	NM_001001436	C16orf87	mRNA	chr16	46865074	46835958	-	-6287
MACS_peak_2698	chr2	218893552	218893755	204	102	3	1289.56	7.5	0	upstream	NR_034176	RUFY4	LncRNA	chr2	218899656	218955304	+	-6003
MACS_peak_3007	chr21	46279327	46279530	204	102	3	1289.56	7.5	0	intron	NM_004339	PTTG1IP	mRNA	chr21	46293818	46269499	-	14390
MACS_peak_3007	chr21	46279327	46279530	204	102	3	1289.56	7.5	0	intron	NR_104597	PTTG1IP	LncRNA	chr21	46293818	46269499	-	14390
MACS_peak_3007	chr21	46279327	46279530	204	102	3	1289.56	7.5	0	intron	NM_001286822	PTTG1IP	mRNA	chr21	46293818	46269499	-	14390
MACS_peak_3027	chr22	25489611	25489815	205	102	3	1289.56	7.5	0	intron	NM_001145206	KIAA1671	mRNA	chr22	25423940	25593415	+	65773
MACS_peak_3857	chr5	38823621	38823825	205	102	3	1289.56	7.5	0	intron	NR_109951	CTD-2127H9.1	LncRNA	chr5	38845931	38693314	-	22208
MACS_peak_3957	chr5	82786551	82786755	205	102	3	1289.56	7.5	0	intron	NM_001126336	VCAN	mRNA	chr5	82767492	82878122	+	19161
MACS_peak_3957	chr5	82786551	82786755	205	102	3	1289.56	7.5	0	intron	NM_001164097	VCAN	mRNA	chr5	82767492	82878122	+	19161
MACS_peak_3957	chr5	82786551	82786755	205	102	3	1289.56	7.5	0	intron	NM_001164098	VCAN	mRNA	chr5	82767492	82878122	+	19161
MACS_peak_3957	chr5	82786551	82786755	205	102	3	1289.56	7.5	0	intron	NM_004385	VCAN	mRNA	chr5	82767492	82878122	+	19161
MACS_peak_4342	chr6	127813042	127813246	205	102	3	1289.56	7.5	0	intron	NM_001012279	SOGA3	mRNA	chr6	127840500	127759550	-	27356
MACS_peak_117	chr1	75462824	75463027	204	102	3	1289.56	7.5	0	intergenic	NM_001001933	LHX8	mRNA	chr1	75594118	75627218	+	-131193
MACS_peak_1131	chr12	82492651	82492855	205	102	3	1289.56	7.5	0	intergenic	NR_110089	RP11-362A1.1	LncRNA	chr12	82347497	82386912	+	145256
MACS_peak_1795	chr16	25417131	25417334	204	102	3	1289.56	7.5	0	intergenic	NM_001012981	ZKSCAN2	mRNA	chr16	25268855	25247321	-	-148377
MACS_peak_1950	chr17	9518495	9518767	273	136	4	1289.56	10	0	intergenic	NM_001267576	USP43	mRNA	chr17	9548853	9633003	+	-30222
MACS_peak_1950	chr17	9518495	9518767	273	136	4	1289.56	10	0	intergenic	NM_153210	USP43	mRNA	chr17	9548853	9633003	+	-30222
MACS_peak_2198	chr19	29526952	29527155	204	102	3	1289.56	7.5	0	intergenic	NR_040036	LOC100505835	LncRNA	chr19	29493461	29504862	+	33592
MACS_peak_3013	chr22	16628940	16629144	205	102	3	1289.56	7.5	0	intergenic	NM_001005239	OR11H1	mRNA	chr22	16449804	16448823	-	-179238
MACS_peak_3031	chr22	27937263	27937466	204	102	3	1289.56	7.5	0	intergenic	NM_002430	MN1	mRNA	chr22	28197486	28144264	-	260122
MACS_peak_3850	chr5	36841286	36841490	205	102	3	1289.56	7.5	0	intergenic	NR_046262	LOC646719	LncRNA	chr5	36876796	36871462	-	35408
MACS_peak_4177	chr6	15971505	15971708	204	102	3	1289.56	7.5	0	intergenic	NM_013262	MYLIP	mRNA	chr6	16129316	16148478	+	-157710
MACS_peak_4272	chr6	74297278	74297481	204	102	3	1289.56	7.5	0	intergenic	NM_012434	SLC17A5	mRNA	chr6	74363737	74303101	-	66358
MACS_peak_4656	chr7	141159379	141159582	204	102	3	1289.56	7.5	0	intergenic	NM_018238	AGK	mRNA	chr7	141251077	141354209	+	-91597
MACS_peak_4753	chr8	35828443	35828646	204	102	3	1289.56	7.5	0	intergenic	NM_080872	UNC5D	mRNA	chr8	35092974	35652181	+	735570
MACS_peak_5291	chrX	75876404	75876608	205	102	3	1289.56	7.5	0	intergenic	NM_020932	MAGEE1	mRNA	chrX	75648045	75651746	+	228461
MACS_peak_2132	chr18	47669370	47669627	258	129	3	1288.73	25	0	upstream	NR_036204	MIR4320	microRNA	chr18	47652933	47652868	-	-16565
MACS_peak_2416	chr2	86270795	86271053	259	129	3	1288.73	25	0	upstream	NR_026984	LOC90784	LncRNA	chr2	86250991	86247338	-	-19933
MACS_peak_3171	chr3	46974669	46974927	259	129	3	1288.73	25	0	intron	NR_102269	CCDC12	LncRNA	chr3	47017991	46963219	-	43193
MACS_peak_4287	chr6	88551479	88551739	261	130	3	1288.73	25	0	intron	NR_110869	LOC101928911	LncRNA	chr6	88494577	88621449	+	57032
MACS_peak_172	chr1	112423789	112424047	259	129	3	1288.73	25	0	intergenic	NR_046783	KCND3-IT1	LncRNA	chr1	112399527	112396383	-	-24391
MACS_peak_3368	chr3	195042053	195042310	258	129	3	1288.73	25	0	intergenic	NM_152531	XXYLT1	mRNA	chr3	194991895	194789012	-	-50286
MACS_peak_4426	chr7	6955972	6956230	259	129	3	1288.73	25	0	intergenic	NM_198097	CCZ1B	mRNA	chr7	6865926	6838565	-	-90175
MACS_peak_2759	chr2	241362267	241362489	223	111	3	1287.58	11.54	0	upstream	NM_002081	GPC1	mRNA	chr2	241375114	241407495	+	-12736
MACS_peak_2805	chr20	15567532	15567756	225	112	3	1287.58	11.54	0	intron	NM_001033087	MACROD2	mRNA	chr20	15177503	16033841	+	390141
MACS_peak_3569	chr4	98859070	98859292	223	111	3	1287.58	11.54	0	intron	NM_174952	STPG2	mRNA	chr4	99064391	98480024	-	205210
MACS_peak_451	chr10	2719385	2719608	224	112	3	1287.58	11.54	0	intergenic	NR_038884	LINC00701	LncRNA	chr10	2357268	2342512	-	-362228
MACS_peak_2765	chr20	2237238	2237461	224	112	3	1287.58	11.54	0	intergenic	NM_003245	TGM3	mRNA	chr20	2276612	2321725	+	-39263
MACS_peak_3172	chr3	47145053	47145273	221	110	4	1287.27	4	0	intron	NM_014159	SETD2	mRNA	chr3	47205467	47057897	-	60304
MACS_peak_2718	chr2	228775321	228775530	210	105	3	1285.31	8.33	0	intron	NM_178821	DAW1	mRNA	chr2	228736326	228789026	+	39099
MACS_peak_1001	chr12	8650641	8650860	220	110	3	1285.21	10.71	0	upstream	NM_080387	CLEC4D	mRNA	chr12	8666135	8674960	+	-15385
MACS_peak_1529	chr14	79446512	79446731	220	110	3	1285.21	10.71	0	intron	NR_073547	NRXN3	LncRNA	chr14	78636715	80334633	+	809906
MACS_peak_367	chr1	221013124	221013345	222	111	3	1285.21	10.71	0	intergenic	NR_110797	RP11-295M18.2	LncRNA	chr1	221002596	221005770	+	10638
MACS_peak_5345	chrX	93008528	93008741	214	107	3	1284.1	8.82	0	intergenic	NM_001171110	FAM133A	mRNA	chrX	92929011	92967273	+	79623
MACS_peak_5345	chrX	93008528	93008741	214	107	3	1284.1	8.82	0	intergenic	NM_001171109	FAM133A	mRNA	chrX	92929011	92967273	+	79623
MACS_peak_5345	chrX	93008528	93008741	214	107	3	1284.1	8.82	0	intergenic	NM_001171111	FAM133A	mRNA	chrX	92929011	92967273	+	79623
MACS_peak_5345	chrX	93008528	93008741	214	107	3	1284.1	8.82	0	intergenic	NM_173698	FAM133A	mRNA	chrX	92929011	92967273	+	79623
MACS_peak_1197	chr12	111363097	111363314	218	109	3	1283.93	10	0	upstream	NM_000432	MYL2	mRNA	chr12	111358404	111348623	-	-4801
MACS_peak_4603	chr7	105543513	105543730	218	109	3	1283.93	10	0	intergenic	NM_020725	ATXN7L1	mRNA	chr7	105517031	105245220	-	-26590
MACS_peak_4603	chr7	105543513	105543730	218	109	3	1283.93	10	0	intergenic	NM_152749	ATXN7L1	mRNA	chr7	105517031	105400635	-	-26590
MACS_peak_5480	chrX	128743344	128743560	217	108	3	1283.93	10	0	intergenic	NM_017413	APLN	mRNA	chrX	128788933	128779235	-	45481
MACS_peak_686	chr10	117119868	117120083	216	108	3	1283.6	9.38	0	intron	NM_207303	ATRNL1	mRNA	chr10	116853123	117708496	+	266852
MACS_peak_4083	chr5	162297909	162298123	215	107	3	1283.6	9.38	0	intergenic	NM_004060	CCNG1	mRNA	chr5	162864576	162872022	+	-566560
MACS_peak_4083	chr5	162297909	162298123	215	107	3	1283.6	9.38	0	intergenic	NM_199246	CCNG1	mRNA	chr5	162864576	162872022	+	-566560
MACS_peak_16	chr1	6264789	6265024	236	118	3	1281.05	15	0	promoter	NM_207396	RNF207	mRNA	chr1	6266188	6281359	+	-1282
MACS_peak_160	chr1	104013670	104013907	238	119	3	1281.05	15	0	intron	NM_001286997	LOC101928436	mRNA	chr1	104068105	103960700	-	54317
MACS_peak_166	chr1	108492752	108492987	236	118	3	1281.05	15	0	upstream	NR_046653	VAV3-AS1	LncRNA	chr1	108507064	108537229	+	-14195
MACS_peak_957	chr11	131877654	131877890	237	118	3	1281.05	15	0	intron	NM_001048209	NTM	mRNA	chr11	131240370	132206716	+	637402
MACS_peak_1208	chr12	117273495	117273731	237	118	3	1281.05	15	0	intron	NM_032814	RNFT2	mRNA	chr12	117176095	117291436	+	97518
MACS_peak_1208	chr12	117273495	117273731	237	118	3	1281.05	15	0	intron	NM_001109903	RNFT2	mRNA	chr12	117176095	117291436	+	97518
MACS_peak_1229	chr12	130955521	130955756	236	118	3	1281.05	15	0	intron	NM_015347	RIMBP2	mRNA	chr12	131002410	130880680	-	46772
MACS_peak_1602	chr15	23220286	23220523	238	119	3	1281.05	15	0	upstream	NR_003521	WHAMMP3	LncRNA	chr15	23208357	23187728	-	-12047
MACS_peak_2259	chr19	51358594	51358830	237	118	3	1281.05	15	0	promoter	NM_001030048	KLK3	mRNA	chr19	51358170	51364020	+	542
MACS_peak_2259	chr19	51358594	51358830	237	118	3	1281.05	15	0	promoter	NM_001648	KLK3	mRNA	chr19	51358170	51364020	+	542
MACS_peak_2259	chr19	51358594	51358830	237	118	3	1281.05	15	0	promoter	NM_001030047	KLK3	mRNA	chr19	51358170	51364020	+	542
MACS_peak_2988	chr21	32791475	32791710	236	118	3	1281.05	15	0	intron	NM_003253	TIAM1	mRNA	chr21	32931290	32490735	-	139698
MACS_peak_3448	chr4	48980656	48980893	238	119	3	1281.05	15	0	upstream	NM_001286791	CWH43	mRNA	chr4	48988658	49064095	+	-7884
MACS_peak_4233	chr6	43031734	43031971	238	119	3	1281.05	15	0	intron	NM_201523	KLC4	mRNA	chr6	43027594	43042837	+	4258
MACS_peak_4233	chr6	43031734	43031971	238	119	3	1281.05	15	0	intron	NM_001289034	KLC4	mRNA	chr6	43027594	43042837	+	4258
MACS_peak_4233	chr6	43031734	43031971	238	119	3	1281.05	15	0	intron	NM_201522	KLC4	mRNA	chr6	43027594	43042837	+	4258
MACS_peak_4568	chr7	87492052	87492287	236	118	3	1281.05	15	0	upstream	NM_006716	DBF4	mRNA	chr7	87505543	87538856	+	-13374
MACS_peak_4684	chr7	157283963	157284200	238	119	3	1281.05	15	0	intron	NR_110157	AC006372.4	LncRNA	chr7	157258924	157292410	+	25157
MACS_peak_4742	chr8	27503212	27503449	238	119	3	1281.05	15	0	intron	NM_016240	SCARA3	mRNA	chr8	27491576	27530537	+	11754
MACS_peak_5482	chrX	128948401	128948637	237	118	3	1281.05	15	0	intron	NM_001008222	ZDHHC9	mRNA	chrX	128977561	128937263	-	29042
MACS_peak_1115	chr12	70302848	70303083	236	118	3	1281.05	15	0	intergenic	NM_001024647	RAB3IP	mRNA	chr12	70172731	70216984	+	130234
MACS_peak_1115	chr12	70302848	70303083	236	118	3	1281.05	15	0	intergenic	NM_001278402	RAB3IP	mRNA	chr12	70172731	70216984	+	130234
MACS_peak_1138	chr12	88037554	88037791	238	119	3	1281.05	15	0	intergenic	NR_033410	MKRN9P	LncRNA	chr12	88178488	88176662	-	140816
MACS_peak_1357	chr13	93737954	93738189	236	118	3	1281.05	15	0	intergenic	NM_005708	GPC6	mRNA	chr13	93879077	95060273	+	-141006
MACS_peak_1714	chr15	84952926	84953162	237	118	3	1281.05	15	0	intergenic	NM_001267536	GOLGA6L4	mRNA	chr15	84904524	84914120	+	48520
MACS_peak_1733	chr15	94008012	94008248	237	118	3	1281.05	15	0	intergenic	NM_020211	RGMA	mRNA	chr15	93632443	93586635	-	-375687
MACS_peak_1984	chr17	27385066	27385303	238	119	3	1281.05	15	0	intergenic	NM_016518	PIPOX	mRNA	chr17	27369917	27384236	+	15267
MACS_peak_2335	chr2	29282916	29283153	238	119	3	1281.05	15	0	intergenic	NM_001029883	C2orf71	mRNA	chr2	29297127	29284555	-	14093
MACS_peak_2793	chr20	11940190	11940507	318	159	4	1281.05	20	0	intergenic	NM_014962	BTBD3	mRNA	chr20	11898512	11907243	+	41836
MACS_peak_2793	chr20	11940190	11940507	318	159	4	1281.05	20	0	intergenic	NM_001282551	BTBD3	mRNA	chr20	11898512	11907243	+	41836
MACS_peak_2793	chr20	11940190	11940507	318	159	4	1281.05	20	0	intergenic	NM_001282554	BTBD3	mRNA	chr20	11898512	11907243	+	41836
[truncated: 6,131 more rows]
