# Supplementary material for: MiR-22, regulated by MeCP2, suppresses gastric cancer cell proliferation by inducing a deficiency in endogenous S-adenosylmethionine
Source: Oncogenesis. 2020 Nov 10;9(11):99. doi: 10.1038/s41389-020-00281-z (PMC7652948; doi:10.1038/s41389-020-00281-z)
Supplement: Supplementary file 7 — Dataset 3 [file 41389_2020_281_MOESM7_ESM.xlsx]

## Sheet: positive ion mode
Name	Formula	Molecular Weight	RT [min]	# ChemSpider Results	# mzCloud Results	# mzVault Results	Ratio: (zhongliu) / (zhengchang)	Log2 Fold Change: (zhongliu) / (zhengchang)	P-value: (Cancer) / (Normal)
Acetyl-L-carnitine	C9 H17 N O4	203.116	1.233	3	4	3	0.792	-0.34	0.0609759
DL-Tryptophan	C11 H12 N2 O2	204.09	3.901	12	3	3	1.075	0.1	0.564792
Arachidonic acid	C20 H32 O2	304.24	12.165	33	3	2	0.994	-0.01	0.620552
L-Phenylalanine	C9 H11 N O2	165.079	2.834	17	4	6	1.119	0.16	0.0591784
PEG n6	C12 H26 O7	282.168	4.167	1	1	1	0.445	-1.17	0.259295
L-Tyrosine	C9 H11 N O3	181.074	1.985	19	2	3	0.903	-0.15	0.987232
Erucamide	C22 H43 N O	337.334	13.076	0	1	1	0.429	-1.22	6.40569e-05
Arachidonic acid methyl ester	C21 H34 O2	318.255	12.613	13	3	0	0.286	-1.8	7.94239e-09
Docosapentaenoic acid methyl ester	C23 H36 O2	344.271	12.716	4	1	0	0.633	-0.66	0.00508712
Eicosapentaenoic acid methyl ester	C21 H32 O2	316.24	12.381	26	5	2	0.496	-1.01	0.00298506
Docosahexaenoic acid	C22 H32 O2	328.24	12.121	13	1	0	1.059	0.08	0.040853
Spermine	C10 H26 N4	202.216	0.676	2	2	2	0.751	-0.41	0.00303636
Propionylcarnitine	C10 H19 N O4	217.131	2.184	2	1	1	0.865	-0.21	0.874923
Lidocaine	C14 H22 N2 O	234.173	4.787	5	1	2	1.53	0.61	0.751449
Docosapentaenoic acid	C22 H34 O2	330.255	12.275	14	5	0	1.917	0.94	0.0335409
16(R)-HETE	C20 H32 O3	302.224	11.083	51	9	3	1.269	0.34	0.844398
Laudanosine	C21 H27 N O4	357.194	5.74	4	1	0	0.988	-0.02	0.765398
DL-Arginine	C6 H14 N4 O2	157.085	0.821	0	2	2	0.961	-0.06	0.719618
trans-3-Indoleacrylic acid	C11 H9 N O2	187.063	3.901	1	3	4	1.074	0.1	0.623229
Decanoylcarnitine	C17 H33 N O4	315.24	9.404	2	1	1	1.318	0.4	0.391484
D-(+)-Pipecolinic acid	C6 H11 N O2	129.079	0.748	18	4	4	0.842	-0.25	0.243685
Indole-3-acrylic acid	C11 H9 N O2	187.063	4.073	1	3	4	1.08	0.11	0.827656
Hexanoylcarnitine	C13 H25 N O4	259.178	5.606	2	1	1	0.849	-0.24	0.224492
5(Z),8(Z),11(Z)-Eicosatrienoic acid methyl ester	C21 H36 O2	320.271	12.844	11	1	0	0.435	-1.2	0.000628928
Guanine	C5 H5 N5 O	151.049	2.515	4	1	1	0.751	-0.41	0.0336056
Dimethyl sebacate	C12 H22 O4	230.151	7.923	5	1	1	0.996	-0.01	0.867298
3'-Adenosine monophosphate (3'-AMP)	C10 H14 N5 O7 P	347.063	2.347	9	2	2	0.401	-1.32	0.0190874
6-Ketoprostaglandin F1α	C20 H34 O6	352.224	9.025	38	3	3	0.247	-2.02	0.217353
PEG n5	C10 H22 O6	238.141	3.693	0	1	1	0.743	-0.43	0.35354
N-Phenylacetylglutamine	C13 H16 N2 O4	264.111	4.37	4	1	1	1.147	0.2	0.283932
D-(+)-Proline	C5 H9 N O2	115.063	1.152	8	2	3	1.095	0.13	0.275859
Ropivacaine	C17 H26 N2 O	274.204	6.045	6	1	1	0.361	-1.47	0.454626
Hypoxanthine	C5 H4 N4 O	136.038	2.47	5	6	6	1.153	0.21	0.782923
PEG n7	C14 H30 O8	326.194	7.043	1	1	1	0.555	-0.85	0.542661
Choline	C5 H13 N O	103.1	0.835	0	1	1	0.944	-0.08	0.0585179
11(Z),14(Z),17(Z)-Eicosatrienoic acid	C20 H34 O2	306.255	11.521	16	5	0	0.994	-0.01	0.134748
N-Acetyl-DL-tryptophan	C13 H14 N2 O3	246.1	5.904	5	1	1	1.017	0.02	0.817303
Ageratriol	C15 H24 O3	202.135	12.164	6	4	1	0.942	-0.09	0.549595
Etomidate	C14 H16 N2 O2	244.121	8.135	5	1	1	0.855	-0.23	0.279477
PEG n13	C26 H54 O14	607.377	6.08	0	1	1	0.391	-1.35	0.266471
PEG n11	C22 H46 O12	519.325	5.689	0	1	1	0.299	-1.74	0.109916
3,5-di-tert-Butyl-4-hydroxybenzaldehyde	C15 H22 O2	234.162	10.281	59	3	1	1.476	0.56	0.0212919
2-Aminooctadec-4-yne-1,3-diol	C18 H35 N O2	297.266	11.268	5	1	1	0.552	-0.86	6.96416e-05
D-Sphingosine	C18 H37 N O2	299.282	11.967	6	2	1	0.852	-0.23	0.766952
Betaine	C5 H11 N O2	117.079	1.079	14	5	1	1.179	0.24	0.194713
all-cis-4,7,10,13,16-Docosapentaenoic acid	C22 H34 O2	330.255	11.504	14	4	0	2.311	1.21	0.0286995
DL-Carnitine	C7 H15 N O3	161.105	0.86	3	3	2	0.53	-0.92	0.0168595
Υ-L-Glutamyl-L-glutamic acid	C10 H16 N2 O7	276.095	1.114	3	1	1	1.266	0.34	0.529519
Nicotinamide	C6 H6 N2 O	122.048	1.514	6	1	1	0.634	-0.66	0.00771514
Uric acid	C5 H4 N4 O3	168.028	1.533	2	1	1	1.215	0.28	0.501536
Norfentanyl	C14 H20 N2 O	232.157	4.931	8	1	1	0.736	-0.44	0.785174
δ-Valerolactam	C5 H9 N O	99.0684	2.951	6	4	1	2.199	1.14	0.164043
2-Hydroxycinnamic acid	C9 H8 O3	164.047	1.98	12	3	2	0.996	-0.01	0.984844
S-Adenosylmethionine	C15 H22 N6 O5 S2	398.137	0.83	2	18	0	2.839	1.51	0.0194525
12-Aminododecanoic acid	C12 H25 N O2	215.188	8.542	0	1	1	1.068	0.1	0.464631
Norlidocaine	C12 H18 N2 O	206.142	4.303	4	2	1	0.617	-0.7	0.687566
N2-Methylguanosine	C11 H15 N5 O5	297.107	2.951	6	2	2	1.473	0.56	0.127919
Decanamide	C10 H21 N O	171.162	9.828	1	1	1	1.164	0.22	0.354642
16(R)-HETE	C20 H32 O3	302.224	11.93	51	9	3	1.445	0.53	0.0999345
Gramine	C11 H14 N2	129.058	3.901	3	4	0	1.019	0.03	0.927548
Triethyl phosphate	C6 H15 O4 P	182.071	6.597	2	1	1	1.062	0.09	0.0531589
Pyrogallol	C6 H6 O3	126.029	0.794	1	6	0	0.716	-0.48	0.776308
Metronidazole	C6 H9 N3 O3	171.064	3.187	1	1	1	0.81	-0.3	0.72486
Taurine	C2 H7 N O3 S	125.015	0.971	1	2	2	0.953	-0.07	0.598762
Basic Violet 1	C24 H27 N3	357.22	9.622	0	1	0	0.437	-1.19	0.735608
Aniline	C6 H7 N	93.0579	2.701	3	4	1	6.219	2.64	7.91913e-11
L-Tyrosine methyl ester	C10 H13 N O3	195.09	3.342	12	1	1	1.261	0.33	0.260709
Dibutyl phthalate	C16 H22 O4	278.151	10.543	4	3	3	1.682	0.75	0.00228692
Prilocaine	C13 H20 N2 O	220.157	5.111	1	1	1	1.199	0.26	0.445848
L-Pyroglutamic acid	C5 H7 N O3	129.043	1.065	11	6	9	1.084	0.12	0.678101
5-Hydroxyindole-3-acetic acid	C10 H9 N O3	191.058	4.169	4	1	1	0.068	-3.87	7.09435e-08
3-Hydroxyropivacaine	C17 H26 N2 O2	290.199	4.424	4	2	1	0.995	-0.01	0.770695
Inosine	C10 H12 N4 O5	268.08	2.469	6	1	2	1.227	0.29	0.736484
1-Methylnicotinamide	C7 H8 N2 O	136.061	0.795	0	6	0	0.961	-0.06	0.769652
Ageratriol	C15 H24 O3	202.135	12.613	6	4	0	0.278	-1.85	5.51891e-08
PEG n11	C22 H46 O12	251.149	5.721	0	1	1	0.316	-1.66	0.127829
17β-Hydroxy-androstano[3,2-c]isoxazole	C20 H29 N O2	315.219	7.927	2	1	0	1.109	0.15	0.726276
1-Linoleoyl glycerol	C21 H38 O4	336.266	12.613	5	2	0	0.187	-2.42	1.18699e-07
2-Amino-1,3,4-octadecanetriol	C18 H39 N O3	317.292	11.849	1	1	1	0.353	-1.5	0.238125
DL-Stachydrine	C7 H13 N O2	143.095	0.912	6	2	1	1.367	0.45	0.031314
Radicinin	C12 H12 O5	258.05	6.854	0	3	0	1.348	0.43	0.0195042
Bilirubin	C33 H36 N4 O6	584.263	9.023	7	1	1	2.513	1.33	0.000266818
Cafestol	C20 H28 O3	316.203	9.177	38	2	1	0.386	-1.37	0.133713
Docosahexaenoic acid ethyl ester	C24 H36 O2	356.271	11.143	3	1	0	0.628	-0.67	0.59934
9-Oxo-10(E),12(E)-octadecadienoic acid	C18 H30 O3	294.219	11.041	28	1	1	0.516	-0.95	0.0733654
6,18,19-Trihydroxytrachyloban-2-one	C20 H30 O4	334.214	9.172	31	3	0	0.272	-1.88	0.106516
Hypoxanthine	C5 H4 N4 O	136.038	1.615	5	2	0	1.065	0.09	0.48263
4-Indolecarbaldehyde	C9 H7 N O	145.053	3.902	8	3	2	1.066	0.09	0.57299
PEG n14	C28 H58 O15	651.403	6.271	0	1	1	0.359	-1.48	0.358672
Prolylleucine	C11 H20 N2 O3	228.147	2.322	2	2	0	1.169	0.23	0.0247347
17β-Hydroxy-androstano[3,2-c]isoxazole	C20 H29 N O2	315.219	8.152	2	1	0	1.127	0.17	0.962525
Metronidazole-OH	C6 H9 N3 O4	187.059	2.592	0	1	1	0.834	-0.26	0.825436
2,2,6,6-Tetramethyl-1-piperidinol (TEMPO)	C9 H19 N O	157.147	8.703	0	2	0	1.316	0.4	7.62157e-08
N8-Acetylspermidine	C9 H21 N3 O	187.168	0.814	2	1	1	1.842	0.88	1.83535e-05
Laurolactam	C12 H23 N O	197.178	10.204	0	1	0	1.174	0.23	0.0269652
15-Deoxy-Δ12,14-prostaglandin A1	C20 H30 O3	318.219	10.335	52	3	0	2.322	1.22	0.03622
Stearamide	C18 H37 N O	283.287	11.825	1	1	0	0.962	-0.06	0.259318
6,18,19-Trihydroxytrachyloban-2-one	C20 H30 O4	312.23	10.229	17	3	0	0.865	-0.21	0.00649438
α-Eleostearic acid	C18 H30 O2	278.224	11.039	10	3	0	0.534	-0.9	0.253507
L-(+)-Citrulline	C6 H13 N3 O3	175.095	0.848	3	1	1	1.258	0.33	0.022112
Methanandamide	C23 H39 N O2	361.297	12.708	1	1	0	0.963	-0.05	0.401098
All trans retinal	C20 H28 O	284.214	12.38	16	2	0	0.435	-1.2	0.00097684
(R)-3-Hydroxy myristic acid	C14 H28 O3	226.193	11.684	21	1	0	0.868	-0.21	0.376237
5-Hydroxytryptophan	C11 H12 N2 O3	220.085	3.054	7	2	2	1.593	0.67	0.0954646
(+/-)12(13)-DiHOME	C18 H34 O4	296.235	11.177	13	1	0	0.476	-1.07	0.000409472
6-Methoxyquinoline	C10 H9 N O	159.068	2.618	8	1	0	0.16	-2.65	1.15297e-05
Arachidonic acid ethyl ester	C22 H36 O2	338.281	12.602	1	2	0	0.59	-0.76	0.0502292
3-Methyl-1-morpholinopyrido[1,2-a]benzimidazole-4-carbonitrile	C17 H16 N4 O	584.271	5.913	0	1	0	0.381	-1.39	0.287962
Valylproline	C10 H18 N2 O3	214.132	2.152	4	1	1	2.242	1.16	0.000117148
Dezocine	C16 H23 N O	245.178	6.162	5	1	1	1.305	0.38	0.742261
4-Hydroxycoumarin	C9 H6 O3	162.032	6.853	4	2	0	1.257	0.33	0.122869
Bis(2-ethylhexyl) amine	C16 H35 N	241.277	6.818	0	1	0	1.039	0.05	0.781282
(+)-Aphidicolin	C20 H34 O4	320.235	11.192	45	7	0	1.711	0.77	0.496659
5-Hydroxytryptophan	C11 H12 N2 O3	220.084	3.905	7	2	2	1.026	0.04	0.522256
Indole-3-acetic acid	C10 H9 N O2	175.063	6.276	13	1	2	1.452	0.54	0.0182888
4-Hydroxycoumarin	C9 H6 O3	162.032	7.077	4	2	0	0.816	-0.29	0.420394
(9cis)-Retinal	C20 H28 O	284.214	11.085	16	4	0	1.761	0.82	0.591055
Tropicamide	C17 H20 N2 O2	284.152	6.044	3	1	0	1.338	0.42	0.825145
(9cis)-Retinal	C20 H28 O	284.213	11.937	16	2	0	1.33	0.41	0.227091
Buprenorphine	C29 H41 N O4	467.3	11.697	2	1	0	1.101	0.14	0.546359
Tetranor-12(S)-HETE	C16 H26 O3	248.177	12.613	5	1	0	0.256	-1.96	8.29279e-08
L-Isoleucine	C6 H13 N O2	131.095	1.905	18	2	5	1.007	0.01	0.910115
AH 7959	C19 H26 Cl2 N2 O	346.162	7.767	0	1	0	0.425	-1.23	0.00862475
UR-144 N-(5-Methylhexyl) analog	C23 H33 N O	339.252	5.111	0	2	0	0.266	-1.91	0.0891204
5-Hydroxyindole-3-acetic acid	C10 H9 N O3	191.058	2.7	4	1	1	5.923	2.57	2.47076e-10
(+)-ar-Turmerone	C15 H20 O	216.151	12.613	10	1	0	0.257	-1.96	7.22469e-08
5-Hydroxyindole-3-acetic acid	C10 H9 N O3	191.061	3.751	3	2	2	0.98	-0.03	0.0547403
2,6-Xylidine	C8 H11 N	121.089	2.711	10	3	0	0.904	-0.14	0.675915
Pyridoxamine	C8 H12 N2 O2	151.061	0.785	0	7	0	0.962	-0.06	0.773839
Neosolaniol	C19 H26 O8	364.149	4.562	1	2	0	0.463	-1.11	0.296634
N-[2-Pyrrolidin-1-yl-5-(trifluoromethyl)phenyl]-2,3-dihydro-1-benzofuran-5-carboxamide	C20 H19 F3 N2 O2	398.12	5.402	3	1	0	0.476	-1.07	0.0224011
Uracil	C4 H4 N2 O2	112.027	1.836	3	3	3	0.874	-0.19	0.384867
Zearalenone	C18 H22 O5	318.146	8.924	5	1	0	1.123	0.17	0.725665
2-Aminooctanedioic acid	C8 H15 N O4	189.1	4.628	8	1	1	0.925	-0.11	0.0637401
Crotonic acid	C4 H6 O2	86.0368	1.79	11	1	0	1.065	0.09	0.197713
Kanosamine	C6 H13 N O5	161.069	1.086	15	2	3	1.008	0.01	0.785604
Oxohongdenafil	C25 H32 N6 O4	480.254	5.483	0	1	0	0.429	-1.22	0.172138
9-Phenyl-1-(2,4,6-trihydroxyphenyl)-1-nonanone	C21 H26 O4	342.19	3.657	0	1	0	0.815	-0.29	0.293618
4-Isopropyl-9H-thioxanthen-9-one	C16 H14 O S	254.076	5.661	0	2	0	0.201	-2.32	0.00112093
2-(2-Hydroxy-2-propanyl)-9-(3-methyl-2-buten-1-yl)-2,3-dihydro-7H-furo[3,2-g]chromen-7-one	C19 H22 O4	628.297	6.096	0	9	0	0.401	-1.32	0.377659
D-Serine	C3 H7 N O3	105.043	0.83	3	3	4	1.148	0.2	0.209516
14(S)-HDHA	C22 H32 O3	326.221	12.168	0	1	0	1.197	0.26	0.274707
7-Hydroxy-3-[4-hydroxy-3-(3-methyl-2-buten-1-yl)phenyl]-8-(3-methyl-2-buten-1-yl)-4H-chromen-4-one	C25 H26 O4	780.365	3.8	1	1	0	0.621	-0.69	0.0344786
Cilastatin	C16 H26 N2 O5 S	358.159	12.164	0	1	0	1.094	0.13	0.128296
Docosahexaenoic acid methyl ester	C23 H34 O2	342.255	12.539	1	3	0	0.529	-0.92	0.065348
4-Methoxy PV8	C18 H27 N O2	289.204	8.048	3	1	0	1.373	0.46	0.647207
Eplerenone	C24 H30 O6	828.408	2.75	0	1	0	1.453	0.54	0.761976
15-Acetyldeoxynivalenol	C17 H22 O7	320.123	4.172	4	1	0	0.666	-0.59	0.144392
Ethyl palmitoleate	C18 H34 O2	282.255	13.099	11	1	1	0.125	-3	9.55314e-08
3-[(2-chloro-1,3-thiazol-5-yl)methyl]-5-methyl-1,3,5-oxadiazinan-4-ylideneamin	C8 H11 Cl N4 O S	246.035	0.884	0	1	0	0.796	-0.33	0.108129
N4-Acetylsulfamethoxazole	C12 H13 N3 O4 S	295.058	0.824	1	1	0	0.679	-0.56	0.560677
N3,N4-Dimethyl-L-arginine	C8 H18 N4 O2	202.143	0.909	4	1	2	1.056	0.08	0.0664256
PharmaGSID 48505	C17 H12 Cl N5 O2	353.064	7.242	0	2	0	1.275	0.35	0.866159
2,6-Di-tert-butyl-1,4-benzoquinone	C14 H20 O2	220.146	12.166	11	1	0	1.04	0.06	0.70343
6-Quinolinecarboxylic acid	C10 H7 N O2	173.048	2.706	5	1	0	4.731	2.24	4.42838e-10
6-Chloro-5-fluoro-1H-1,2,3-benzotriazole	C6 H3 Cl F N3	170.999	4.338	0	1	0	0.39	-1.36	0.0511214
3-Hydroxyfluorene	C13 H10 O	364.141	4.575	0	2	0	0.47	-1.09	0.0807122
trans-4-Phenyl-4-piperidinocyclohexanol	C17 H25 N O	259.189	2.366	4	1	0	0.787	-0.35	0.0408346
2-Aminobenzimidazole	C7 H7 N3	133.062	0.793	0	4	0	0.842	-0.25	0.00633868
Indole-3-lactic acid	C11 H11 N O3	205.074	5.792	8	1	1	1.26	0.33	0.00227986
3,4-Methylenedioxy-α-pyrrolidinohexanophenone	C17 H23 N O3	289.163	3.007	0	1	0	0.396	-1.33	0.0118496
Isocytosine	C4 H5 N3 O	111.043	2.516	3	1	2	0.929	-0.11	0.892642
Haplamine	C15 H15 N O3	257.102	0.835	6	1	1	0.662	-0.6	0.371326
L-Pyroglutamic acid	C5 H7 N O3	129.043	1.448	11	1	3	1.62	0.7	0.0371442
Dihydrothymine	C5 H8 N2 O2	128.059	0.88	6	1	0	1.146	0.2	0.213023
2,3-Dihydroxy-1-(7-methoxy-2-oxo-2H-chromen-6-yl)-3-methylbutyl 3-methyl-2-butenoate	C20 H24 O7	376.149	8.924	0	2	0	1.199	0.26	0.377552
Oxolinic acid	C13 H11 N O5	261.061	0.907	0	1	0	0.08	-3.64	2.54262e-08
Sedanolide	C12 H18 O2	144.094	12.617	0	1	0	0.273	-1.87	3.19869e-08
3-[(3-Hydroxydecanoyl)oxy]-4-(trimethylammonio)butanoate	C17 H33 N O5	331.235	8.413	1	0	0	0.878	-0.19	0.105644
	C59 H93 N7 O16 S	1187.64	7.244	0	0	0	0.303	-1.72	0.0167429
[Similar to: Remifentanyl; ΔMass: -16.9536 Da]	C12 H24 N7 O6 P	393.153	3.427	0	25	0	0.579	-0.79	0.029694
	C31 H73 N10 O17 P	888.491	4.572	0	0	0	0.387	-1.37	0.00158989
Ethionine	C6 H13 N O2 S	163.067	2.66	7	0	0	0.952	-0.07	0.264609
	C16 H40 N5 O9 P	477.259	3.249	0	0	0	0.642	-0.64	0.0527399
	C27 H52 N5 O11 P S	685.31	4.304	0	0	0	0.169	-2.57	1.49154e-06
[Similar to: Warfarin; ΔMass: 57.0398 Da]	C9 H9 N5 O4	251.065	3.659	0	2	0	1.053	0.07	0.485569
methyprylon	C10 H17 N O2	183.126	6.688	2	0	0	0.652	-0.62	0.0395295
	C7 H18 N8 O6	310.134	0.727	0	0	0	0.141	-2.82	1.46921e-07
8,8a-Dimethyl-3-oxo-3,4,4a,5,6,7,8,8a-octahydro-2-naphthalenecarbaldehyde	C13 H18 O2	206.13	12.615	25	50	0	0.286	-1.81	2.94107e-08
S(8)-aminomethyldihydrolipoamide	C9 H20 N2 O S2	236.102	7.766	1	5	0	1.165	0.22	0.637623
	C59 H91 N9 O18 S	1245.62	6.093	0	0	0	1.337	0.42	0.930777
	C2 H5 N7 O12	318.998	0.836	0	0	0	0.524	-0.93	7.6332e-05
[Similar to: Microcystin LF; ΔMass: 530.2785 Da]	C18 H38 N3 O8 P	455.238	3.259	0	1	0	0.784	-0.35	0.542859
[Similar to: Methyl 1,2,5-trimethyl-4-(morpholinosulfonyl)-1H-pyrrole-3-carboxylate; ΔMass: 117.0792 Da]	C8 H9 N O3 S	199.03	7.207	0	4	0	1.441	0.53	0.947503
O-glutaroyl-L-carnitine	C12 H21 N O6	275.137	2.331	2	0	0	0.329	-1.6	6.57629e-07
Selexipag	C26 H32 N4 O4 S	496.217	5.315	4	0	0	0.25	-2	1.36106e-05
	C58 H109 N7 O18 S	1223.76	5.784	0	0	0	0.339	-1.56	0.00439852
Cyprodenate	C13 H25 N O2	227.188	9.06	1	0	0	1.442	0.53	0.000165892
	C13 H28 N7 O5 P	393.19	5.703	0	0	0	0.709	-0.5	0.212536
	C2 H6 N5 O5 P S	242.982	0.763	0	0	0	0.692	-0.53	6.3223e-05
1-Phenyl-1,3-nonadecanedione	C25 H40 O2	372.302	13.126	2	0	0	1.748	0.81	0.906805
2,4-Dimethyl-4-phenyltetrahydrofuran	C12 H16 O	176.12	7.532	4	14	0	1.217	0.28	0.0927312
Torvoside H	C45 H74 O18	902.485	5.768	3	0	0	1.707	0.77	0.282057
[Similar to: N4-Acetylcytidine; ΔMass: -41.0627 Da]	C14 H22 N4 O5	326.159	4.748	0	10	0	0.181	-2.47	5.59964e-07
235BBF3K97	C20 H28	268.22	12.607	1	0	0	0.224	-2.16	2.4833e-05
miglustat	C10 H21 N O4	219.147	7.92	1	0	0	0.963	-0.05	0.490051
2-Oxo-6-pentyltetrahydro-2H-pyran-3-carboxylic acid	C11 H18 O4	214.12	7.751	3	17	0	1.223	0.29	0.796274
N-Acetylornithine	C7 H14 N2 O3	174.1	1.754	8	4	1	0.712	-0.49	0.938005
	C3 H6 N2 O16	325.972	0.815	0	0	0	1.021	0.03	0.526073
L-Formylkynurenine	C11 H12 N2 O4	236.079	3.902	4	5	0	0.995	-0.01	0.70877
Hostmaniane	C13 H18 O5	254.115	8.964	2	0	0	1.519	0.6	0.595917
	C2 H6 O5 S	141.994	0.732	0	0	0	0.712	-0.49	0.0346868
[Similar to: SSR240612; ΔMass: 520.2185 Da]	C9 H20 N2 O5	236.137	2.566	0	35	0	0.975	-0.04	0.258496
	C27 H42 N8 O S	526.322	3.081	0	0	0	0.588	-0.77	0.144374
Glycyl-L-asparaginyl-D-leucine	C12 H22 N4 O5	302.159	3.068	1	1	0	0.583	-0.78	0.000692934
	C13 H21 N9 O3	351.177	4.419	0	0	0	0.21	-2.25	2.16135e-05
[Similar to: 2-[2-(3,4-Dimethoxyphenyl)-1-methylethylidene]hydrazine-1-carboxamide; ΔMass: 75.0558 Da]	C6 H13 N2 O2 P	176.071	3.933	0	28	0	0.063	-3.99	2.60313e-09
Shogaol	C17 H24 O3	276.172	10.222	10	5	0	1.19	0.25	0.00210695
lentiginosine	C8 H15 N O2	157.11	4.274	6	0	0	1.005	0.01	0.0587624
	C34 H57 N10 O14 P	860.377	4.369	0	0	0	1.115	0.16	0.389623
ibufenac	C12 H16 O2	192.115	12.16	25	0	0	0.809	-0.31	0.546698
[Similar to: Maraviroc; ΔMass: 125.0961 Da]	C17 H32 N4 O6	388.232	3.459	0	1	0	0.751	-0.41	0.203473
3-[(3-Hydroxydecanoyl)oxy]-4-(trimethylammonio)butanoate	C17 H33 N O5	331.235	8.205	1	0	0	1.813	0.86	0.182803
	C14 H31 N O	229.24	10.354	0	0	0	0.914	-0.13	0.616151
	C17 H39 N6 O8 P	486.257	4.165	0	0	0	0.963	-0.05	0.694269
	C19 H27 N9 O	397.233	8.872	0	0	0	1.315	0.4	0.0112864
[Similar to: Tetraethyl pyrophosphate (TEPP); ΔMass: -35.9318 Da]	C10 H3 N10 P S	326	9.172	0	18	0	1.056	0.08	0.607415
Olivetol	C11 H16 O2	180.115	12.613	13	51	0	0.246	-2.02	3.31505e-09
Candoxatril	C29 H41 N O7	515.288	6.322	2	0	0	0.983	-0.02	0.370851
(5E,7E)-Dodecadienal	C12 H20 O	180.151	8.993	6	0	0	0.86	-0.22	0.00917275
[Similar to: Tetraethyl pyrophosphate (TEPP); ΔMass: -37.9289 Da]	C8 H5 N6 O7 P	327.997	9.175	0	18	0	0.921	-0.12	0.299662
	C71 H105 N6 O16 P	1328.74	6.592	0	0	0	0.351	-1.51	6.63224e-06
	C5 H N3 O8	230.976	0.767	0	0	0	0.765	-0.39	0.00133613
	C74 H108 N7 O17 P	1397.75	3.547	0	0	0	0.471	-1.09	1.07654e-05
	C7 H3 N8 O5 P	309.997	0.817	0	0	0	0.975	-0.04	0.104974
N-Desalkylflurazepam	C15 H10 Cl F N2 O	288.046	0.769	1	0	0	0.916	-0.13	0.0985137
	C10 H19 N7	237.17	8.554	0	0	0	1.165	0.22	0.447385
	C52 H81 N O13 S	959.543	3.303	0	0	0	0.533	-0.91	0.0788952
	C17 H31 N3 O6	373.221	6.254	0	0	0	0.398	-1.33	0.0715913
	C22 H45 N O12 S	547.267	11.593	0	0	0	0.774	-0.37	0.443692
	C18 H25 N3 O8	411.164	4.186	0	0	0	0.355	-1.49	4.25095e-05
	C7 H14 N2 O7	238.081	5.445	0	0	0	1.277	0.35	0.611135
[Similar to: tert-Butyl 4-(2,1,3-benzothiadiazol-4-ylsulfonyl)-1,4-diazepane-1-carboxylate; ΔMass: 101.9613 Da]	C9 H16 N10 O2	296.147	4.186	0	4	0	0.563	-0.83	0.0242039
alpha_beta-Didehydrotryptophan	C11 H10 N2 O2	202.074	3.905	3	5	0	1.079	0.11	0.22624
	C18 H35 N2 O2 P S	374.216	2.343	0	0	0	0.762	-0.39	0.107878
Geranylacetate	C12 H20 O2	196.146	12.736	29	0	0	0.131	-2.94	8.78778e-06
Ecgonine	C9 H15 N O3	185.105	5.844	7	1	0	0.951	-0.07	0.104199
[Similar to: Penciclovir; ΔMass: -598.3430 Da]	C33 H70 N7 O16 P	851.461	3.762	0	24	0	0.301	-1.73	0.00500493
	C H4 N O12 P S	284.918	0.795	0	0	0	1.2	0.26	0.783165
	C31 H67 N8 O10 P	742.47	3.244	0	0	0	0.274	-1.87	0.00858746
[FA(22:0)]13Z-docosenoicacid	C22 H42 O2	338.318	13.423	9	2	0	0.726	-0.46	0.147315
[Similar to: Microcystin-LR ; ΔMass: 105.1529 Da]	C36 H60 N9 O15 P	889.396	4.305	0	1	0	0.522	-0.94	0.0101493
Deoxybrevianamide E	C21 H25 N3 O2	351.195	4.304	2	0	0	0.21	-2.25	0.000175143
Aderbasib	C21 H28 N4 O5	416.206	3.679	1	0	0	0.509	-0.97	0.0735292
	C46 H60 N6 O11 S	904.403	4.239	0	0	0	0.402	-1.31	0.543169
	C58 H87 N10 O18 P	1242.6	4.73	0	0	0	0.451	-1.15	0.00976002
	C32 H58 N7 O7 P S	715.386	3.56	0	0	0	0.184	-2.44	9.31603e-05
2-[(2Z)-2-({4-[(3-Aminopropyl)amino]butyl}imino)-2-hydroxyethyl]-2-hydroxysuccinic acid	C13 H25 N3 O6	319.174	2.543	1	0	0	0.671	-0.58	0.276796
[Similar to: Posaconazole; ΔMass: 69.0364 Da]	C21 H45 N9 O11 S	631.293	6.118	0	1	0	0.163	-2.62	0.00814342
	C19 H34 N4 O6	414.247	4.237	0	0	0	0.178	-2.49	0.000190179
	C30 H36 N8 O S	556.275	2.53	0	0	0	0.944	-0.08	0.107949
[Similar to: Neohesperidin; ΔMass: -99.1490 Da]	C32 H52 N7 O7 P S	709.339	2.359	0	4	0	0.913	-0.13	0.0624825
	C23 H38 N10 O3	502.311	3.304	0	0	0	0.106	-3.23	3.26408e-12
Nadolol	C17 H27 N O4	309.193	7.738	2	1	0	1.161	0.22	0.203068
[Similar to: 3,5-Di(acetyloxy)-2-[(acetyloxy)methyl]-6-(2H-1,2,3,4-tetraazol-5-yl)tetrahydro-2H-pyran-4-yl acetate; ΔMass: -275.2570 Da]	C32 H54 N9 O3 P S	675.38	3.164	0	36	0	0.389	-1.36	0.00977925
[Similar to: Fexofenadine; ΔMass: 18.0161 Da]	C20 H42 N3 O8 P	483.272	11.918	0	1	0	1.074	0.1	0.739514
[Similar to: Cytidine 5'-monophosphate (hydrate); ΔMass: -555.1091 Da]	C41 H31 N6 O15 P	878.161	3.14	0	1	0	1.399	0.48	0.794173
2-Methylnaphthalene	C11 H10	142.078	12.618	2	0	0	0.301	-1.73	3.74494e-08
	C26 H56 N10 O12	700.411	5.759	0	0	0	0.319	-1.65	4.67652e-06
[Similar to: Netilmicin; ΔMass: 131.0947 Da]	C15 H28 N4 O5	344.206	5.345	0	1	0	0.529	-0.92	0.0246566
	C6 H20 N6 O8 S	336.108	8.831	0	0	0	0.511	-0.97	9.5419e-08
Dexamethasone beloxil	C29 H35 F O5	482.248	3.627	1	3	0	0.514	-0.96	1.46579e-05
	C55 H71 N9 O8 S	1017.52	5.806	0	0	0	0.518	-0.95	0.00109367
Midazolam	C18 H13 Cl F N3	325.078	7.247	1	5	0	1.294	0.37	0.903023
[Similar to: L-(+)-Arginine; ΔMass: 0.0912 Da]	C4 H6 N4 O2 S	174.02	0.733	0	12	0	0.737	-0.44	0.106776
[Similar to: PEG n7; ΔMass: -89.0843 Da]	C14 H37 N7 O7	415.278	4.894	0	1	0	0.543	-0.88	0.0313158
[Similar to: Nobiletin; ΔMass: -345.2229 Da]	C36 H53 N5 O10 S	747.354	3.331	0	2	0	0.114	-3.13	2.2007e-08
	C51 H82 N6 O16	1034.58	6.543	0	0	0	0.921	-0.12	0.515838
5'-Oxoinosine	C10 H10 N4 O5	266.064	0.77	4	0	0	0.837	-0.26	0.390658
3-hydroxy-2-methyl-1H-quinolin-4-one	C10 H9 N O2	175.063	3.908	13	0	0	0.868	-0.2	0.236135
[Similar to: Cinchonidine; ΔMass: -170.1638 Da]	C25 H44 N4 O4	464.337	11.792	0	24	0	0.631	-0.66	0.184487
	C25 H56 N5 O8 P	585.384	4.741	0	0	0	0.788	-0.34	0.229082
[Similar to: α-Aspartylphenylalanine; ΔMass: -113.0836 Da]	C19 H27 N3 O6	393.19	6.857	0	2	0	0.714	-0.49	0.0548299
	C29 H44 O5 S	504.29	2.71	0	0	0	0.391	-1.36	0.000253054
Gly-Lys	C8 H17 N3 O3	203.127	0.74	2	9	0	0.601	-0.73	0.495847
	C35 H65 N O17	771.427	6.366	0	0	0	0.412	-1.28	0.000556135
1-Nitrosonaphthalene	C10 H7 N O	157.053	3.905	1	0	0	0.955	-0.07	0.548323
	C44 H73 N10 O11 P S	980.492	5.393	0	0	0	0.384	-1.38	0.00147758
	C19 H51 N10 O10 P	610.354	2.928	0	0	0	0.422	-1.25	0.0269103
[Similar to: Vinburnine; ΔMass: 70.0711 Da]	C8 H12 N6 O2	224.102	7.921	0	1	0	0.99	-0.02	0.524147
Eugenolmethylether	C11 H14 O2	178.099	12.165	27	0	0	0.947	-0.08	0.755435
Feninetramide	C11 H13 N O2	191.094	6.105	5	0	0	0.946	-0.08	0.140563
Arg-Asp	C10 H19 N5 O5	289.14	2.429	4	0	0	0.562	-0.83	0.000986846
	C12 H23 N O	197.178	8.998	0	0	0	0.717	-0.48	0.00501939
Aspartyl-Phenylalanine	C13 H16 N2 O5	280.106	4.308	4	0	0	1.434	0.52	0.172971
	C20 H50 N7 O11 P	595.332	6.824	0	0	0	0.21	-2.25	4.30633e-07
[Similar to: 4-(Benzyloxy)-N'-hydroxybenzenecarboximidamide; ΔMass: -889.4456 Da]	C51 H86 N7 O17 P S	1131.55	2.794	0	15	0	0.394	-1.34	1.00361e-06
	C41 H59 N6 O7 P	778.422	3.55	0	0	0	0.679	-0.56	0.0468037
Capryloylglycine	C10 H19 N O3	201.136	6.687	5	0	0	0.581	-0.78	0.0333612
Chivosazole B	C48 H69 N O12	851.486	5.334	1	0	0	0.251	-2	0.00345064
	C53 H78 N10 O18 S	1174.52	5.55	0	0	0	1.353	0.44	0.361639
	C31 H32 N2 O3	480.242	5.466	0	0	0	1.042	0.06	0.491646
N-[(9-beta-D-ribofuranosylpurin-6-yl)carbamoyl]threonine	C15 H20 N6 O8	412.134	4.527	1	0	0	1.312	0.39	0.0161942
Eptapirone	C16 H23 N7 O2	345.19	4.407	1	0	0	1.026	0.04	0.433559
[Similar to: N-Acetylneuraminic acid; ΔMass: 68.0137 Da]	C7 H11 N7 O3	241.092	3.166	0	3	0	1.045	0.06	0.482541
	C29 H58 N O14 P	675.358	6.277	0	0	0	0.134	-2.91	3.85476e-08
9-[(5R)-5-Ethyl-alpha-D-xylopyranosyl]-N-(3-methyl-2-buten-1-yl)-9H-purin-6-amine	C17 H25 N5 O4	363.189	7.776	1	0	0	0.416	-1.26	0.0200964
	C23 H37 N O7 S	471.228	8.519	0	0	0	0.911	-0.13	0.883027
Hopantenic acid	C10 H19 N O5	233.126	5.421	2	2	0	1.306	0.38	0.652384
	C7 H16 N2 O8	256.092	4.829	0	0	0	0.84	-0.25	0.545421
4-Amino-1-{(2xi)-5-O-[({[(2R)-2-[(10Z,13Z,16Z)-10,13,16-docosatrienoyloxy]-3-(palmitoyloxy)propoxy](hydroxy)phosphoryl}oxy)(hydroxy)phosphoryl]-beta-D-threo-pentofuranosyl}-2(1H)-pyrimidinone	C50 H87 N3 O15 P2	1031.56	3.264	1	0	0	0.468	-1.1	0.00138826
	C15 H36 N5 O12 P	509.212	4.111	0	0	0	0.494	-1.02	0.00445628
	C73 H115 N10 O17 P S	1466.78	3.387	0	0	0	1.029	0.04	0.905261
	C37 H55 N8 O6 P	738.402	3.079	0	0	0	0.425	-1.23	0.0023107
	C5 H18 N6 O4	226.139	2.151	0	0	0	0.394	-1.34	8.98777e-05
	C12 H27 N O7	297.18	0.771	0	0	0	0.914	-0.13	0.711522
	C23 H48 N5 O7 P	537.327	5.898	0	0	0	0.526	-0.93	0.000249735
	C89 H107 N6 O17 P	1562.74	3.264	0	0	0	0.352	-1.51	0.00729258
(Ac)2-L-Lys-D-Ala	C13 H23 N3 O5	301.164	3.359	1	0	0	0.41	-1.29	0.000207718
2,2'-{(19-Amino-18-hydroxy-5,9-dimethyl-6,7-icosanediyl)bis[oxy(2-oxo-2,1-ethanediyl)]}disuccinic acid	C34 H59 N O13	689.395	4.212	1	0	0	1.71	0.77	0.646398
[Similar to: 5-Fluoro-3,5-AB-PFUPPYCA; ΔMass: 0.0582 Da]	C17 H16 N10 O2	392.144	5.84	0	2	0	1.634	0.71	0.132448
	C24 H60 N9 O13 P	713.406	2.754	0	0	0	0.997	0	0.536463
[Similar to: Netilmicin; ΔMass: 189.1365 Da]	C6 H23 N8 O3 P	286.164	3.08	0	1	0	0.735	-0.44	0.22331
[Similar to: Acetyl-L-carnitine; ΔMass: -204.1011 Da]	C17 H34 N3 O6 P	407.217	2.616	0	10	0	0.104	-3.26	1.0108e-06
[Similar to: Palmitoleic acid; ΔMass: -254.0393 Da]	C24 H32 N10 O3	508.264	2.59	0	31	0	1.045	0.06	0.867375
Isobutyl benzyl ketone	C12 H16 O	176.12	8.573	4	8	0	0.936	-0.09	0.404945
	C29 H66 N9 O14 P	795.448	5.271	0	0	0	0.453	-1.14	0.0405008
	C41 H68 N7 O5 P	769.501	14.62	0	0	0	1.409	0.49	0.244773
	C33 H63 N10 O15 P	870.418	3.891	0	0	0	0.462	-1.11	0.00369422
5-(5-Methyl-2-furyl)-2,3-dihydro-1H-pyrrolizine	C12 H13 N O	187.099	2.326	1	0	0	1.008	0.01	0.120293
Shogaol	C17 H24 O3	276.172	9.393	10	7	0	1.488	0.57	1.44778e-05
[Similar to: L-(+)-Arginine; ΔMass: -17.8828 Da]	C5 H N6 O P	191.994	0.721	0	12	0	0.826	-0.28	0.134443
	C25 H39 N O12	545.244	2.296	0	0	0	0.646	-0.63	0.00310009
	C20 H43 N10 O4 P	518.32	11.614	0	0	0	0.745	-0.42	0.641892
(2S)-2-Piperazinecarboxylic acid	C5 H10 N2 O2	130.074	0.745	7	0	0	1.448	0.53	0.0160605
	C6 H11 N8 P S	258.057	0.776	0	0	0	0.687	-0.54	0.494148
	C15 H41 N9 O12 S	571.26	3.017	0	0	0	0.198	-2.34	2.01361e-05
	C57 H64 N6 O8	960.476	4.826	0	0	0	0.529	-0.92	0.000903124
	C5 H3 N3 O8	232.992	0.735	0	0	0	0.758	-0.4	0.022424
[Similar to: Fenpyroximate; ΔMass: 60.0156 Da]	C17 H32 N O3 P S	361.185	4.258	0	3	0	0.691	-0.53	0.181337
3169	C20 H29 N5 O3	387.226	5.429	1	8	0	0.958	-0.06	0.912428
Thymopentin	C30 H49 N9 O9	679.365	4.345	1	0	0	0.792	-0.34	0.697407
	C5 H11 N10 O8 P	370.05	0.908	0	0	0	0.983	-0.02	0.55701
	C24 H40 N5 O10 P	589.249	4.972	0	0	0	0.346	-1.53	0.00527491
	C31 H50 N9 O4 P S	675.343	3.258	0	0	0	0.121	-3.05	3.01528e-09
	C65 H104 N4 O13 S	1180.73	4.538	0	0	0	0.639	-0.65	0.015547
	C42 H75 N8 O16 P	978.501	4.293	0	0	0	0.679	-0.56	0.000678615
Olivetol	C11 H16 O2	180.115	12.165	13	57	0	0.955	-0.07	0.686893
1-Isopropenyl-3-isopropylbenzene	C12 H16	160.125	12.695	2	54	0	0.163	-2.61	8.5382e-07
	C46 H77 N7 O18 S	1047.5	3.712	0	0	0	0.485	-1.04	0.0327058
[Similar to: Debromohymenialdisine; ΔMass: -152.0426 Da]	C18 H19 N7 O2 S	397.134	3.241	0	2	0	0.091	-3.46	1.11403e-05
	C12 H12 N7 O12 P S	509.001	4.782	0	0	0	1.196	0.26	0.783466
[Similar to: 1-(4-Nitrophenyl)-4-(1H-pyrrol-1-yl)piperidine; ΔMass: -173.0433 Da]	C18 H29 N4 O7 P	444.175	2.615	0	11	0	0.182	-2.46	5.37053e-05
(2R)-3-{[(2-Aminoethoxy)(hydroxy)phosphoryl]oxy}-2-hydroxypropyl (9Z,12Z,15Z)-9,12,15-octadecatrienoate	C23 H42 N O7 P	475.269	11.445	4	0	0	0.823	-0.28	0.363291
[Similar to: 4-{7-Acetoxy-5-chloro-3-[(1E,3E)-3,5-dimethyl-1,3-heptadien-1-yl]-7-methyl-6,8-dioxo-7,8-dihydro-2(6H)-isoquinolinyl}butanoic acid; ΔMass: 173.9765 Da]	C14 H27 N3 O4	301.2	5.968	0	3	0	1.079	0.11	0.205095
[Similar to: PEG n16; ΔMass: 427.2309 Da]	C13 H29 N O6	295.199	6.538	0	17	0	0.421	-1.25	0.379651
Avermectin B1b	C47 H70 O14	858.48	6.134	3	0	0	0.592	-0.76	0.000262182
6-Hydroxy-5-methyl-4,11-dioxoundecanoic acid	C12 H20 O5	244.131	7.573	1	0	0	0.172	-2.54	6.16592e-08
Terazosin	C19 H25 N5 O4	387.189	5.841	1	1	0	1.812	0.86	0.0793326
	C5 H12 N6 O2	188.103	6.008	0	0	0	0.368	-1.44	0.000101309
N-lauroylglycine	C14 H27 N O3	257.199	8.999	1	2	0	0.679	-0.56	0.00389594
	C13 H23 N3 O7	333.153	2.404	0	0	0	0.794	-0.33	0.457606
	C12 H18 N10 O11 S	510.089	0.905	0	0	0	1.783	0.83	0.235153
[Similar to: Acid red 26; ΔMass: -124.2400 Da]	C24 H36 N10 O6	560.28	3.208	0	25	0	0.413	-1.28	0.80205
	C14 H27 N3 O5	317.195	5.476	0	0	0	0.489	-1.03	0.00128306
[Similar to: AKB48 N-(4-fluorobenzyl) analog; ΔMass: -0.0004 Da]	C16 H29 N5 O7	403.206	2.334	0	1	0	1.474	0.56	0.0797763
	C20 H46 N5 O6 P	483.317	3.496	0	0	0	0.112	-3.16	2.30044e-06
	C56 H86 N9 O17 P	1187.59	5.226	0	0	0	0.365	-1.46	0.00387076
Naphthalene	C10 H8	128.062	12.162	2	0	0	0.976	-0.03	0.746356
[Similar to: Histamine; ΔMass: 0.0807 Da]	C3 H2 N3 P	110.999	0.735	0	45	0	0.852	-0.23	0.0430371
[ST(2:0)]22S_25S-furospirost-5-en-3beta_26-diol	C27 H42 O4	430.308	11.27	11	0	0	1.778	0.83	8.44272e-07
(3E)-4,8-Dimethyl-1,3,7-nonatriene	C11 H18	150.141	12.165	3	0	0	0.957	-0.06	0.701633
N,N-Dimethylguanosine	C12 H17 N5 O5	311.123	3.486	2	9	0	1.074	0.1	0.00138146
N-Tridecanoylglycine	C15 H29 N O3	271.214	10.066	1	2	0	0.717	-0.48	0.00235274
	C3 H2 N8	150.04	0.823	0	0	0	0.93	-0.11	0.353888
	C15 H30 N P S	287.184	4.965	0	0	0	0.513	-0.96	0.164258
sulfacetamide	C8 H10 N2 O3 S	214.041	2.429	1	2	0	1.112	0.15	0.971374
[Similar to: Neohesperidin; ΔMass: -450.3494 Da]	C53 H81 N4 O16 P	1060.54	3.505	0	3	0	0.08	-3.65	2.88688e-09
	C44 H72 N4 O17	928.485	5.939	0	0	0	0.885	-0.18	0.869193
	C9 H6 N2 O9	286.006	0.803	0	0	0	0.791	-0.34	0.00048576
Phenylisocyanate	C7 H5 N O	119.037	4.891	2	111	0	5.203	2.38	2.06043e-06
	C24 H46 N3 O8 P	535.3	4.661	0	0	0	0.958	-0.06	0.0865206
[Similar to: [3-(2-Acetyl-2-phenylcarbohydrazonoyl)-1-phenyl-1H-pyrazol-5-yl]methyl acetate; ΔMass: -0.0685 Da]	C18 H28 N6 O3	376.222	9.328	0	4	0	0.774	-0.37	0.491817
[Similar to: PEG n7; ΔMass: -653.3498 Da]	C47 H78 N7 O13 P	979.544	5.281	0	17	0	0.469	-1.09	0.0112346
	C2 H3 N4 O13 P	321.943	0.798	0	0	0	1.736	0.8	0.132212
	C10 H28 N9 O4 P	369.201	3.08	0	0	0	0.328	-1.61	0.00358739
	C24 H50 N7 O14 P	691.317	4.857	0	0	0	1.003	0	0.96549
mebutamate	C10 H20 N2 O4	232.142	3.434	6	0	0	1.289	0.37	0.887164
	C6 H23 N9 O5 S	333.153	3.533	0	0	0	0.502	-0.99	0.316656
[Similar to: Isoxanthopterin; ΔMass: -387.1387 Da]	C20 H26 N10 O10	566.183	2.513	0	15	0	0.514	-0.96	0.0191445
[Similar to: Fenitrothion; ΔMass: 7.8340 Da]	C6 H24 N9 O P	269.183	3.693	0	17	0	0.424	-1.24	0.261252
[Similar to: Gamithromycin; ΔMass: 349.2610 Da]	C20 H37 N5 O5	427.279	3.926	0	26	0	0.374	-1.42	0.000132923
3-tert-Butyladipic acid	C10 H18 O4	202.12	7.046	9	29	1	0.587	-0.77	1.05126e-06
	C2 H3 N2 O3 P	133.988	0.939	0	0	0	1.339	0.42	0.525087
	C49 H85 N6 O13 P	996.595	5.907	0	0	0	0.554	-0.85	0.00243049
Methylimidazoleaceticacid	C6 H8 N2 O2	140.058	8.138	8	0	0	0.904	-0.15	0.358347
	C32 H58 N5 O12 P	735.379	5.306	0	0	0	0.677	-0.56	0.0218091
L-gamma-Glutamyl-L-aspartic acid	C9 H14 N2 O7	262.08	1.18	3	0	0	1.124	0.17	0.290163
Phthalic acid	C8 H6 O4	166.027	4.528	7	0	0	0.836	-0.26	0.0777634
[Similar to: 4-Acetoxy DiPT; ΔMass: -173.0641 Da]	C20 H37 N5 O8	475.264	1.737	0	2	0	1.04	0.06	0.0552935
	C55 H91 N10 O17 P	1194.63	4.351	0	0	0	0.507	-0.98	0.108864
	C35 H64 N10 O6	720.499	12.264	0	0	0	0.829	-0.27	0.368602
	C30 H70 N7 O14 P	783.471	3.516	0	0	0	1.359	0.44	0.679548
	C34 H70 N9 O8 P	763.511	14.595	0	0	0	0.314	-1.67	0.000139337
[Similar to: P1,P4-Bis(5'-guanosyl) tetraphosphate; ΔMass: -25.1355 Da]	C38 H36 N7 O15 P S	893.174	3.029	0	6	0	1.307	0.39	0.77715
[Similar to: SSR240612; ΔMass: 99.9706 Da]	C27 H57 N6 O10 P	656.385	2.586	0	35	0	0.875	-0.19	0.504359
[Similar to: Tacrolimus; ΔMass: 593.3955 Da]	C7 H10 N6 O2	210.087	7.05	0	1	0	0.668	-0.58	0.000520185
3-[(1S)-2-Cyclohexen-1-yl]-L-alanine	C9 H15 N O2	169.11	5.651	4	19	0	0.736	-0.44	0.0104728
HEPES	C8 H18 N2 O4 S	238.099	2.211	5	1	0	1.003	0	0.31937
	C16 H29 N3 O6	359.205	6.232	0	0	0	0.697	-0.52	0.216567
	C13 H25 N3 O5	303.179	4.121	0	0	0	0.852	-0.23	0.102603
	C2 H4 N5 O4 P S	224.971	0.761	0	0	0	0.633	-0.66	4.67309e-05
17-(Cyclopropylmethyl)-4,5-epoxymorphinan-3,6,14-triol	C20 H25 N O4	343.178	5.957	9	9	0	0.51	-0.97	0.497229
	C17 H37 N O8	383.251	7.042	0	0	0	0.284	-1.82	0.30351
trans,trans-octa-2,4-diene	C8 H14	110.11	5.434	5	11	0	1.128	0.17	0.208151
7-oxoheptanoate	C7 H12 O3	144.079	4.197	9	0	0	0.163	-2.62	9.26e-05
Ecgonine	C9 H15 N O3	185.105	2.711	7	0	0	0.913	-0.13	0.370377
	C4 H N O9	206.965	0.794	0	0	0	0.796	-0.33	0.116201
[Similar to: Methyl palmitate; ΔMass: 0.2235 Da]	C8 H15 O6 P S	270.032	0.8	0	3	0	0.576	-0.8	0.000290656
3-hydroxytetradecanoylcarnitine	C21 H41 N O5	387.298	10.759	2	0	0	1.023	0.03	0.383989
	C2 H6 O7 S	173.984	0.7	0	0	0	0.638	-0.65	0.247307
	C45 H73 N3 O16	911.495	6.741	0	0	0	0.704	-0.51	0.0449048
	C8 H4 O3	148.016	4.51	0	0	0	0.794	-0.33	0.155639
Methyl alpha-aspartylphenylalaninate	C14 H18 N2 O5	294.121	4.084	10	0	0	1.585	0.66	0.434048
Bis(2-ethylhexyl)phthalate	C24 H38 O4	390.276	9.934	12	2	0	0.51	-0.97	0.000778043
	C30 H61 N2 O10 P S	672.38	3.049	0	0	0	0.564	-0.83	0.0230458
	C52 H81 N10 O18 P	1164.54	5.083	0	0	0	0.51	-0.97	0.00141147
	C23 H49 N3 O12	559.332	3.776	0	0	0	0.423	-1.24	0.00100084
[Similar to: Adenosine 5'-monophosphate; ΔMass: -0.1059 Da]	C8 H26 N7 O6 P	347.169	2.604	0	22	0	1.015	0.02	0.725379
3-hydroxydodecanoylcarnitine	C19 H37 N O5	359.267	9.657	2	0	0	1.255	0.33	0.160792
	C28 H54 N7 O11 P	695.36	4.248	0	0	0	0.769	-0.38	0.741436
	C66 H63 N7 O3 S	1033.47	3.326	0	0	0	0.213	-2.23	0.000403648
[Similar to: 2-Hydroxy-4,4,6,6-tetramethyl-2-(2-methyl-1-propen-1-yl)-3,5-dioxocyclohexyl 6-O-(3,4,5-trihydroxybenzoyl)-β-D-glucopyranoside; ΔMass: 330.0615 Da]	C10 H18 N6 O	238.154	9.613	0	8	0	1.053	0.07	0.0751902
Sibrafiban	C20 H28 N4 O6	420.2	4.761	1	0	0	0.298	-1.75	6.82094e-05
(19R,25S)-22,25,28,28-Tetrahydroxy-22,28-dioxido-16-oxo-17,21,23,27-tetraoxa-22lambda~5~,28lambda~5~-diphosphaoctacosan-19-yl (9Z)-9-hexadecenoate	C38 H74 O13 P2	800.457	4.222	2	0	0	0.407	-1.3	0.0329384
N~6~-[(2R)-3,4-Dihydro-2H-pyrrol-2-ylcarbonyl]-L-lysine	C11 H19 N3 O3	241.142	5.31	1	1	0	0.447	-1.16	0.000141363
	C50 H82 N7 O14 P S	1067.53	2.65	0	0	0	1.091	0.13	0.727649
[Similar to: [Leu1]-microcystin-LY; ΔMass: 102.3617 Da]	C39 H40 N7 O17 P S	941.196	3.362	0	1	0	0.675	-0.57	0.524157
	C18 H45 N8 O3 P	452.336	6.402	0	0	0	1.001	0	0.214656
Iprovalicarb	C18 H28 N2 O3	320.21	4.359	1	0	0	1.023	0.03	0.833448
(7Z,19R,25S)-22,25,28,28-Tetrahydroxy-22,28-dioxido-16-oxo-17,21,23,27-tetraoxa-22lambda~5~,28lambda~5~-diphosphaoctacos-7-en-19-yl (5Z,8Z,11Z,14Z)-5,8,11,14-icosatetraenoate	C42 H74 O13 P2	848.464	4.672	5	0	0	0.351	-1.51	0.00934179
Isobutyl benzyl ketone	C12 H16 O	176.12	12.163	4	54	0	0.9	-0.15	0.697371
[Similar to: PEG n16; ΔMass: 295.1523 Da]	C14 H38 N9 O4 P	427.278	7.232	0	13	0	0.458	-1.13	0.251944
[Similar to: Cyclic ADP-ribose; ΔMass: -316.3960 Da]	C56 H63 N3 O3 S	857.457	3.899	0	9	0	0.664	-0.59	0.129907
16-Methoxy-2_3-dihydro-3-hydroxytabersonine	C22 H28 N2 O4	384.206	2.258	4	1	0	0.493	-1.02	2.37138e-05
	C67 H103 N8 O18 P S	1370.69	5.523	0	0	0	0.189	-2.4	1.33624e-06
[Similar to: 1,1,5a,7a,9,11b-Hexamethyl-7-methylene-3,8,11-trioxo-3,5a,5b,6,7,7a,8,9,11,11a,11b,12,13,13a-tetradecahydro-1H-isochromeno[7,8-g][2]benzoxepin-12-yl acetate; ΔMass: 248.1077 Da]	C8 H14 N6 O	210.123	9.267	0	26	0	2.203	1.14	0.000657011
Hexylbenzene	C12 H18	162.141	12.627	3	52	0	0.318	-1.65	1.07597e-07
	C39 H82 N3 O18 P S	943.508	2.93	0	0	0	0.299	-1.74	2.80552e-06
	C19 H36 N O2 P S	373.221	6.367	0	0	0	0.469	-1.09	0.00396027
	C34 H68 N4 O16	788.464	4.821	0	0	0	0.776	-0.37	0.601729
	C8 H17 N O4	191.116	0.81	0	0	0	0.783	-0.35	0.0372514
Bemotrizinol	C38 H49 N3 O5	627.37	4.245	2	0	0	0.246	-2.02	1.39475e-10
[FA(20:4)]17R_18S-epoxy-5Z_8Z_11Z_14Z-eicosatetraenoicacid	C20 H30 O3	318.219	9.304	52	2	0	0.712	-0.49	0.349946
	C10 H10	130.078	12.609	0	0	0	0.23	-2.12	9.11568e-09
	C60 H78 N8 O15	1150.56	6.46	0	0	0	0.445	-1.17	0.000145273
	C60 H93 N10 O16 P	1240.65	4.187	0	0	0	0.167	-2.58	5.95841e-09
	C52 H80 N3 O16 P	1033.53	4.997	0	0	0	0.327	-1.61	0.00102775
	C45 H60 N10 O8	868.465	4.007	0	0	0	0.723	-0.47	0.0364607
	C2 H4 N6 O12	303.989	0.821	0	0	0	1.065	0.09	0.91437
Senkyunolide A	C12 H16 O2	192.115	12.614	25	53	0	0.184	-2.44	1.30219e-08
(E)-Dacarbazine	C6 H10 N6 O	182.092	7.614	3	8	0	1.267	0.34	0.0484643
[Similar to: Tetrahydrocortisone; ΔMass: 48.0604 Da]	C15 H20 N6 O2	316.165	9.392	0	21	0	1.641	0.71	3.77512e-07
	C5 H13 N10 O5 P	324.081	0.742	0	0	0	0.665	-0.59	0.00889175
	C32 H40 N9 O18 P S	901.19	3.343	0	0	0	0.562	-0.83	0.380906
pterin-6-carboxylic acid	C7 H5 N5 O3	207.039	6.844	1	5	0	0.236	-2.08	4.33861e-05
	C33 H66 N4 O15	758.453	3.327	0	0	0	1.552	0.63	0.0685527
	C44 H77 N7 O15 S	975.523	3.756	0	0	0	0.574	-0.8	0.0198782
Thalictroidine	C14 H19 N O2	233.142	2.444	4	7	0	0.95	-0.07	0.669148
	C31 H65 N6 O7 P S	696.44	2.953	0	0	0	0.615	-0.7	0.163517
N2-Acetyl-L-aminoadipate	C8 H13 N O5	203.079	13.732	1	0	0	1.048	0.07	0.76049
Indane	C9 H10	118.078	12.73	2	0	0	0.352	-1.51	5.87167e-06
	C4 H8 N3 O2 P	161.036	0.735	0	0	0	0.83	-0.27	0.069921
	C90 H113 N9 O18 S	1639.79	4.991	0	0	0	1.28	0.36	0.283978
	C30 H55 N5 O5	565.42	6.648	0	0	0	0.42	-1.25	0.0141156
indol-2-one	C8 H5 N O	131.037	3.989	7	34	0	1.852	0.89	0.333704
	C31 H59 N O16	701.381	3.728	0	0	0	0.114	-3.13	5.67069e-09
	C6 H N3 O2	147.007	0.726	0	0	0	0.893	-0.16	0.0355715
[Similar to: Docetaxel; ΔMass: 102.9946 Da]	C35 H49 N10 O2 P S	704.352	3.372	0	1	0	0.547	-0.87	0.0722166
	C72 H99 N10 O16 P	1390.69	3.573	0	0	0	0.687	-0.54	0.0116448
Obliquine	C26 H28 N2 O5	448.199	3.13	1	0	0	0.845	-0.24	0.161625
	C20 H30 N6 O10	514.202	3.258	0	0	0	0.49	-1.03	0.320033
	C53 H89 N8 O17 P	1140.61	4.011	0	0	0	0.333	-1.59	9.36608e-06
	C6 H8 N O10 P	284.989	0.806	0	0	0	0.514	-0.96	4.24688e-08
1,2,3,4-Tetrahydro-3-isoquinolinecarboxylic acid	C10 H11 N O2	177.079	3.941	7	0	3	0.246	-2.02	1.76748e-08
Benzo(a)dibenzothiophene	C16 H10 S	234.049	0.8	1	0	0	0.979	-0.03	0.881999
	C18 H22 N4 O7 S	438.12	8.924	0	0	0	1.191	0.25	0.223378
	C27 H51 N7 O7	585.384	4.41	0	0	0	0.706	-0.5	0.531631
[Similar to: 1-(4-Nitrophenyl)-4-(1H-pyrrol-1-yl)piperidine; ΔMass: -129.0747 Da]	C18 H33 N4 O2 P S	400.207	2.752	0	16	0	1.13	0.18	0.531633
[Similar to: N-[2-Pyrrolidin-1-yl-5-(trifluoromethyl)phenyl]-2,3-dihydro-1-benzofuran-5-carboxamide; ΔMass: -750.5198 Da]	C67 H87 N10 O4 P	1126.66	6.006	0	1	0	1.182	0.24	0.819047
	C37 H73 N10 O15 P S	960.469	3.696	0	0	0	0.878	-0.19	0.101152
	C23 H43 N7 O5	497.332	4.357	0	0	0	0.085	-3.55	1.86268e-05
	C15 H34 N7 O2 P	375.252	8.882	0	0	0	1.474	0.56	0.00111561
	C8 H19 N3	157.158	0.81	0	0	0	1.413	0.5	0.641507
	C24 H47 N9 O15 S	733.294	4.016	0	0	0	1.234	0.3	0.584957
[Similar to: Tacrolimus; ΔMass: 388.2434 Da]	C21 H37 N O5 S	415.239	9.575	0	1	0	0.222	-2.17	2.62349e-05
[Similar to: Ethylene glycol tetraacetic acid (EGTA); ΔMass: 261.1195 Da]	C4 H N5	119.024	0.774	0	2	0	0.937	-0.09	0.211224
	C11 H18 N2 O4	242.126	5.05	0	0	0	2.321	1.21	2.24043e-06
2-Methyl-2-phenyl-undecane	C14 H22	190.172	12.614	3	51	0	0.293	-1.77	4.29935e-09
	C53 H105 N10 O16 P S	1200.72	4.253	0	0	0	0.21	-2.25	3.73632e-07
	C32 H66 N4 O11	682.474	4.373	0	0	0	0.062	-4	0.00065254
2S-Amino-tridecanoic acid	C13 H27 N O2	229.204	9.193	1	15	0	0.717	-0.48	0.00271066
Guanoxabenz [USAN:INN]	C8 H8 Cl2 N4 O	246.007	0.735	1	0	0	0.773	-0.37	0.0626165
	C7 H14 N2 O	142.111	3.565	0	0	0	1.231	0.3	0.328073
D-617	C17 H26 N2 O2	290.199	3.942	4	2	0	0.914	-0.13	0.926469
	C2 H7 N O14	268.986	0.802	0	0	0	1.055	0.08	0.508752
hexamethylene bisacetamide	C10 H20 N2 O2	200.152	4.447	5	0	0	0.272	-1.88	0.158904
	C42 H67 N10 O10 P	902.482	4.641	0	0	0	2.776	1.47	0.0938724
	C2 H6 N5 O8 P S	290.967	0.801	0	0	0	0.668	-0.58	0.224064
[Similar to: Efavirenz; ΔMass: -429.4212 Da]	C30 H65 N8 O11 P	744.449	2.641	0	1	0	0.318	-1.65	4.38152e-06
4-Ethyl-3-(4-methoxyphenyl)-2,2-dimethyl-8-(1-pyrrolidinylmethyl)-2H-chromen-7-ol	C25 H31 N O3	393.232	6.006	3	0	0	0.352	-1.51	5.89245e-05
	C5 H7 O12 P	289.968	0.805	0	0	0	0.866	-0.21	0.550102
[Similar to: 4,4'-Thiobis(6-tert-butyl-m-cresol); ΔMass: 17.0381 Da]	C9 H24 N7 O5 P	341.159	2.735	0	3	0	1.021	0.03	0.272405
Benserazide	C10 H15 N3 O5	257.101	2.279	4	0	0	1.009	0.01	0.905566
	C25 H49 N3 O	407.387	11.382	0	0	0	0.283	-1.82	2.09178e-06
Eugenolmethylether	C11 H14 O2	178.099	7.823	27	0	0	1.116	0.16	0.0704812
	C24 H53 N10 O13 P	720.355	3.962	0	0	0	0.202	-2.31	1.19679e-11
[Similar to: Glibornuride; ΔMass: 169.0199 Da]	C11 H19 N O2	197.141	7.597	0	1	0	0.517	-0.95	0.00224893
Bufa-20,22-dienolide	C24 H34 O2	354.256	10.463	2	1	0	0.769	-0.38	0.143661
	C39 H56 N8 O14	860.387	2.359	0	0	0	0.701	-0.51	0.000109902
	C9 H N O10	282.96	0.75	0	0	0	0.777	-0.36	0.257904
	C39 H41 N5 O5	659.312	4.644	0	0	0	0.251	-1.99	9.14758e-08
	C38 H45 N7 O S	647.339	4.463	0	0	0	0.271	-1.88	0.00286177
Nicotianamine	C12 H21 N3 O6	303.143	3.498	2	0	0	0.444	-1.17	0.00674817
	C21 H41 O13 P	532.228	3.979	0	0	0	0.08	-3.64	1.2256e-12
	C12 H29 N4 O3 P S	340.17	12.101	0	0	0	0.389	-1.36	0.00457337
	C8 H21 N9	243.191	5.31	0	0	0	0.932	-0.1	0.993877
	C30 H68 N9 O14 P S	841.436	5.127	0	0	0	0.802	-0.32	0.43352
[Similar to: SAR150640; ΔMass: -49.1648 Da]	C24 H54 N5 O7 P	555.373	2.894	0	6	0	0.649	-0.62	0.0118258
	C60 H82 N3 O14 P	1099.55	5.366	0	0	0	0.134	-2.9	1.59468e-07
	C3 H N4 O14 P	347.923	0.811	0	0	0	1.638	0.71	0.400347
[Similar to: Biocytin; ΔMass: 244.1381 Da]	C2 H4 N6 O	128.045	0.774	0	41	0	0.905	-0.14	0.591318
	C41 H67 N7 O16	913.461	3.217	0	0	0	0.249	-2.01	1.41504e-07
	C26 H50 N9 O3 P S	599.35	2.582	0	0	0	0.634	-0.66	0.373777
[Similar to: Tacrolimus; ΔMass: -265.1713 Da]	C45 H96 N8 O18 S	1068.65	5.769	0	1	0	0.265	-1.92	0.00101145
	C17 H28 N2 O6	356.196	9.603	0	0	0	1.276	0.35	0.374236
[STmethoxy_hydroxy(3:0)]2-methoxy_3-hydroxy-estra-1_3_5(10)-trien-17-one3-D-glucuronide	C25 H32 O9	476.205	3.438	1	1	0	1.474	0.56	0.598731
.alpha.-Naphthylthiourea	C11 H10 N2 S	202.056	7.379	1	0	0	1.035	0.05	0.874554
	C16 H35 N O3	289.261	10.317	0	0	0	1.163	0.22	0.126587
	C16 H29 N O2 S	299.191	10.18	0	0	0	1.138	0.19	0.0741644
2-Pyridylacetic acid	C7 H7 N O2	137.048	2.88	15	0	4	4.337	2.12	7.72355e-11
[Similar to: Microcystin LF; ΔMass: 288.1520 Da]	C24 H56 N7 O14 P	697.364	5.777	0	1	0	0.225	-2.15	1.70463e-09
	C46 H71 N5 O12 S	917.481	3.4	0	0	0	0.069	-3.86	7.66291e-10
	C18 H34 N4 O17 S	610.164	3.133	0	0	0	0.392	-1.35	0.000386605
	C3 H2 N O13 P	290.926	0.797	0	0	0	1.019	0.03	0.626463
(4-Aminophenyl)(7-benzyl-3,7-diazabicyclo[3.3.1]non-3-yl)methanone	C21 H25 N3 O	335.2	2.087	2	0	0	0.29	-1.78	1.26765e-06
	C3 H11 N9 O8	301.074	3.45	0	0	0	1.05	0.07	0.412507
[Similar to: PEG n6; ΔMass: -31.0057 Da]	C7 H24 N9 O3 P	313.174	4.2	0	11	0	0.646	-0.63	0.0135395
	C51 H88 N8 O14 S	1068.62	6.918	0	0	0	0.357	-1.49	1.11116e-05
lys-leu	C12 H25 N3 O3	259.189	3.149	4	0	0	0.477	-1.07	0.000155353
2-({6-O-[(2R,3R,4R)-3,4-Dihydroxy-4-(hydroxymethyl)tetrahydro-2-furanyl]-D-glucopyranosyl}oxy)-2-methylbutanenitrile	C16 H27 N O10	393.165	4.01	1	0	0	0.343	-1.54	3.8707e-05
L-Norvalyl-3-{[(2E)-4-methoxy-4-oxo-2-butenoyl]amino}-L-alanine	C13 H21 N3 O6	315.143	3.313	3	0	0	0.624	-0.68	0.154931
	C15 H19 N3 O6	337.127	4.032	0	0	0	0.582	-0.78	0.21104
Methyl (2E,4E)-5-(3,8-dihydroxy-1,5-dimethyl-6-oxabicyclo[3.2.1]oct-8-yl)-3-methyl-2,4-pentadienoate	C16 H24 O5	296.164	3.579	4	10	0	0.734	-0.45	0.111137
	C12 H25 N9 O3 S	375.179	4.026	0	0	0	0.594	-0.75	0.0249765
	C54 H61 N9 O10	995.455	3.183	0	0	0	0.305	-1.71	0.0212597
3-{[Cyano(phenyl)methyl]amino}-3-oxopropanoic acid	C11 H10 N2 O3	218.069	3.908	1	2	0	0.967	-0.05	0.187478
	C70 H99 N9 O11 S	1273.72	6.347	0	0	0	0.792	-0.34	0.321723
	C43 H70 N9 O8 P	871.511	6.078	0	0	0	0.176	-2.51	0.000481182
[Similar to: Maduramicin; ΔMass: 734.4844 Da]	C5 H6 N6 O2	182.055	5.153	0	7	0	0.821	-0.28	0.0710714
	C6 H4 O16	331.949	0.814	0	0	0	1.281	0.36	0.753714
bifenazate	C17 H20 N2 O3	300.147	4.677	1	1	0	1.168	0.22	0.821231
Fasoracetam	C10 H16 N2 O2	196.121	4.397	3	0	0	1.229	0.3	0.685219
	C28 H64 N5 O17 P	773.402	4.033	0	0	0	0.975	-0.04	0.429038
	C6 H8 N7 O9 P	353.011	2.752	0	0	0	0.436	-1.2	0.00148982
Cerium	Ce	139.906	0.795	1	0	0	1.998	1	0.826362
benfuresate	C12 H16 O4 S	256.076	10.074	1	0	0	0.145	-2.79	3.37842e-05
	C4 H9 N6 O2 P	204.053	6.583	0	0	0	1.009	0.01	0.704882
[Similar to: Bis(2-butoxyethyl) adipate ; ΔMass: 130.1360 Da]	C10 H16 O5	216.1	4.826	0	2	0	0.958	-0.06	0.417177
	C49 H76 N9 O15 P S	1093.49	3.511	0	0	0	0.29	-1.78	2.67396e-07
[Similar to: 2,3-Bis(acetyloxy)-4-anilino-1-[1,2-bis(acetyloxy)ethyl]-4-oxobutyl acetate; ΔMass: 222.0765 Da]	C10 H9 N7 O2	259.082	6.112	0	3	0	1.216	0.28	0.123527
	C18 H33 N7 O6 S	475.221	3.262	0	0	0	0.935	-0.1	0.348316
	C5 H7 N8 O P S	258.02	0.807	0	0	0	0.618	-0.7	0.065379
METHYL 3,5-DI-TERT-BUTYL-4-HYDROXYBENZOATE	C16 H24 O3	264.172	9.886	4	0	0	0.474	-1.08	1.34105e-05
	C54 H102 O12 S	974.71	13.035	0	0	0	1.149	0.2	0.190805
6-Hydroxy-5-methyl-4,11-dioxoundecanoic acid	C12 H20 O5	244.131	6.683	1	0	0	0.698	-0.52	3.89271e-05
MONO-N-DEALKYLDISOPYRAMIDE, (-)-	C18 H23 N3 O	297.184	3.609	2	13	0	1.409	0.49	0.509467
1,3-Dihydroxy-2-propanyl icosanoate	C23 H46 O4	386.339	13.121	5	1	0	0.331	-1.6	7.06877e-06
[Similar to: Spermine; ΔMass: -236.2134 Da]	C26 H54 N4 O	438.429	10.062	0	5	0	0.352	-1.51	5.68086e-07
trihomomethionine	C8 H17 N O2 S	191.098	4.805	2	0	0	1.211	0.28	0.0679835
Saccharopine	C11 H20 N2 O6	276.133	8.673	2	0	0	1.069	0.1	0.0838748
	C6 H22 N7 O3 P	271.153	4.514	0	0	0	0.814	-0.3	0.102842
	C27 H53 N5 O15	687.355	3.387	0	0	0	0.475	-1.07	4.49502e-08
[Similar to: 2-(2,5-dimethyl-1H-pyrrol-1-yl)-N'-(2-furylcarbonyl)-4,5-dimethoxybenzohydrazide; ΔMass: 108.1959 Da]	C5 H2 N5 O5 P S	274.952	0.796	0	5	0	0.964	-0.05	0.574291
	C37 H76 N5 O18 P	909.491	4.85	0	0	0	0.793	-0.33	0.0225804
(2E,4Z)-N-Isobutyl-2,4-octadecadienamide	C22 H41 N O	335.318	11.827	1	0	0	0.75	-0.41	0.236014
	C13 H24 N4 O S	284.166	3.224	0	0	0	0.519	-0.95	2.95162e-05
(2R)-3-{[(2-Aminoethoxy)(hydroxy)phosphoryl]oxy}-2-hydroxypropyl (9Z,12Z,15Z)-9,12,15-octadecatrienoate	C23 H42 N O7 P	475.269	11.304	4	0	0	0.414	-1.27	0.320854
	C2 H5 N3 O14 S	326.949	0.861	0	0	0	1.379	0.46	0.0738456
	C30 H54 N5 O8 P	643.373	4.532	0	0	0	0.572	-0.81	0.00469446
	C32 H68 N5 O18 P	841.428	4.813	0	0	0	0.654	-0.61	0.0801993
	C25 H60 N10 O14 S	756.401	3.94	0	0	0	0.708	-0.5	0.00184088
	C2 H2 N4 O5 S	193.974	0.731	0	0	0	0.872	-0.2	0.0230186
N-(4-Carbamimidamidobutyl)-5-{(1Z)-3-[(4-carbamimidamidobutyl)amino]-3-oxo-1-propen-1-yl}-7-hydroxy-2-(4-hydroxyphenyl)-2,3-dihydro-1-benzofuran-3-carboxamide	C28 H38 N8 O5	566.298	5.996	1	0	0	0.18	-2.48	0.000286268
	C39 H69 N3 O15 S	851.449	6.592	0	0	0	0.467	-1.1	0.103031
(9Z,12E)-9,12-TETRADECADIEN-1-YL ACETATE	C16 H28 O2	252.208	12.736	12	0	0	0.213	-2.23	2.28323e-06
Myxochromide S3	C40 H56 N6 O8	748.415	3.265	1	0	0	0.44	-1.18	5.74797e-05
[Similar to: Moxidectin; ΔMass: 204.1037 Da]	C21 H42 N O6 P	435.273	12	0	1	0	0.314	-1.67	0.000143551
clobutinol	C14 H22 Cl N O	255.14	4.549	1	2	0	0.172	-2.54	4.3744e-05
	C72 H97 N10 O18 P S	1452.65	5.686	0	0	0	0.588	-0.77	0.00131441
	C33 H48 N10 O4	648.384	7.565	0	0	0	0.13	-2.94	6.06721e-09
memantine	C12 H21 N	179.167	8.994	2	0	0	0.781	-0.36	0.00174841
alpha-Curcumene	C15 H22	202.172	12.723	13	0	0	0.37	-1.43	4.07336e-06
	C27 H53 N3 O16	675.34	3.262	0	0	0	0.126	-2.99	3.21455e-09
	C33 H67 N6 O18 P	866.424	2.552	0	0	0	0.363	-1.46	0.00606733
[Similar to: MJN110; ΔMass: 275.0405 Da]	C4 H6 N6 O3	186.05	0.776	0	6	0	0.814	-0.3	0.601003
apronalide	C9 H16 N2 O2	184.121	0.916	1	0	0	0.962	-0.06	0.417685
	C4 H4 N O13 P	304.942	0.776	0	0	0	0.874	-0.19	0.00742648
	C25 H44 N8 O6	552.338	2.712	0	0	0	0.205	-2.29	0.00506394
Nitrendipine	C18 H20 N2 O6	360.132	7.297	4	0	0	0.569	-0.81	0.000296442
	C4 H8 N3 P S	161.018	0.778	0	0	0	1.396	0.48	0.329504
	C41 H59 N10 O6 P S	850.406	5.058	0	0	0	0.301	-1.73	0.00313506
	C47 H98 N10 O18 S	1122.68	2.743	0	0	0	0.312	-1.68	0.0015472
	C43 H71 N8 O17 P	1002.47	2.731	0	0	0	0.143	-2.81	6.2674e-09
	C44 H58 N10 O2	758.475	11.767	0	0	0	0.818	-0.29	0.359748
[Similar to: Microcystin LA; ΔMass: 339.1118 Da]	C29 H55 N4 O3 P S	570.373	4.71	0	9	0	0.352	-1.51	7.85106e-06
	C31 H53 N10 O11 P	772.364	3.37	0	0	0	1.299	0.38	0.0653828
Zileuton	C11 H12 N2 O2 S	236.062	0.759	1	0	0	1.007	0.01	0.524112
	C47 H83 N2 O11 P S	914.542	4.597	0	0	0	0.102	-3.29	5.53425e-08
[Similar to: (+/-)12-HpETE; ΔMass: 18.0812 Da]	C15 H26 O5 S	318.149	11.496	0	12	0	0.439	-1.19	6.53946e-05
1,6,7-Trimethylnaphthalene	C13 H14	170.109	12.616	3	0	0	0.297	-1.75	2.29559e-07
	C44 H53 N7 O5	759.412	2.416	0	0	0	0.738	-0.44	0.00370258
	C28 H50 N3 O9 P S	635.302	3.694	0	0	0	0.899	-0.15	0.7538
Chamazulene	C14 H16	184.125	12.166	1	0	0	0.877	-0.19	0.861376
[Similar to: {(1R,2R)-2-[(2Z)-5-(Hexopyranosyloxy)-2-penten-1-yl]-3-oxocyclopentyl}acetic acid; ΔMass: 162.0559 Da]	C8 H14 N6 O2	226.117	7.769	0	1	0	1.523	0.61	2.5194e-06
[Similar to: Ricinoleic acid methyl ester; ΔMass: -275.0364 Da]	C21 H46 N7 O10 P	587.303	2.415	0	5	0	0.535	-0.9	0.00248525
	C22 H49 N4 O7 P	512.332	3.315	0	0	0	0.32	-1.64	0.00279264
	C26 H58 N10 O12 S	734.395	6.059	0	0	0	0.351	-1.51	2.46323e-05
[Similar to: 5-(5-Amino-1-phenyl-1H-pyrazol-4-yl)-4-(2,4-dichlorophenyl)-2,4-dihydro-3H-1,2,4-triazole-3-thione; ΔMass: -179.2217 Da]	C23 H39 N3 O14	581.244	2.722	0	3	0	0.284	-1.82	0.000560332
	C5 H7 N6 O9 P	326.002	0.775	0	0	0	0.657	-0.61	0.0162549
	C8 H22 N3 O6 P	287.124	0.774	0	0	0	0.742	-0.43	0.135258
Olodaterol	C21 H26 N2 O5	386.185	9.985	1	0	0	1.206	0.27	0.0259469
2-oxosuberate	C8 H12 O5	188.068	0.919	4	0	0	0.886	-0.18	0.0237998
3-{5-[(2S)-2-Amino-2-carboxyethyl]-1H-imidazol-2-yl}-1-carboxy-N,N,N-trimethyl-1-propanaminium	C13 H23 N4 O4	299.172	4.257	1	10	0	0.56	-0.84	0.000775526
ProtoporphyrinogenIX	C34 H40 N4 O4	568.307	5.962	4	1	0	0.335	-1.58	0.332436
	C23 H36 N7 P S	473.251	11.536	0	0	0	1.147	0.2	0.463031
	C36 H62 N9 P S	683.457	6.011	0	0	0	0.368	-1.44	1.70051e-07
	C35 H57 N10 O10 P	808.397	3.101	0	0	0	0.175	-2.51	0.000182025
	C46 H60 N9 O2 P	801.459	6.055	0	0	0	0.295	-1.76	3.75151e-05
	C13 H36 N9 O3 P S	429.24	5.701	0	0	0	0.506	-0.98	0.0184967
[Similar to: L-Glutathione oxidized; ΔMass: 257.9627 Da]	C10 H27 N8 O4 P	354.189	5.818	0	2	0	1.511	0.6	0.369284
	C14 H25 N O2	239.188	9.005	0	0	0	0.826	-0.28	0.00312288
	C40 H45 N5 O S	643.332	7.711	0	0	0	0.668	-0.58	0.00386491
	C30 H48 O17	680.287	2.702	0	0	0	0.331	-1.6	0.00530642
[Similar to: 12-Benzyl-3-isobutyl-6,9-diisopropyl-5,8-dimethyldodecahydro-1H,3H-pyrrolo[1,2-q][1,4,7,10,13,17]oxapentaazacyclononadecine-1,4,7,10,13,17(14H)-hexone; ΔMass: 25.0615 Da]	C29 H47 N10 O2 P S	630.333	3.444	0	1	0	0.568	-0.82	0.00292017
	C58 H99 N10 O18 P	1254.69	5.255	0	0	0	0.745	-0.42	0.0116738
[Similar to: PEG n8; ΔMass: -308.2830 Da]	C30 H67 N10 O5 P	678.503	7.138	0	32	0	0.455	-1.13	0.00388922
	C37 H49 N10 O4 P	728.371	3.836	0	0	0	0.3	-1.74	0.00251916
	C29 H45 N8 O10 P S	728.275	5.492	0	0	0	0.662	-0.59	0.00100091
[Similar to: Ceftazidime; ΔMass: -332.3176 Da]	C38 H58 N10 O14	878.417	4.055	0	1	0	0.366	-1.45	1.77312e-06
	C30 H63 N10 O12 P S	818.412	3.512	0	0	0	0.585	-0.77	0.0322683
	C26 H54 N4 O	438.429	10.223	0	0	0	0.443	-1.17	0.00045489
	C20 H18 N O4 P S	399.07	7.353	0	0	0	0.632	-0.66	0.809416
	C24 H44 N6 O6	512.332	4.445	0	0	0	0.529	-0.92	0.00401227
1-O-[(3beta,5xi,9xi,16alpha)-3-(beta-D-Glucopyranuronosyloxy)-16-hydroxy-28-oxoolean-12-en-28-yl]-2-O-[(2E)-3-(4-hydroxyphenyl)-2-propenoyl]-beta-D-xylopyranose	C50 H70 O16	926.47	6.05	1	0	0	0.091	-3.45	4.1618e-10
(3Z,6Z,9Z,12Z,15Z,23R)-29-Amino-26-hydroxy-26-oxido-20-oxo-21,25,27-trioxa-26lambda~5~-phosphanonacosa-3,6,9,12,15-pentaen-23-yl (7Z,10Z,13Z,16Z,19Z)-7,10,13,16,19-docosapentaenoate	C47 H74 N O8 P	811.516	6.359	8	0	0	0.26	-1.94	1.06798e-06
	C48 H58 N3 O8 P	835.394	7.194	0	0	0	0.35	-1.51	4.29309e-05
(21R,27S)-24,27,30,30-Tetrahydroxy-24,30-dioxido-18-oxo-19,23,25,29-tetraoxa-24lambda~5~,30lambda~5~-diphosphatriacontan-21-yl (9Z)-9-octadecenoate	C42 H82 O13 P2	856.519	4.231	4	0	0	0.349	-1.52	0.000111951
(3Z,6E,8E,12Z,15Z,18Z)-3,6,8,12,15,18-Docosahexaen-10-ol	C22 H34 O	314.261	12.969	1	0	0	0.733	-0.45	0.0745234
	C36 H69 N10 O16 P	928.461	4.273	0	0	0	0.476	-1.07	1.75482e-05
[Similar to: Azaspiracid-6; ΔMass: 394.1996 Da]	C19 H41 N7 O3 S	447.298	9.903	0	4	0	4.291	2.1	0.131419
	C3 H3 N2 O16 P S	385.892	3.485	0	0	0	0.455	-1.14	0.0254295
[Similar to: Methyl (1S,4aR,6S,7R,7aS)-1-(β-D-glucopyranosyloxy)-4a,7-dihydroxy-6-{[(2E)-3-(4-hydroxyphenyl)-2-propenoyl]oxy}-7-methyl-1,4a,5,6,7,7a-hexahydrocyclopenta[c]pyran-4-carboxylate; ΔMass: 159.8583 Da]	C15 H41 N10 O P	408.321	13.122	0	1	0	0.37	-1.44	3.19309e-05
1,4-NONANEDIOL DIACETATE	C13 H24 O4	244.167	8.652	3	8	0	0.632	-0.66	3.33913e-05
	C10 H14 N6 O3	266.113	7.575	0	0	0	0.122	-3.03	1.35698e-07
	C37 H31 N8 O15 P	858.161	2.464	0	0	0	0.851	-0.23	0.954129
Estazolam	C16 H11 Cl N4	294.066	2.665	1	6	0	0.576	-0.8	0.0021176
	C5 H9 N2 O11 P	303.993	0.767	0	0	0	1.264	0.34	0.546672
	C37 H57 N6 O9 P	760.396	4.743	0	0	0	0.633	-0.66	0.0124556
1-(4-Amino-4-carboxybutanoyl)-2-piperidinecarboxylic acid	C11 H18 N2 O5	258.121	2.546	2	0	0	0.224	-2.16	0.00627046
[Similar to: Inosine; ΔMass: -267.1940 Da]	C17 H42 N7 O10 P	535.275	3.262	0	19	0	0.161	-2.64	2.4367e-11
Ubiquinone-1(CoQ1)	C14 H18 O4	250.12	10.074	7	0	0	1.341	0.42	0.216133
[Similar to: MJN110; ΔMass: 293.0511 Da]	C4 H4 N6 O2	168.04	0.779	0	6	0	0.929	-0.11	0.549153
	C3 H2 N7 P S	198.983	0.804	0	0	0	1.169	0.23	0.365473
S-[(E)-1,2-Dichlorovinyl]-L-cysteine	C5 H7 Cl2 N O2 S	214.957	0.801	1	0	0	1.085	0.12	0.44149
	C3 H7 N10 O6 P	310.028	0.77	0	0	0	0.952	-0.07	0.557076
[Similar to: 2-(2,5-dimethyl-1H-pyrrol-1-yl)-N'-(2-furylcarbonyl)-4,5-dimethoxybenzohydrazide; ΔMass: 148.1884 Da]	C8 H2 N3 O2 P S	234.96	0.804	0	5	0	1.118	0.16	0.51385
	C15 H21 N9 O5	407.169	3.715	0	0	0	0.794	-0.33	0.1048
	C18 H35 N O2 S	329.238	11.433	0	0	0	0.582	-0.78	0.482682
	C15 H20 N4 O6	352.138	2.71	0	0	0	0.56	-0.84	0.0943353
2978	C14 H16 O2	216.115	9.498	3	0	0	1.086	0.12	0.0487511
14'-apo-beta-Carotenal	C22 H30 O	310.229	12.124	2	5	0	1.04	0.06	0.107491
	C43 H71 N9 O18 S	1033.47	3.426	0	0	0	0.432	-1.21	0.995779
	C30 H54 N7 O6 P S	671.36	3.321	0	0	0	0.401	-1.32	0.00678019
Elaeokanine C	C12 H21 N O2	211.157	8.351	1	0	0	0.413	-1.28	3.3735e-07
	C14 H27 N2 O3 P	302.176	4.27	0	0	0	0.566	-0.82	0.00824172
	C18 H33 N2 O P S	356.206	2.557	0	0	0	0.833	-0.26	0.353186
[Similar to: [Leu1]-microcystin-LY; ΔMass: -317.1901 Da]	C70 H113 N4 O18 P S	1360.75	6.415	0	1	0	0.546	-0.87	0.00471336
	C7 H16 N5 O7 P	313.08	3.046	0	0	0	0.383	-1.38	0.0010182
	C28 H66 N9 O18 P	847.428	4.873	0	0	0	0.467	-1.1	0.000385106
Orlistat	C29 H53 N O5	495.392	13.186	1	0	0	0.298	-1.75	3.97255e-06
[Similar to: 2-{1-[4-(3-{4-[2-(Aminocarbothioyl)ethanhydrazonoyl]phenoxy}propoxy)phenyl]ethylidene}hydrazine-1-carbothioamide; ΔMass: -361.2595 Da]	C27 H66 N9 O15 P S	819.415	3.382	0	28	0	0.467	-1.1	0.000257597
	C16 H36 N9 O5 P	465.258	3.703	0	0	0	1.361	0.44	0.290707
	C14 H31 N O2	245.235	8.915	0	0	0	0.949	-0.08	0.380964
3-Indoleacetonitrile	C10 H8 N2	156.069	3.912	2	26	0	0.989	-0.02	0.505724
[Similar to: Tacrolimus; ΔMass: 272.1984 Da]	C22 H41 N7 O6 S	531.284	5.397	0	1	0	1.14	0.19	0.297907
22-Oxodocosanoic acid	C22 H42 O3	354.313	13.219	1	0	0	0.384	-1.38	0.00039659
[Similar to: N-Butylbenzenesulfonamide; ΔMass: 0.0389 Da]	C5 H7 N7 O S	213.043	3.763	0	2	0	1.261	0.33	0.0228852
	C23 H37 N5 O5	463.279	5.911	0	0	0	0.23	-2.12	0.00112018
	C8 H23 N8 O4 P	326.159	3.033	0	0	0	1.244	0.31	0.686791
N-lauroylglycine	C14 H27 N O3	257.199	9.56	1	0	0	0.564	-0.83	0.00144194
Capsi-amide	C17 H35 N O	269.271	11.882	1	0	0	1.109	0.15	0.0593726
	C22 H49 N6 O8 P	556.333	3.115	0	0	0	0.309	-1.69	0.0473142
[Similar to: Fluocinolone acetonide; ΔMass: -560.3172 Da]	C49 H81 N4 O14 P S	1012.52	4.878	0	3	0	0.215	-2.22	8.68991e-07
	C28 H68 N9 O11 P	737.479	3.1	0	0	0	0.594	-0.75	0.0421743
Rishitin	C14 H22 O2	222.162	12.494	9	0	0	0.706	-0.5	0.215246
	C41 H70 N9 O14 P S	975.452	3.58	0	0	0	2.307	1.21	0.025354
	C13 H16 O6	268.094	6.854	0	0	0	1.196	0.26	0.153092
	C12 H21 N O4 S	275.119	6.391	0	0	0	1.745	0.8	0.000978624
	C26 H41 N O4	431.303	9.493	0	0	0	1.042	0.06	0.371469
3-Hydroxy-cis-5-tetradecenoylcarnitine	C21 H39 N O5	385.282	10.311	1	0	0	2.093	1.07	0.00175508
	C17 H40 N7 P	373.309	11.909	0	0	0	0.12	-3.05	9.77977e-09
	C H4 N8 O9	272.011	0.82	0	0	0	1.092	0.13	0.695599
	C46 H36 N3 O17 P	933.179	3.453	0	0	0	0.212	-2.24	0.109159
[Similar to: tert-Butyl 4-(2,1,3-benzothiadiazol-4-ylsulfonyl)-1,4-diazepane-1-carboxylate; ΔMass: 101.9713 Da]	C14 H20 N2 O5	296.137	3.432	0	3	0	1.124	0.17	0.114959
[Similar to: Fluprostenol serinol amide; ΔMass: -100.0841 Da]	C24 H49 N5 O14	631.328	3.551	0	3	0	0.616	-0.7	0.00551754
	C22 H50 N5 O7 P	527.342	1.709	0	0	0	0.726	-0.46	0.00388081
	C29 H57 N2 O8 P S	624.359	4.419	0	0	0	0.95	-0.07	0.754582
(4E)-5-Hydroxy-4-{(2E,4E,6R)-1-hydroxy-6-[(3R,4R,6R)-6-hydroxy-1,4,8-trimethyl-2,9-dioxabicyclo[3.3.1]non-7-en-3-yl]-4-methyl-2,4-heptadien-1-ylidene}-2,4-dihydro-3H-pyrrol-3-one	C22 H29 N O6	403.201	3.351	3	0	0	0.613	-0.71	0.131796
	C29 H41 N8 O P S	580.285	2.978	0	0	0	0.226	-2.15	0.000451272
1,3-Di-tert-butylbenzene	C14 H22	190.172	10.037	3	0	0	1.157	0.21	0.211596
Roxatidine	C17 H26 N2 O3	306.194	5.937	1	0	0	1.025	0.04	0.950744
	C2 H2 N O13 P S	310.898	0.799	0	0	0	0.9	-0.15	0.96785
	C6 H9 N2 O7 P S	283.988	0.786	0	0	0	1.172	0.23	0.380629
	C66 H89 N2 O7 P	1052.64	5.009	0	0	0	0.46	-1.12	0.00148973
	C32 H65 N8 O12 P	784.443	3.294	0	0	0	0.945	-0.08	0.983482
	C40 H77 N4 O18 P	932.496	4.94	0	0	0	0.14	-2.83	6.33651e-07
1-(2-Amino-2-oxoethyl)-4-(2-{[2-carboxy-6-(1-hydroxyethyl)-4-methyl-7-oxo-1-azabicyclo[3.2.0]hept-2-en-3-yl]sulfanyl}-1,3-thiazol-4-yl)pyridinium	C20 H21 N4 O5 S2	461.094	3.033	1	14	0	0.632	-0.66	0.260777
1_2_4-Trimethylbenzene	C9 H12	120.094	12.164	8	0	0	0.991	-0.01	0.650525
	C14 H19 O P	234.116	2.167	0	0	0	0.633	-0.66	0.700225
1-S-[(1E)-4-Phenyl-N-(sulfooxy)butanimidoyl]-1-thiohexopyranose	C16 H23 N O9 S2	437.083	2.985	1	0	0	0.433	-1.21	0.0678291
	C11 H13 N O5	239.079	5.788	0	0	0	0.35	-1.51	6.24534e-10
[Similar to: Ethyl 1-cyclohexyl-4-hydroxy-5-oxo-2,5-dihydro-1H-pyrrole-3-carboxylate; ΔMass: 28.0339 Da]	C7 H11 N7 O2	225.098	5.835	0	3	0	1.223	0.29	0.0153025
	C13 H32 N9 O5 P	425.227	3.476	0	0	0	0.539	-0.89	0.0693368
(2R)-1-{[(2-Aminoethoxy)(hydroxy)phosphoryl]oxy}-3-hydroxy-2-propanyl pentadecanoate	C20 H42 N O7 P	439.269	11.757	2	0	0	0.342	-1.55	0.000278749
captan	C9 H8 Cl3 N O2 S	298.934	0.778	1	0	0	1.032	0.05	0.231253
	C49 H83 N8 O17 P S	1118.54	3.762	0	0	0	1.237	0.31	0.455812
FOSAMINE	C3 H8 N O4 P	153.019	0.773	1	0	0	1.08	0.11	0.129567
thalidasine	C39 H44 N2 O7	652.317	4.747	2	0	0	0.249	-2.01	1.66735e-06
[Similar to: FR073317; ΔMass: -40.1363 Da]	C21 H33 N9 O3	459.269	2.77	0	1	0	0.47	-1.09	0.0104353
Coumarin	C9 H6 O2	146.037	3.341	4	0	0	1.169	0.23	0.303797
[Similar to: Dermorphin; ΔMass: -14.9950 Da]	C34 H56 N7 O14 P	817.36	3.169	0	1	0	0.384	-1.38	0.000134036
[Similar to: DL-Tryptophan; ΔMass: -238.1411 Da]	C14 H34 N8 O6 S	442.231	3.897	0	4	0	0.982	-0.03	0.701807
metrifonate	C4 H8 Cl3 O4 P	255.922	0.734	1	0	0	0.512	-0.97	0.00464062
	C11 H33 N8 O4 P	372.237	3.67	0	0	0	0.78	-0.36	0.203064
Tris(2-butoxyethyl) phosphate	C18 H39 O7 P	398.242	11.752	1	0	0	0.436	-1.2	0.0013121
Valerophenone;1-phenylpentan-1-one	C11 H14 O	162.104	8.587	9	0	0	1.124	0.17	0.263477
	C13 H27 N6 O4 P	362.184	5.734	0	0	0	1.277	0.35	0.176973
	C7 H10 N8	206.103	2.258	0	0	0	0.572	-0.81	0.0272539
O-pentadecanoylcarnitine	C22 H43 N O4	385.318	11.999	1	0	0	1.284	0.36	0.772875
[Similar to: N-(1-Benzylpiperidin-4-yl)-6-phenylthieno[3,2-d]pyrimidin-4-amine; ΔMass: -399.2713 Da]	C46 H58 N9 O2 P	799.443	4.293	0	1	0	0.477	-1.07	0.00160645
[Similar to: Laudanosine; ΔMass: -358.2165 Da]	C32 H57 N7 O11	715.411	5.701	0	3	0	0.644	-0.63	0.0112764
12-Hydroxydodecanoicacid	C12 H24 O3	216.172	9.629	4	0	0	0.979	-0.03	0.0785329
	C4 H5 O P S	131.98	0.928	0	0	0	0.895	-0.16	0.924663
	C60 H91 N8 O17 P	1226.63	3.71	0	0	0	0.469	-1.09	0.000106132
	C16 H24 N8 O	344.206	4.972	0	0	0	0.365	-1.45	0.00449997
2,2'-{(19-Amino-18-hydroxy-5,9-dimethyl-6,7-icosanediyl)bis[oxy(2-oxo-2,1-ethanediyl)]}disuccinic acid	C34 H59 N O13	689.395	3.862	1	0	0	0.504	-0.99	0.0474642
	C62 H104 N8 O17	1232.76	4.994	0	0	0	0.607	-0.72	0.0163634
[Similar to: Cytidine 5'-monophosphate (hydrate); ΔMass: -532.3926 Da]	C34 H66 N9 O14 P	855.444	3.399	0	13	0	0.392	-1.35	8.95545e-07
[Similar to: PEG n5; ΔMass: -271.1538 Da]	C23 H39 N7 O6	509.295	5.373	0	5	0	0.449	-1.16	0.0105595
6-Isopropylidene-4,4a-dimethyl-7-oxodecahydro-2-naphthalenyl (2E)-3-(methylsulfanyl)acrylate	C19 H28 O3 S	336.174	12.538	1	4	0	0.974	-0.04	0.375902
	C24 H55 N8 O11 P	662.374	5.18	0	0	0	0.197	-2.34	1.02469e-06
(2S,4aR,4bR,6aS,12bS,12cS,14aS)-2-(2-Hydroxy-2-propanyl)-12b,12c-dimethyl-3,4,5,6,6a,7,12,12b,12c,13,14,14a-dodecahydro-2H-chromeno[5',6':6,7]indeno[1,2-b]indole-4a(4bH)-carbaldehyde	C28 H37 N O3	435.276	12.011	1	1	0	0.317	-1.66	0.00107764
	C18 H25 N3 O7	395.169	4.647	0	0	0	0.677	-0.56	0.201653
	C26 H32 N9 O P	517.247	12.047	0	0	0	0.513	-0.96	0.0772798
	C14 H40 N9 O4 P	429.295	4.74	0	0	0	0.414	-1.27	0.0200983
Oxagrelate	C14 H16 N2 O4	276.111	6.198	2	3	0	1.043	0.06	0.85762
	C30 H38 N P	443.274	2.146	0	0	0	0.5	-1	0.00147562
	C10 H32 N10 O4 S	388.232	2.667	0	0	0	0.732	-0.45	0.137347
Lysergicacid	C16 H16 N2 O2	268.121	9.992	4	1	0	0.433	-1.21	7.94628e-08
	C26 H49 N6 O2 P S	540.338	4.032	0	0	0	0.106	-3.24	7.33329e-10
	C15 H38 N8 O2 S	394.284	13.131	0	0	0	2.472	1.31	0.211918
spironolactone	C24 H32 O4 S	416.202	2.277	1	0	0	0.857	-0.22	0.169064
	C17 H22 N4 O7	394.149	4.076	0	0	0	0.465	-1.11	0.00406626
	C72 H91 N10 O16 P	1382.64	6.261	0	0	0	0.147	-2.77	4.71487e-10
	C51 H77 N10 O16 P S	1148.5	3.545	0	0	0	1.546	0.63	0.279601
[Similar to: Penoxsulam; ΔMass: -130.2790 Da]	C29 H52 N5 O5 P S	613.343	3.639	0	12	0	0.625	-0.68	0.00667984
	C5 H2 N3 O8 P	262.957	0.812	0	0	0	1.716	0.78	0.00141961
tert-Butyl N-[1-(aminocarbonyl)-3-methylbutyl]carbamate	C11 H22 N2 O3	460.326	4.136	0	35	1	1.367	0.45	0.41345
	C69 H92 N O14 P S	1221.6	3.236	0	0	0	0.742	-0.43	0.0510713
	C48 H76 N7 O17 P	1053.51	6.919	0	0	0	0.492	-1.02	0.0315702
	C19 H25 N3 O4	359.184	5.633	0	0	0	0.588	-0.77	0.0451386
Hepadial	C12 H14 O4	222.089	8.97	16	9	0	1.315	0.39	0.51882
	C14 H24 O9	336.143	3.746	0	0	0	0.656	-0.61	0.320349
Sebacicacid	C10 H18 O4	202.12	6.013	9	0	0	0.838	-0.26	0.00518999
Undecanedioic acid	C11 H20 O4	216.136	8.129	2	5	0	0.605	-0.73	7.90951e-05
	C44 H45 N2 O P	648.326	4.021	0	0	0	0.103	-3.28	0.00250285
navenone A	C15 H15 N O	225.115	9.108	3	2	0	1.05	0.07	0.0870794
A3'p5'A3'p5'A	C30 H37 N15 O16 P2	925.202	3.423	1	0	0	0.726	-0.46	0.0194011
	C56 H45 N5 O4	851.345	12.267	0	0	0	0.363	-1.46	7.19833e-06
(-)-Menthylacetate	C12 H22 O2	198.162	9.624	32	0	0	1.011	0.02	0.0653705
	C26 H28 O	356.214	4.347	0	0	0	0.857	-0.22	0.672923
[Similar to: 5-Fluoro-3,5-AB-PFUPPYCA; ΔMass: 0.0809 Da]	C11 H20 N8 O6 S	392.121	5.061	0	4	0	1.437	0.52	0.0229812
Phenylalanylproline	C14 H18 N2 O3	262.131	5.293	4	1	0	0.997	0	0.590819
[Similar to: PEG n7; ΔMass: -476.2597 Da]	C27 H67 N10 O15 P	802.454	4.593	0	1	0	0.521	-0.94	0.0817103
toxoflavin	C7 H7 N5 O2	193.059	7.074	3	16	0	0.564	-0.83	0.00683578
	C19 H21 N2 P	308.143	12.117	0	0	0	0.388	-1.36	0.00170176
[Similar to: Coproporphyrin III tetramethyl ester; ΔMass: -419.2658 Da]	C52 H88 N7 O18 P	1129.6	4.697	0	1	0	0.394	-1.35	0.00146323
	C15 H31 N5 O5	361.234	5.118	0	0	0	0.287	-1.8	0.0197785
6-(2-Hydroxyethyl)-2,5,7-trimethyl-1-indanone	C14 H18 O2	218.13	9.334	6	20	0	0.995	-0.01	0.550373
[Similar to: (1R,3R,4R,4aS)-4-Hydroxy-3,4a,8,8-tetramethyl-4-[2-(5-oxo-2,5-dihydro-3-furanyl)ethyl]decahydro-1-naphthalenyl acetate; ΔMass: 60.1696 Da]	C20 H14 O2 S	318.071	10.256	0	15	0	1.062	0.09	0.37881
[Similar to: Prostaglandin E2-biotin; ΔMass: 334.2333 Da]	C14 H24 N4 O5	328.174	3.081	0	2	0	0.367	-1.45	0.0011271
Lysergicacid	C16 H16 N2 O2	268.121	9.184	4	0	0	0.37	-1.43	1.75967e-07
(3beta,12beta,16beta,21beta)-3-{[beta-D-Glucopyranosyl-(1->2)-[beta-D-glucopyranosyl-(1->4)]-alpha-L-arabinopyranosyl]oxy}-16-hydroxy-30-oxo-12,13-epoxyoleanan-21-yl benzoate	C54 H80 O20	1048.53	3.961	1	0	0	1.434	0.52	0.606112
	C85 H111 N10 O18 P	1590.78	3.198	0	0	0	0.622	-0.69	0.0733732
	C21 H28 N4 O8	464.19	5.335	0	0	0	0.338	-1.57	4.34605e-05
	C17 H26 N10 O8	498.196	3.768	0	0	0	0.179	-2.48	2.49583e-06
	C10 H10 N6 O	230.092	8.593	0	0	0	1.465	0.55	0.102195
	C18 H36 N9 O4 P S	505.236	5.78	0	0	0	0.977	-0.03	0.700636
4-(2-Aminophenyl)-2_4-dioxobutanoate	C10 H9 N O4	207.053	5.796	5	0	0	0.35	-1.51	6.55073e-10
	C35 H49 N7 O7	679.369	4.344	0	0	0	0.628	-0.67	0.387471
	C22 H48 N5 O8 P	541.322	4.131	0	0	0	0.17	-2.55	2.09452e-06
	C20 H49 N10 O7 P S	604.325	4.729	0	0	0	0.203	-2.3	2.16823e-06
	C23 H22 N2 O	342.172	4.313	0	0	0	0.11	-3.18	6.39569e-06
	C22 H40 O3	352.297	12.841	0	0	0	0.44	-1.18	0.000645354
	C3 H3 N O10 S	244.947	0.808	0	0	0	1.218	0.28	0.0143663
	C73 H118 N9 O18 P	1439.83	6.109	0	0	0	1.297	0.37	0.372627
Dihydrophaseicacid	C15 H22 O5	282.146	10.078	12	0	0	1.334	0.42	0.230214
Isobutyl benzyl ketone	C12 H16 O	176.12	9.59	4	1	0	0.561	-0.83	0.090555
	C24 H51 N8 O9 P S	658.321	3.83	0	0	0	0.715	-0.48	0.0991536
2-Decylfuran	C14 H24 O	208.182	10.035	3	0	0	1.376	0.46	0.13763
	C35 H67 N10 O16 P	914.444	4.078	0	0	0	0.54	-0.89	0.0082582
	C19 H41 N4 O9 P	500.259	2.248	0	0	0	0.502	-0.99	0.000146223
	C9 H25 N10 O3 P	352.185	2.992	0	0	0	1.021	0.03	0.810795
	C34 H48 N9 O2 P	645.369	3.849	0	0	0	0.344	-1.54	0.00194273
LANSOPRAZOLE SULFONE	C16 H14 F3 N3 O3 S	385.07	7.206	2	0	0	1.507	0.59	0.974089
	C26 H30 N P S	419.184	10.347	0	0	0	0.522	-0.94	0.00285698
	C19 H37 N5 O5	415.28	4.861	0	0	0	0.583	-0.78	0.00338686
Pantothenol	C9 H19 N O4	205.131	7.05	2	0	0	0.632	-0.66	0.00486074
[Similar to: Pimecrolimus; ΔMass: 336.1603 Da]	C19 H39 N9 O3 S	473.288	12.386	0	2	0	0.771	-0.38	0.320827
[Similar to: Ceftazidime; ΔMass: -332.3134 Da]	C40 H66 N2 O17 S	878.413	4.044	0	1	0	0.554	-0.85	0.000398154
10-Deoxysarpagine	C19 H22 N2 O	294.174	3.678	9	8	0	0.453	-1.14	0.000384979
[Similar to: Cyclo(glycyltryptophylprolylglycylvalylglycyl-β-hydroxytyrosyl); ΔMass: 62.9971 Da]	C27 H51 N5 O12 S	669.326	4.748	0	2	0	0.784	-0.35	0.564694
[Similar to: Microcystin LF; ΔMass: -378.0946 Da]	C69 H90 N9 O18 P	1363.61	3.449	0	1	0	0.545	-0.88	0.000881561
L-dihydroanticapsin	C9 H15 N O4	201.1	3.161	1	0	0	1.08	0.11	0.872304
coronatine	C18 H25 N O4	319.178	5.613	1	0	0	0.785	-0.35	0.772256
	C H2 N3 O14 P	310.929	0.796	0	0	0	0.744	-0.43	0.00379543
	C88 H126 N10 O17	1594.93	5.358	0	0	0	0.442	-1.18	3.41866e-06
	C2 H3 N O11 S	248.942	0.801	0	0	0	1.113	0.15	0.97999
PHENETHYL OCTANOATE	C16 H24 O2	248.177	10.373	5	0	0	1.501	0.59	0.162557
4-Amino-4-deoxychorismate	C10 H11 N O5	225.063	5.796	5	3	0	0.298	-1.75	2.75542e-10
(2E)-2-Cyclotetradecen-1-one	C14 H24 O	208.182	12.543	3	36	0	0.349	-1.52	7.9124e-05
Triprolidine	C19 H22 N2	278.177	3.44	1	0	0	0.371	-1.43	0.0980335
1,2,3,4-Tetramethyl-1,3-cyclopentadiene	C9 H14	122.109	12.163	2	23	1	0.983	-0.02	0.945359
	C27 H56 N5 O13 P	689.359	3.929	0	0	0	0.877	-0.19	0.130727
	C7 H13 O11 P	304.02	0.775	0	0	0	0.968	-0.05	0.0863602
2-({6-O-[(2R,3R,4R)-3,4-Dihydroxy-4-(hydroxymethyl)tetrahydro-2-furanyl]-D-glucopyranosyl}oxy)-2-methylbutanenitrile	C16 H27 N O10	393.165	3.708	1	0	0	0.72	-0.47	0.130927
timobesone acetate	C24 H31 F O5 S	450.186	3.467	1	0	0	0.513	-0.96	0.0235798
	C20 H37 N2 O4 P S	432.222	5.05	0	0	0	0.393	-1.35	0.00285777
	C5 H5 N2 O11 P	299.962	0.791	0	0	0	0.727	-0.46	0.283738
CucurbitacinA	C32 H46 O9	574.314	4.834	3	0	0	0.798	-0.33	0.0339121
1_3_8-Naphthalenertriol	C10 H8 O3	176.047	8.48	7	8	0	1.112	0.15	0.218186
	C16 H28 N6 O2 S	368.201	12.537	0	0	0	0.988	-0.02	0.427588
	C42 H71 N10 O16 P S	1034.45	3.517	0	0	0	0.795	-0.33	0.713216
	C23 H49 N2 O6 P S	512.306	3.244	0	0	0	0.618	-0.69	0.0209139
	C4 H4 N O15 P	336.931	0.788	0	0	0	0.807	-0.31	0.0542329
1,6,7-Trimethylnaphthalene	C13 H14	170.109	12.168	3	0	0	0.984	-0.02	0.91238
	C8 H25 N8 O5 P	344.169	3.036	0	0	0	0.88	-0.18	0.830489
	C11 H18 N2 O4	242.126	3.42	0	0	0	1.986	0.99	0.0963044
1-Deoxy-1-(4-morpholinyl)-alpha-D-fructofuranose	C10 H19 N O6	249.121	5.677	1	0	0	0.329	-1.6	0.00295843
Tedatioxetine	C18 H21 N S	283.14	3.028	1	13	0	0.608	-0.72	0.0298213
	C29 H62 N5 O18 P	799.382	3.822	0	0	0	0.6	-0.74	6.80738e-06
3-tert-Butyladipic acid	C10 H18 O4	202.12	8.125	9	27	1	0.673	-0.57	0.00486337
(2R)-3-{[(2-Aminoethoxy)(hydroxy)phosphoryl]oxy}-2-hydroxypropyl myristate	C19 H40 N O7 P	425.254	11.451	2	1	0	0.577	-0.79	0.00878698
Indole-3-acetaldoxime	C10 H10 N2 O	174.079	3.905	6	26	0	0.994	-0.01	0.527234
[Similar to: Adenosine; ΔMass: -329.0519 Da]	C20 H25 N10 O10 P	596.149	3.275	0	1	0	0.679	-0.56	6.19303e-05
	C46 H91 N10 O11 P	990.663	12.353	0	0	0	0.274	-1.87	1.78492e-06
[Similar to: 10-Methyl-7-(trifluoromethyl)-5,6-dihydrobenzo[h]pyrazolo[5,1-b]quinazoline; ΔMass: 66.9611 Da]	C9 H20 N2 O5	236.137	3.101	0	5	0	1.306	0.39	0.220268
	C7 H6	90.0469	2.835	0	0	0	1.123	0.17	0.113434
N2-(D-1-Carboxyethyl)-L-lysine	C9 H18 N2 O4	218.127	3.103	11	1	0	1.395	0.48	0.213912
2-Methylpropanamine	C4 H11 N	73.0891	0.915	5	0	0	0.639	-0.65	0.0672332
[Similar to: CP-642931; ΔMass: 216.1876 Da]	C H N7 O	127.024	0.811	0	17	0	1.048	0.07	0.667114
Alanylleucine	C9 H18 N2 O3	202.132	2.319	5	0	0	1.078	0.11	0.464864
	C17 H32 N6 O4	384.248	2.939	0	0	0	1.611	0.69	0.346632
felbamate	C11 H14 N2 O4	238.095	2.704	7	0	0	0.824	-0.28	0.890078
Octylamine	C8 H19 N	129.152	4.055	2	0	0	1.444	0.53	0.0102845
THTA	C6 H10 O2 S	146.04	2.286	2	0	0	0.96	-0.06	0.157263
Bethanidine	C10 H15 N3	177.126	3.913	1	0	0	0.38	-1.4	0.0180556
3-Methyladipic acid	C7 H12 O4	160.073	5.156	13	6	1	0.853	-0.23	0.0177216
	C21 H41 N O2 S	371.285	13.066	0	0	0	0.827	-0.27	0.937351
	C25 H48 N O6 P	489.321	12.298	0	0	0	1.044	0.06	0.237671
[Similar to: N2-Phenyl-3-methylbenzo[b]thiophene-2-carbothioamide; ΔMass: 0.0003 Da]	C8 H9 N7 O3 S	283.049	5.417	0	2	0	0.748	-0.42	0.712192
	C4 H11 N2 P S	150.038	0.734	0	0	0	0.961	-0.06	0.0251496
	C26 H56 N4 O	440.445	10.929	0	0	0	0.348	-1.52	3.16377e-05
Thymine	C5 H6 N2 O2	126.043	2.205	3	26	1	2.116	1.08	6.34255e-05
[Similar to: Cytidine 5'-monophosphate (hydrate); ΔMass: -345.0465 Da]	C24 H24 N6 O15 S	668.098	2.853	0	1	0	0.411	-1.28	4.87896e-05
	C H N5 O4 S	178.975	0.809	0	0	0	1.043	0.06	0.255061
Caprolactam	C6 H11 N O	113.084	4.056	4	11	0	1.209	0.27	0.00384825
(8S,9Z)-9-Heptadecene-4,6-diyne-1,8-diol	C17 H26 O2	262.193	10.537	8	52	0	0.303	-1.72	0.0697444
[Similar to: Monoolein; ΔMass: 18.0711 Da]	C18 H30 N2 O4	338.222	12.383	0	1	0	0.65	-0.62	0.0549309
	C28 H59 N6 O12 P	702.39	4.794	0	0	0	0.406	-1.3	0.00136965
2-Oxophytanate	C20 H38 O3	326.281	12.734	2	3	0	0.366	-1.45	9.83901e-06
	C48 H91 N10 O18 P	1126.62	6.203	0	0	0	0.752	-0.41	0.27985
Hypotaurine	C2 H7 N O2 S	109.02	0.834	1	0	0	1.187	0.25	0.969679
Coniferylaldehyde	C10 H10 O3	178.063	3.346	15	0	0	1.245	0.32	0.260753
	C10 H7 N	141.058	3.901	0	0	0	1.142	0.19	0.783654
	C25 H50 N O6 P	491.337	12.569	0	0	0	1.046	0.07	0.844929
[Similar to: Adefovir; ΔMass: 87.0125 Da]	C12 H10 S	186.05	0.892	0	3	0	1.257	0.33	0.27406
	C11 H12 N10 O5	364.098	0.865	0	0	0	1.14	0.19	0.243041
Cuminaldehyde	C10 H12 O	148.089	12.613	14	51	0	0.271	-1.89	1.32422e-08
2-methylhistamine	C6 H11 N3	125.095	0.797	5	6	0	0.641	-0.64	0.00128171
[Similar to: Choline; ΔMass: -116.9113 Da]	C9 H4 N2 O5	220.011	0.821	0	2	0	0.472	-1.08	0.00630602
	C16 H31 N5 O5	373.232	2.321	0	0	0	1.437	0.52	0.560766
Sebacic acid	C10 H18 O4	202.12	7.925	9	3	2	0.958	-0.06	0.517116
Phenol	C6 H6 O	94.0418	2.834	2	0	0	1.037	0.05	0.110086
Argininosuccinicacid	C10 H18 N4 O6	290.122	0.849	5	0	0	0.728	-0.46	0.181346
[Similar to: Acetyl-L-carnitine; ΔMass: -0.8562 Da]	C6 H4 O6 S	203.972	1.76	0	22	0	1.219	0.29	0.608192
	C90 H118 N9 O15 P S	1627.82	5.626	0	0	0	1.006	0.01	0.359476
Succinyladenosine	C14 H17 N5 O8	383.107	3.658	1	3	0	1.162	0.22	0.376026
Methyl alpha-aspartylphenylalaninate	C14 H18 N2 O5	294.121	4.53	10	13	0	1.205	0.27	0.00595056
[Similar to: Cythioate; ΔMass: 111.0396 Da]	C H3 N2 O5 P S	185.95	0.736	0	1	0	0.845	-0.24	0.0503641
[Similar to: DL-Homoserine ; ΔMass: -0.0363 Da]	C5 H13 N O2	119.095	0.816	0	29	0	0.597	-0.74	0.01064
	C19 H30 N6	342.253	12.844	0	0	0	0.413	-1.28	0.00222987
n-Propyl GalIate	C10 H12 O5	212.067	0.805	11	0	0	0.962	-0.06	0.50683
[Similar to: L(-)-Carnitine; ΔMass: 59.1067 Da]	C2 H3 N2 O P	101.999	0.733	0	8	0	0.849	-0.24	0.0129518
	C22 H46 N O6 P	451.306	12.414	0	0	0	0.794	-0.33	0.364344
[Similar to: Alatolin; ΔMass: 216.0331 Da]	C22 H41 N2 O11 P	540.245	5.705	0	6	0	0.423	-1.24	0.215642
Tris(hydroxymethyl)aminomethane	C4 H11 N O3	121.074	0.825	1	0	0	0.879	-0.19	0.877273
[Similar to: Fenthion sulfoxide; ΔMass: 125.0364 Da]	C H3 N3 O5 S	168.979	0.809	0	1	0	0.929	-0.11	0.739979
D-Asparagine	C4 H8 N2 O3	132.053	0.829	8	0	0	1.413	0.5	0.000378025
D-O-Phosphoserine	C3 H8 N O6 P	185.009	0.84	3	0	0	1.813	0.86	0.000375511
[Similar to: Netilmicin; ΔMass: 112.2486 Da]	C15 H13 N3 O6 S	363.052	4.931	0	1	0	0.561	-0.83	0.910906
[Similar to: PharmaGSID 47259; ΔMass: 55.0022 Da]	C4 H12 N3 O5 P	213.051	0.853	0	1	0	1.155	0.21	0.152991
Bleekerine	C23 H24 N2 O5	408.167	4.915	1	34	0	0.235	-2.09	0.126332
	C17 H32 N6 O6	416.238	3.614	0	0	0	0.395	-1.34	0.00456048
	C4 H7 N2 P S	146.006	0.733	0	0	0	0.871	-0.2	0.00756129
[Similar to: FR073317; ΔMass: 190.0381 Da]	C10 H15 N O5	229.095	2.773	0	1	0	1.381	0.47	0.0137929
1-Methylpyrrolinium	C5 H9 N	83.0735	0.749	4	0	0	0.867	-0.21	0.280681
	C3 H5 N S	87.0143	0.909	0	0	0	0.842	-0.25	0.355943
[Similar to: Oxybutynin; ΔMass: 141.1332 Da]	C6 H12 N6 O3	216.097	3.11	0	34	0	0.903	-0.15	0.550021
	C23 H44 N O6 P	461.29	11.909	0	0	0	0.634	-0.66	0.0654702
Adaprolol	C26 H39 N O4	429.287	9.902	1	0	0	2.364	1.24	0.164656
[Similar to: Thiocolchicoside; ΔMass: 301.1204 Da]	C9 H14 N2 O5 S	262.062	2.633	0	1	0	0.943	-0.08	0.810079
gamma-Glutamylleucine	C11 H20 N2 O5	260.137	4.225	2	5	0	1.379	0.46	0.00234667
Indole;1-Benzazole	C8 H7 N	117.058	3.902	3	9	0	1.202	0.26	0.840613
	C20 H25 N10 O11 P	612.144	3.183	0	0	0	0.496	-1.01	0.00238276
	C27 H49 N O4	451.365	12.766	0	0	0	0.599	-0.74	0.599279
1-O-Hexadecyl-lyso-sn-glycero-3-phosphocholine	C24 H52 N O6 P	481.352	12.814	1	0	0	1.235	0.3	0.0206754
[Similar to: Choline; ΔMass: -116.9176 Da]	C2 H8 N2 O10	220.017	0.803	0	2	0	0.916	-0.13	0.0022383
[Similar to: L-Phenylalanine; ΔMass: -0.9972 Da]	C6 H15 O3 P	166.076	2.835	0	63	0	1.187	0.25	0.11578
(2E)-hexadecenoylcarnitine	C23 H43 N O4	397.318	11.764	2	0	0	0.769	-0.38	0.636907
N-[(2S)-2-Hydroxypropanoyl]-L-phenylalanine	C12 H15 N O4	237.1	6.104	5	4	0	0.888	-0.17	0.125452
	C H3 N O5	109.001	0.732	0	0	0	0.846	-0.24	0.0100129
[Similar to: 4-Amino-N'-hydroxypyrimidine-5-carboximidamide; ΔMass: 18.0007 Da]	C3 H9 N3 O3	135.064	0.852	0	1	0	1.403	0.49	0.141677
	C80 H107 N10 O15 P S	1510.73	5.867	0	0	0	0.191	-2.39	8.32557e-07
ANAGESTONE ACETATE	C24 H36 O3	372.266	10.474	5	0	0	0.836	-0.26	0.992175
	C22 H40 N3 O9 P	521.248	2.564	0	0	0	0.674	-0.57	0.21867
Furomine	C20 H32 N2 O4	364.237	12.573	1	0	0	0.842	-0.25	0.103433
pantoprazole	C16 H15 F2 N3 O4 S	383.075	7.206	1	16	0	1.471	0.56	0.864595
2,6-Dideoxy-3-O-methyl-L-arabino-hexopyranose	C7 H14 O4	162.089	4.194	7	0	0	0.226	-2.14	9.06249e-05
	C18 H16 N7 O5 P	441.095	4.93	0	0	0	0.61	-0.71	0.921405
LysoPC(P-18:0)	C26 H54 N O6 P	507.368	12.756	1	1	0	1.333	0.41	0.175958
	C18 H35 N5 O5	401.264	2.396	0	0	0	0.668	-0.58	0.075621
Geranylgeraniol	C20 H34 O	290.26	13.219	34	12	0	0.317	-1.66	0.000155193
1-Methyladenosine	C11 H15 N5 O4	281.112	1.733	9	6	2	1.276	0.35	0.0105593
[Similar to: Methyl 3-[2-{[(4-methylphenyl)sulfonyl]amino}-4-(trifluoromethyl)phenoxy]thiophene-2-carboxylate; ΔMass: -21.9847 Da]	C15 H15 N3 O14 S	493.027	4.772	0	1	0	1.27	0.34	0.948538
	C8 H13 N O6 S	251.046	1.137	0	0	0	0.557	-0.84	0.00139989
Sulfanilic acid	C6 H7 N O3 S	173.015	3.765	4	0	0	1.387	0.47	0.00680874
[Similar to: Guanosine 5'-diphosphate (GDP); ΔMass: 65.9511 Da]	C11 H16 N5 O8 P	377.073	2.755	0	13	0	0.499	-1	0.0502672
Hexadecasphinganine	C16 H35 N O2	273.266	10.196	1	0	0	0.982	-0.03	0.691342
trans-2-Tetradecenoylcarnitine	C21 H39 N O4	369.288	10.972	3	0	0	1.672	0.74	0.0191867
Butylparaben	C11 H14 O3	194.094	9.778	22	0	0	1.016	0.02	0.281123
O-3-methylglutarylcarnitine	C13 H23 N O6	289.152	3.288	2	1	0	0.73	-0.45	0.237073
[Similar to: Fexofenadine; ΔMass: 0.0056 Da]	C21 H40 N7 O5 P	501.282	12.046	0	2	0	0.778	-0.36	0.0503097
fosfocreatinine	C4 H8 N3 O4 P	193.025	0.81	1	0	0	1.132	0.18	0.180417
(2R_4S)-2_4-Diaminopentanoate	C5 H12 N2 O2	132.09	0.749	6	0	0	1.26	0.33	0.00914018
	C82 H106 N9 O17 P	1519.75	4.95	0	0	0	1.525	0.61	0.105509
[Similar to: 3-Methyl-2,6-bis(4-nitrophenyl)tetrahydropyridin-4(1H)-one oxime; ΔMass: -60.0056 Da]	C17 H18 N8 O6	430.133	2.557	0	18	0	1.223	0.29	0.171199
(2R)-3-{[(2-Aminoethoxy)(hydroxy)phosphoryl]oxy}-2-[(1Z)-1-octadecen-1-yloxy]propyl (7Z,10Z,13Z,16Z)-7,10,13,16-docosatetraenoate	C45 H82 N O7 P	779.581	12.783	2	0	0	0.83	-0.27	0.359647
7-Isopropyl-5-methylbicyclo[2.2.2]oct-5-en-2-one	C12 H18 O	178.136	12.732	11	50	0	0.176	-2.51	1.52708e-05
gamma-L-glutamyl-L-tyrosine	C14 H18 N2 O6	310.116	3.262	2	7	0	1.211	0.28	0.0348251
[Similar to: 1-(4-Nitrophenyl)-4-(1H-pyrrol-1-yl)piperidine; ΔMass: 117.0579 Da]	C7 H10 N2 O2	154.074	0.869	0	18	0	4.665	2.22	1.71221e-10
[Similar to: α-Aspartylphenylalanine; ΔMass: -50.0515 Da]	C18 H22 N2 O4	330.157	2.833	0	16	0	1.205	0.27	0.110184
3,4-Diaminopyridine	C5 H7 N3	109.064	0.821	4	0	0	1.128	0.17	0.0902761
L-Octanoylcarnitine	C15 H29 N O4	287.209	7.856	1	0	0	0.575	-0.8	0.0396355
	C26 H21 N8 O7 P S	620.102	5.767	0	0	0	1.112	0.15	0.886381
	C11 H18 O3	198.125	7.927	0	0	0	1.004	0.01	0.774112
Caproylglycine	C12 H23 N O3	229.167	8.345	1	1	0	0.434	-1.2	2.19454e-06
[Similar to: Bis(2-butoxyethyl) adipate ; ΔMass: 130.1360 Da]	C10 H16 O5	216.1	5.418	0	2	0	1.277	0.35	0.321664
3_4-Dihydroxymandelaldehyde	C8 H8 O4	168.042	6.447	22	0	0	1.274	0.35	0.577852
	C22 H45 N10 O5 P	560.331	5.773	0	0	0	0.283	-1.82	1.23688e-06
N5-Ethyl-L-glutamine	C7 H14 N2 O3	174.1	1.716	8	0	0	0.677	-0.56	0.387022
AMPA	C7 H10 N2 O4	186.064	1.332	3	1	0	1.919	0.94	0.000469556
3-[(12-Hydroxyoctadecanoyl)oxy]-4-(trimethylammonio)butanoate	C25 H49 N O5	443.36	12.711	1	0	0	0.732	-0.45	0.231983
[Similar to: PEG n13; ΔMass: 295.1760 Da]	C11 H25 N3 O6	295.175	6.106	0	17	0	0.34	-1.56	0.216197
1,3-Dihydroxy-2-propanyl (7Z,10Z,13Z,16Z)-7,10,13,16-docosatetraenoate	C25 H42 O4	406.307	12.155	2	0	0	0.331	-1.6	0.0522199
	C34 H55 N3 O10	665.385	5.227	0	0	0	0.156	-2.68	1.99234e-06
Succinic anhydride	C4 H4 O3	100.016	1.698	1	0	0	0.844	-0.25	0.957055
1,3,7-Octanetriol	C8 H18 O3	162.125	6.411	1	1	0	1.158	0.21	0.00286399
4-Hydroxyprolylserine	C8 H14 N2 O5	218.09	1.324	7	18	0	1.643	0.72	0.0776622
	C2 H8 N3 O4 P	169.025	0.888	0	0	0	0.828	-0.27	0.0771569
5-Hydroxymethyldeoxycytidylate	C10 H16 N3 O8 P	337.067	1.993	1	13	0	0.525	-0.93	0.170129
	C35 H29 N3 O10 S	683.155	9.959	0	0	0	0.601	-0.74	0.170462
	C62 H96 N5 O16 P	1197.66	6.272	0	0	0	1.245	0.32	0.627669
S-Inosyl-L-homocysteine	C14 H19 N5 O6 S	385.105	2.419	1	4	0	0.288	-1.8	0.0205131
MYRISTOYLLEVOCARNITINE	C21 H41 N O4	371.303	11.569	1	0	0	0.826	-0.28	0.285489
Sulfamoyldapsone	C12 H13 N3 O4 S2	327.034	4.788	1	0	0	1.198	0.26	0.902433
Dihydrojasmone	C11 H18 O	166.136	12.732	10	0	0	0.236	-2.08	2.07612e-05
	C73 H99 N10 O17 P S	1450.66	6.967	0	0	0	0.565	-0.82	0.0812388
α-Methylhistamine	C6 H11 N3	108.069	0.758	9	22	2	0.57	-0.81	3.40938e-06
	C4 H3 N9	177.051	0.81	0	0	0	0.894	-0.16	0.442223
	C15 H17 N4 O4 P S	380.072	0.864	0	0	0	0.823	-0.28	0.218895
	C2 H N7 O2	155.019	0.818	0	0	0	1.221	0.29	0.0457955
cinromide	C11 H12 Br N O	253.011	0.819	1	0	0	0.549	-0.87	0.0287582
THTA	C6 H10 O2 S	146.04	2.653	2	0	0	0.959	-0.06	0.247506
[Similar to: Choline; ΔMass: -133.9378 Da]	C3 H8 N7 O4 P	237.037	0.819	0	2	0	0.41	-1.29	0.00587938
	C74 H105 N8 O18 P	1424.72	4.697	0	0	0	0.872	-0.2	0.572736
	C19 H21 N10 O8 P	548.126	2.515	0	0	0	0.931	-0.1	0.727037
	C3 H9 N2 O6 P S	231.992	0.736	0	0	0	0.834	-0.26	0.086956
	C14 H34 N5 O8 P	431.214	0.825	0	0	0	0.639	-0.65	0.300789
	C7 H15 N2 P S	190.069	0.781	0	0	0	0.954	-0.07	0.929605
gamma-Glutamylleucine	C11 H20 N2 O5	260.137	3.422	2	0	0	1.921	0.94	0.0996615
D-4'-Phosphopantothenate	C9 H18 N O8 P	299.077	2.252	2	6	0	0.914	-0.13	0.120928
	C17 H32 N4 O6	388.232	1.747	0	0	0	0.51	-0.97	0.0145304
[Similar to: Inosine; ΔMass: -537.3376 Da]	C33 H59 N9 O14	805.418	2.937	0	18	0	0.454	-1.14	0.0433591
(5-Oxo-2-sulfo-2,5-dihydro-2-furanyl)acetic acid	C6 H6 O7 S	221.982	1.761	3	22	0	1.146	0.2	0.761804
	C16 H26 N6 O	318.217	11.056	0	0	0	0.594	-0.75	0.0310586
	C11 H24 N4 S	244.173	0.834	0	0	0	0.823	-0.28	0.00501173
	C3 H8 N3 O2 P	149.036	0.776	0	0	0	1.065	0.09	0.666109
4-(4-Chlorophenyl)-1-[4-(4-fluorophenyl)-4-oxobutyl]-4-piperidinyl D-glucopyranosiduronic acid	C27 H31 Cl F N O8	551.172	2.508	1	14	0	0.831	-0.27	0.220767
	C6 H N6 O3 P	235.985	0.821	0	0	0	0.569	-0.81	0.0293732
(2R)-3-{[(2-Aminoethoxy)(hydroxy)phosphoryl]oxy}-2-hydroxypropyl (9Z)-9-hexadecenoate	C21 H42 N O7 P	451.269	11.537	2	0	0	1.189	0.25	0.339569
Uplandicine	C17 H27 N O7	357.177	0.823	1	0	0	0.435	-1.2	0.000203571
S-Acetyldihydrolipoamide	C10 H19 N O2 S2	249.086	3.05	2	21	0	6.146	2.62	1.16915e-05
Methylimidazoleaceticacid	C6 H8 N2 O2	140.058	0.915	8	0	0	1.2	0.26	0.00142565
15beta-Hydroxy-7alpha-mercapto-pregn-4-ene-3,20-dione 7-acetate	C23 H32 O4 S	404.201	1.622	1	2	0	1.396	0.48	0.291545
	C20 H33 N9 O	415.279	3.145	0	0	0	0.358	-1.48	0.000293289
	C56 H86 N7 O16 P S	1175.56	3.831	0	0	0	0.614	-0.7	0.121216
	C H4 N3 O6 P	184.983	0.789	0	0	0	0.868	-0.2	0.0221296
Equol	C15 H14 O3	242.093	1.064	16	10	0	1.726	0.79	0.64094
[Similar to: 1-O-(1,3,23,24,25-Pentahydroxy-28-oxo-9,19-cyclolanostan-28-yl)hexopyranose; ΔMass: 270.1344 Da]	C22 H34 N6 O2	414.274	11.153	0	3	0	0.715	-0.48	0.66865
[Similar to: D-(+)-Camphor ; ΔMass: 0.0848 Da]	C3 H9 N2 O3 P	152.035	0.733	0	4	0	0.871	-0.2	0.00906449
	C H2 N3 O3 P S	166.956	0.725	0	0	0	0.414	-1.27	8.18317e-08
3-hydroxyhexadecanoylcarnitine	C23 H45 N O5	415.329	11.751	3	0	0	0.624	-0.68	0.223307
1,2-Dideoxy-3-C-methyl-1-(2,5,5,8a-tetramethyl-1,4,4a,5,6,7,8,8a-octahydro-1-naphthalenyl)pentitol	C20 H36 O3	324.266	12.733	3	4	0	0.202	-2.3	6.49712e-06
L-N2-(2-Carboxyethyl)arginine	C9 H18 N4 O4	246.132	1.44	5	3	0	0.758	-0.4	0.0651842
(2R)-1-{[(2-Aminoethoxy)(hydroxy)phosphoryl]oxy}-3-hydroxy-2-propanyl (11Z)-11-icosenoate	C25 H50 N O7 P	507.332	12.423	2	0	0	0.708	-0.5	0.0527366
[Similar to: Cytidine 5'-monophosphate (hydrate); ΔMass: -305.0406 Da]	C20 H21 N8 O14 P	628.092	2.404	0	1	0	0.728	-0.46	0.0480815
	C2 H2 N8 O	154.035	0.819	0	0	0	1.617	0.69	2.15329e-07
Mutagen X	C5 H3 Cl3 O3	215.915	0.79	1	5	0	0.643	-0.64	0.891804
asp-leu	C10 H18 N2 O5	246.121	2.777	10	3	0	1.375	0.46	0.0190307
	C7 H6	90.0469	1.981	0	0	0	0.91	-0.14	0.646055
Leu-Pro(Leucyl-Proline)	C11 H20 N2 O3	228.147	3.594	2	0	0	1.569	0.65	0.0455016
telmesteine	C7 H11 N O4 S	205.041	1.657	2	0	0	1.102	0.14	0.103027
[Similar to: Pyridoxamine; ΔMass: -0.0727 Da]	C10 H20 N2	168.163	0.668	0	7	0	0.677	-0.56	0.000871875
Dexamethasone	C22 H29 F O5	392.202	4.918	4	0	0	0.426	-1.23	0.232976
Glycocholic acid	C26 H43 N O6	465.308	9.903	5	1	1	4.227	2.08	0.141133
1-Nitrosopiperidine	C5 H10 N2 O	114.079	0.748	4	0	0	0.847	-0.24	0.224712
1-Aminocyclopropane-1-carboxylate	C4 H7 N O2	101.048	0.838	10	23	0	1.422	0.51	5.91912e-05
Guanosine	C10 H13 N5 O5	283.091	2.513	6	13	1	0.832	-0.27	0.0578465
Butyryl-L-carnitine	C11 H21 N O4	231.147	3.141	5	0	0	0.562	-0.83	0.015168
O-oleoylcarnitine	C25 H47 N O4	425.35	12.544	5	0	0	1.142	0.19	0.940114
fludroxycortide	C24 H33 F O6	436.228	5.213	3	0	0	0.414	-1.27	0.138568
	C4 H11 O8 P	218.019	0.802	0	0	0	0.839	-0.25	0.00271327
	C10 H8 N8 O2	272.076	1.627	0	0	0	1.015	0.02	0.96968
1-hexadecanoyl-sn-glycero-3-phosphoethanolamine	C21 H44 N O7 P	453.285	12.021	2	0	0	0.373	-1.42	9.02278e-07
[Similar to: Butroxydim; ΔMass: 304.2403 Da]	C4 H N O2	95.0007	1.847	0	39	0	0.83	-0.27	0.00178276
3-Ureidoisobutyrate	C5 H10 N2 O3	146.069	0.829	9	0	0	1.154	0.21	0.0760613
1-Linoleoylglycerophosphocholine	C26 H50 N O7 P	519.332	11.976	2	0	0	0.894	-0.16	0.420589
2-MethylpropanalO-methyloxime	C5 H11 N O	101.084	0.908	9	0	0	0.368	-1.44	0.00211468
D-Pipecolicacid	C6 H11 N O2	129.079	0.844	18	0	0	0.698	-0.52	0.0486118
(R)-3-Hydroxybutanoate	C4 H8 O3	104.047	1.778	15	94	0	1.033	0.05	0.480533
DL-Lysine	C6 H14 N2 O2	146.105	0.75	10	0	1	0.842	-0.25	0.244813
2,2'-Iminodipropan-1-ol	C6 H15 N O2	133.11	0.909	1	0	0	0.361	-1.47	0.00208063
	C21 H36 N10 O6	524.28	5.717	0	0	0	0.325	-1.62	0.121475
	C H N2 O P	87.9829	0.732	0	0	0	0.871	-0.2	0.00605261
L-5-Hydroxytryptophan	C11 H12 N2 O3	220.085	2.277	7	8	1	4.36	2.12	1.57835e-06
	C H3 N2 O2 P	105.993	0.732	0	0	0	0.843	-0.25	0.00612217
vinyl sulfide	C4 H6 S	86.019	1.248	2	0	0	1.136	0.18	0.90289
(R)-3-hydroxybutyrylcarnitine	C11 H21 N O5	247.142	1.857	2	2	0	0.534	-0.91	0.0202131
4-Methylene-L-glutamine	C6 H10 N2 O3	158.069	0.848	4	10	0	1.298	0.38	0.00193464
3-Hydroxypropenoate	C3 H4 O3	88.016	1.036	6	15	0	1.667	0.74	0.091412
Pantothenate	C9 H17 N O5	219.111	3.162	2	3	2	1.039	0.06	0.555101
Creatinine	C4 H7 N3 O	113.059	0.876	2	0	0	1.144	0.19	0.00536108
(R)-3-Hydroxybutanoate	C4 H8 O3	104.047	1.538	15	15	0	0.59	-0.76	0.0416036
S-Isopropyl thiosenecioate	C8 H14 O S	158.076	7.311	1	0	0	1.096	0.13	0.339588
Timonacic	C4 H7 N O2 S	133.02	0.909	1	29	0	1.04	0.06	0.118564
[Similar to: Cefazolin; ΔMass: 342.9253 Da]	C7 H13 N	111.105	0.675	0	1	0	0.687	-0.54	0.010212
	C10 H20 N6 O5	304.149	4.177	0	0	0	0.524	-0.93	0.234546
D-Aspartate	C4 H7 N O4	133.037	0.97	4	0	0	1.129	0.18	0.2486
2-Furoate	C5 H4 O3	112.016	1.056	5	28	0	1.178	0.24	0.958756
	C3 H2 N6 O3	170.019	0.802	0	0	0	0.81	-0.3	0.0891428
[Similar to: N1-Benzyl-2-[(2-oxo-3-piperidyl)carbonyl]hydrazine-1-carbothioamide; ΔMass: 85.0934 Da]	C4 H7 N5 O4 S	221.022	0.814	0	5	0	0.595	-0.75	0.000954064
	C6 H14 N7 O4 P	279.084	0.825	0	0	0	0.837	-0.26	0.717541
L-Threonine	C4 H9 N O3	119.058	0.835	15	4	4	1.451	0.54	0.00190011
Chenodeoxyglycocholate	C26 H43 N O5	449.314	10.494	6	2	0	1.935	0.95	0.336225
1D-chiro-inositol	C6 H12 O6	180.063	0.838	100	1	0	0.755	-0.41	0.0194616
11-cis-Retinol	C20 H30 O	286.229	12.612	25	0	0	0.239	-2.07	5.64341e-09
[Similar to: L-Phenylalanine; ΔMass: 46.0055 Da]	C8 H9 N	119.073	2.859	0	64	0	1.101	0.14	0.228679
[Similar to: PEG n13; ΔMass: 44.0268 Da]	C25 H46 N4 O9	546.325	5.909	0	10	0	0.372	-1.43	0.206383
Ceftazidime	C22 H22 N6 O7 S2	546.099	4.058	1	0	0	0.317	-1.66	0.541857
(E)-Glutaconate	C5 H6 O4	130.026	0.838	11	0	0	1.673	0.74	0.00509774
Benzene	C6 H6	78.0469	2.835	1	0	0	1.133	0.18	0.0916123
D-Glutamate	C5 H9 N O4	147.053	0.839	16	0	0	1.646	0.72	0.00385667
	C34 H26 N5 O5 P	615.169	9.944	0	0	0	0.47	-1.09	0.0444495
1-palmitoyl-2-oleoyl-sn-glycero-3-phosphocholine	C42 H82 N O8 P	759.576	13.949	12	16	0	0.846	-0.24	0.0329186
D-Methionine	C5 H11 N O2 S	149.051	1.243	7	0	0	1.397	0.48	0.397634
D-Proline	C5 H9 N O2	115.063	0.89	8	0	0	1.178	0.24	0.0229331
3-Methylsulfolene	C5 H8 O2 S	132.024	1.247	2	12	0	1.515	0.6	0.318422
3-Guanidinopropanoate	C4 H9 N3 O2	131.069	0.891	2	0	0	0.994	-0.01	0.016321
Piperidine	C5 H11 N	85.0891	1.883	1	0	0	1.14	0.19	0.167311
Heptaethylene Glycol	C14 H30 O8	326.194	4.566	1	0	0	0.424	-1.24	0.232845
[Similar to: Neohesperidin; ΔMass: 239.9699 Da]	C16 H34 O9	370.22	4.909	0	6	0	0.384	-1.38	0.194704
[Similar to: PEG n10; ΔMass: 44.0268 Da]	C19 H34 N4 O6	414.246	5.205	0	15	0	0.365	-1.45	0.193245
1-phenylpropane-1_2-dione	C9 H8 O2	148.052	2.832	9	53	0	1.119	0.16	0.0594664
[Similar to: PEG n12; ΔMass: 44.0267 Da]	C23 H42 N4 O8	502.298	5.699	0	8	0	0.301	-1.73	0.105669
2-[(5Z)-5-Tetradecen-1-yl]cyclobutanone	C18 H32 O	264.245	13.096	1	19	0	0.1	-3.31	3.01302e-07
2_3-Dimethylmaleate	C6 H8 O4	144.042	1.056	18	0	0	0.851	-0.23	0.759069
1-Palmitoylglycerophosphocholine	C24 H50 N O7 P	495.332	12.356	1	0	0	0.637	-0.65	3.68909e-06
1-oleoyl-sn-glycero-3-phosphoethanolamine	C23 H46 N O7 P	479.3	12.037	4	0	0	0.464	-1.11	0.00547272
Xanthine	C5 H4 N4 O2	152.033	1.892	3	5	1	1.133	0.18	0.15823
Cholinephosphate	C5 H14 N O4 P	183.066	0.831	0	9	0	0.381	-1.39	0.000204396
Istamycin C1	C19 H37 N5 O6	431.272	5.226	1	7	0	0.352	-1.51	0.124522
[Similar to: PEG n5; ΔMass: 44.0263 Da]	C8 H18 O5	194.115	3.121	0	22	0	1.085	0.12	0.708198
Glycerol	C3 H8 O3	92.0473	0.876	1	0	0	0.346	-1.53	0.000423926
[Similar to: Sildenafil analogue; ΔMass: 317.0471 Da]	C10 H23 N3	185.189	0.668	0	18	0	0.732	-0.45	0.00250806
2_5-Dioxopiperazine	C4 H6 N2 O2	114.043	1.176	7	1	0	1.771	0.82	6.13217e-06
Platelet-activating factor	C26 H54 N O7 P	523.363	12.949	3	0	0	0.514	-0.96	0.00205901
Phenyl sulfoxide	C12 H10 O S	202.045	0.824	1	1	0	0.816	-0.29	0.026809
[Similar to: (2E,6E)-10,11,15,19,23,27,31,35-Octahydroxy-3,7,11,15,19,23,27,31,35-nonamethyl-2,6-hexatriacontadien-1-yl hexopyranoside; ΔMass: 566.3519 Da]	C27 H44	368.344	13.821	0	4	0	0.893	-0.16	0.903907
[Similar to: PEG n8; ΔMass: -17.0259 Da]	C17 H33 N5 O5	387.246	4.916	0	8	0	0.405	-1.3	0.130677
3-(4-Methyl-3-pentenyl)thiophene	C10 H14 S	166.082	2.833	1	60	0	1.08	0.11	0.271745
Beta-Alanine	C3 H7 N O2	89.0477	0.831	10	0	0	1.121	0.16	0.47804
heptanethiol	C7 H16 S	132.098	1.911	2	17	0	1.102	0.14	0.702938
[Similar to: PEG n16; ΔMass: 88.0532 Da]	C29 H54 N4 O11	634.377	6.266	0	11	0	0.346	-1.53	0.310414
D-Arginine	C6 H14 N4 O2	174.112	0.82	3	2	0	0.941	-0.09	0.502982
[Similar to: PEG n15; ΔMass: 88.0531 Da]	C27 H50 N4 O10	590.351	6.094	0	8	0	0.376	-1.41	0.255227
Maleamate	C4 H5 N O3	115.027	0.836	1	0	0	1.685	0.75	0.00460305
Maleimide	C4 H3 N O2	97.0165	1.177	1	18	0	1.772	0.83	6.04568e-06
[FA(20:4)]5Z_8Z_11Z_14Z-eicosatetraenoicacid	C20 H32 O2	304.24	12.208	33	0	0	1.268	0.34	0.337454
3-Dehydroxycarnitine	C7 H15 N O2	145.11	0.907	3	0	0	1.241	0.31	0.129971
	C5 H7 N O3 S	161.014	0.912	0	0	0	1.306	0.39	0.122755
Chenodeoxyglycocholate	C26 H43 N O5	449.314	9.499	6	2	0	1.039	0.06	0.37725
4-Sulfanyldihydro-3(2H)-furanone	C4 H6 O2 S	118.009	0.921	1	0	0	1.198	0.26	0.32112
[FAamino(5:0)]2S-amino-pentanoicacid	C5 H11 N O2	117.079	1.129	14	0	0	1.175	0.23	0.728044
L-3-nitrotyrosine	C9 H10 N2 O5	226.058	1.466	1	0	0	1.43	0.52	0.0925494
	C9 H6 O	130.042	2.835	0	0	0	1.137	0.19	0.187325
[Similar to: Saxitoxin; ΔMass: 103.0407 Da]	C4 H8 N10	196.094	0.806	0	5	0	0.861	-0.22	0.00640823
Acetyl-L-carnitine	C9 H17 N O4	203.116	5.842	3	3	0	0.971	-0.04	0.0218442
[Similar to: Soyasaponin I; ΔMass: 744.5050 Da]	C4 H2 N6 O4	198.014	0.975	0	1	0	1.415	0.5	0.112134
[Similar to: Arachidonic acid ethyl ester; ΔMass: -3.0102 Da]	C21 H37 N O2	335.282	12.619	0	46	0	0.429	-1.22	6.58296e-08
[Similar to: 2-{2-[5-(Ethoxycarbonyl)-2-morpholinoanilino]-2-oxoethoxy}acetic acid; ΔMass: 0.0004 Da]	C18 H18 N6 O3	366.142	2.803	0	1	0	2.854	1.51	2.97847e-08
	C64 H90 N9 O16 P S	1303.6	5.24	0	0	0	0.79	-0.34	0.00595802
14'-apo-beta-Carotenal	C22 H30 O	310.229	12.539	2	10	0	0.377	-1.41	0.0156442
(S)-4-Amino-5-oxopentanoate	C5 H9 N O3	131.058	1.751	20	0	0	1.39	0.47	0.111346
(1-Ribosylimidazole)-4-acetate	C10 H14 N2 O6	258.085	1.447	3	2	0	1.278	0.35	0.297332
1-[(9Z)-hexadecenoyl]-sn-glycero-3-phosphocholine	C24 H48 N O7 P	493.316	11.799	1	1	0	1.41	0.5	0.134257
stearoylcarnitine	C25 H49 N O4	427.366	13.727	2	0	0	0.917	-0.12	0.963656
1_4-Lactone	C4 H6 O2	86.0368	1.519	11	0	0	0.448	-1.16	0.171579
(2R)-2-Acetoxy-3-[(9Z)-9-octadecen-1-yloxy]propyl 2-(trimethylammonio)ethyl phosphate	C28 H56 N O7 P	549.379	12.875	2	0	0	0.68	-0.56	0.106791
[Similar to: N1-[2-(Trifluoromethyl)phenyl]-2-[2-(5-{[(4-chlorophenyl)thio]methyl}-2H-1,2,3,4-tetraazol-2-yl)acetyl]hydrazine-1-carbothioamide; ΔMass: 275.9674 Da]	C9 H11 N3 O4	225.075	1.421	0	13	0	0.998	0	0.390429
	C18 H33 N2 O9 P	452.193	5.21	0	0	0	0.384	-1.38	0.114043
DEMETON-S-METHYLSULFONE	C6 H15 O5 P S2	262.009	0.884	1	5	0	0.999	0	0.211023
Homocysteine	C4 H9 N O2 S	135.035	0.923	6	11	0	1.193	0.25	0.323482
	C3 H3 N7	137.045	0.888	0	0	0	1.273	0.35	0.763712
	C20 H43 N O2	329.329	12.239	0	0	0	1.156	0.21	0.845346
8_11_14-Eicosatrienoicacid	C20 H34 O2	306.255	12.37	16	0	0	1.888	0.92	2.36654e-05
	C21 H41 N5 O5	443.31	2.974	0	0	0	0.265	-1.91	0.00122513
Xanthosine	C10 H12 N4 O6	284.075	2.846	2	0	0	1.405	0.49	0.0930272
[Similar to: Docosahexaenoic acid ethyl ester; ΔMass: -3.0441 Da]	C19 H41 N3 O3	359.316	13.067	0	47	0	0.729	-0.46	0.094146
3'-hydroxyacetophenone;3-ACETYLPHENOL	C8 H8 O2	136.052	1.97	25	90	0	0.951	-0.07	0.487908
	C3 H7 N2 O P S	150.001	0.732	0	0	0	0.822	-0.28	0.00167281
[Similar to: Flusilazole ; ΔMass: 131.0389 Da]	C4 H13 N2 O4 P	184.061	0.788	0	3	0	0.988	-0.02	0.795236
Benzaldehyde	C7 H6 O	106.042	2.834	1	75	0	1.107	0.15	0.109616
N~5~-(Diaminomethylene)-L-ornithyl-L-prolyl-L-prolylglycyl-L-phenylalanyl-L-threonyl-L-prolyl-L-leucyl-N~5~-(diaminomethylene)-L-ornithine	C48 H77 N15 O11	1039.59	6.058	1	6	0	1.244	0.32	0.789476
	C2 H3 N2 P S	117.975	0.734	0	0	0	0.82	-0.29	0.00130991
Voglibose	C10 H21 N O7	267.133	1.796	1	14	0	1.254	0.33	0.0148524
	C6 H14 O4	150.089	2.416	0	0	0	1.182	0.24	0.809803
Phosphonoacetaldehyde	C2 H5 O4 P	123.993	0.833	1	0	0	0.653	-0.61	0.0269064
4-Vinylcyclohexene	C8 H12	108.094	6.131	2	44	0	1.699	0.76	0.180387
[Similar to: Ethyl 6,6-dimethyl-4-oxo-3-tetrahydro-1H-pyrrol-1-yl-4,5,6,7-tetrahydrobenzo[c]thiophene-1-carboxylate; ΔMass: -175.0791 Da]	C22 H29 N10 O2 P	496.219	5.47	0	3	0	0.493	-1.02	0.139699
Docosatetraenoic acid	C22 H36 O2	332.271	12.489	7	1	0	2.239	1.16	0.000318489
3-Dehydroxycarnitine	C7 H15 N O2	145.11	3.613	3	0	0	0.679	-0.56	0.94358
4-Methoxyamphetamine	C10 H15 N O	165.115	3.627	14	28	4	1.23	0.3	0.654668
[Similar to: Isocytosine; ΔMass: -541.2629 Da]	C29 H44 N6 O11	652.306	3.472	0	16	0	0.96	-0.06	0.0568463
(2R)-3-{[(2-Aminoethoxy)(hydroxy)phosphoryl]oxy}-2-(palmitoyloxy)propyl (9Z,12Z)-9,12-octadecadienoate	C39 H74 N O8 P	715.514	14.676	11	0	0	0.173	-2.53	2.91284e-06
	C19 H25 N8 O11 P	572.137	3.034	0	0	0	0.718	-0.48	0.238296
NPYR	C4 H8 N2 O	100.064	0.838	3	0	0	1.443	0.53	0.000839833
Butyryl-L-carnitine	C11 H21 N O4	231.147	3.037	5	0	0	0.252	-1.99	3.01172e-07
2-Methylnicotinamide	C7 H8 N2 O	136.064	0.868	6	18	0	4.691	2.23	1.69018e-10
Linoleyl carnitine	C25 H45 N O4	423.334	11.992	2	0	0	0.735	-0.44	0.00215275
Erythrono-1,4-lactone	C4 H6 O4	118.027	1.697	7	11	1	0.585	-0.77	0.462061
	C4 H5 N O	83.0371	0.838	0	0	0	1.493	0.58	0.00602671
[Similar to: Flusilazole ; ΔMass: 131.0755 Da]	C3 H9 N2 O5 P	184.025	0.821	0	3	0	1.459	0.54	0.0771915
N-Acetyl-D-glucosaminitol	C8 H17 N O6	223.105	0.912	1	1	0	0.072	-3.8	1.17143e-09
	C3 H6 N O5 P	166.998	0.822	0	0	0	1.461	0.55	0.0745636
N-Undecanoylglycine	C13 H25 N O3	243.183	8.999	1	0	0	0.789	-0.34	0.0273064
JWH-133	C22 H32 O	312.245	12.714	0	0	1	0.47	-1.09	0.00105766
2_2'-Iminodipropanoate	C6 H11 N O4	161.069	0.908	15	0	0	1.195	0.26	0.383458
4-{(Z)-[(4E,7Z,16Z,19Z)-1-Hydroxy-4,7,10,13,16,19-docosahexaen-1-ylidene]amino}butanoic acid	C26 H39 N O3	413.292	10.494	1	0	0	2.39	1.26	0.320913
CP 47,497-C9-homolog	C23 H38 O2	346.287	12.967	5	2	1	0.961	-0.06	0.118717
	C3 H3 N7 O2	169.035	0.834	0	0	0	1.446	0.53	1.90618e-05
[Similar to: Choline; ΔMass: -117.0787 Da]	C10 H24 N2 O3	220.178	0.852	0	2	0	1.239	0.31	0.712586
Cefmetazole	C15 H17 N7 O5 S3	471.045	4.79	1	0	0	1.089	0.12	0.968424
3-Dehydroxycarnitine	C7 H15 N O2	145.11	3.717	3	0	0	0.79	-0.34	0.610657
	C33 H48 N6	528.392	5.073	0	0	0	1.149	0.2	0.916487
Guanidineaceticacid;Guanidoaceticacid	C3 H7 N3 O2	117.054	0.85	3	0	0	1.401	0.49	0.131648
	C22 H47 N O2	357.36	13.485	0	0	0	0.348	-1.52	0.542834
[Similar to: 1-(4-Nitrophenyl)-4-(1H-pyrrol-1-yl)piperidine; ΔMass: 135.1099 Da]	C3 H9 N2 P S	136.022	0.731	0	26	0	0.874	-0.19	0.0104147
1-linoleoyl-sn-glycero-3-phosphoethanolamine	C23 H44 N O7 P	477.285	11.71	2	5	0	0.651	-0.62	0.280301
[Similar to: Cycloheximide; ΔMass: 161.1536 Da]	C2 H5 N2 O2 P	120.009	0.733	0	61	0	0.884	-0.18	0.00896257
	C11 H17 N O5	243.11	4.219	0	0	0	1.378	0.46	0.00235853
	C18 H29 N O7	371.194	8.923	0	0	0	1.071	0.1	0.306103
[Similar to: Actinomycin D; ΔMass: 802.4648 Da]	C17 H28 N2 O12	452.164	1.822	0	4	0	1.755	0.81	0.0337765
	C4 H N3 O2	123.007	0.733	0	0	0	0.888	-0.17	0.00721589
Arsenous acid	H3 As O3	125.929	0.729	1	0	0	0.426	-1.23	8.6633e-08
	C19 H25 N8 O12 P	588.132	2.986	0	0	0	0.382	-1.39	0.130993
	C34 H68 N6 O11	736.493	11.762	0	0	0	0.263	-1.93	0.121908
[Similar to: Decanamide; ΔMass: 52.1498 Da]	C5 H N3 O	119.012	0.733	0	6	0	0.895	-0.16	0.018795
	C22 H45 N4 O9 P	540.29	2.054	0	0	0	1.648	0.72	0.22821
	C21 H21 N10 O13 P	652.104	2.757	0	0	0	0.586	-0.77	0.00686472
	C35 H30 N5 O6 P	647.195	9.942	0	0	0	0.473	-1.08	0.0746162
11-Hydroxyiridodial glucoside pentaacetate	C26 H36 O13	556.217	5.7	2	0	0	0.887	-0.17	0.466613
	C21 H21 N10 O14 P	668.098	2.797	0	0	0	0.417	-1.26	0.011799
1-(1Z-hexadecenyl)-sn-glycero-3-phosphocholine	C24 H50 N O6 P	479.337	12.585	1	0	0	0.884	-0.18	0.221477
gamma-thiomethyl glutamate	C6 H11 N O4 S	193.041	0.913	1	1	0	1.45	0.54	0.0249547
(3S)-3-(Pentanoyloxy)-4-(trimethylammonio)butanoate	C12 H23 N O4	245.163	4.099	4	5	0	0.382	-1.39	0.000149438
hypaphorine	C14 H18 N2 O2	246.137	3.953	1	17	0	2.113	1.08	0.000471118
O-Phosphorylethanolamine	C2 H8 N O4 P	141.019	0.839	2	0	0	0.962	-0.06	0.0629257
Homoarginine	C7 H16 N4 O2	188.127	0.853	2	0	0	1.121	0.17	0.941039
[Similar to: L-Ergothioneine; ΔMass: 22.0978 Da]	C7 H N3 O5	206.991	0.837	0	1	0	1.504	0.59	0.000153895
	C13 H27 N O5	277.189	5.637	0	0	0	0.849	-0.24	0.205133
[Similar to: N-Phenylacetylglutamine; ΔMass: 21.9846 Da]	C11 H18 N2 O4	242.126	4.704	0	15	0	0.855	-0.23	0.773601
[Similar to: 12-Benzyl-3-isobutyl-6,9-diisopropyl-5,8-dimethyldodecahydro-1H,3H-pyrrolo[1,2-q][1,4,7,10,13,17]oxapentaazacyclononadecine-1,4,7,10,13,17(14H)-hexone; ΔMass: 184.1254 Da]	C22 H33 N9 O3	471.269	4.709	0	1	0	0.085	-3.56	3.9566e-05
	C17 H31 N2 O3 P S	374.18	3.75	0	0	0	0.687	-0.54	0.599809
2-Phenyl-4-pentenal	C11 H12 O	160.089	12.165	3	0	0	0.897	-0.16	0.982756
Linoleoyl Ethanolamide	C20 H37 N O2	323.282	11.812	1	0	0	0.345	-1.54	2.84748e-07
Heptylbenzene	C13 H20	176.156	12.164	3	54	0	1.032	0.05	0.767093
	C5 H5 N5 O4	199.033	0.798	0	0	0	0.707	-0.5	0.699293
gamma-Coniceine	C8 H15 N	125.12	6.044	1	1	0	1.01	0.01	0.750961
Nonane-4_6-dione	C9 H16 O2	156.115	12.732	31	0	0	0.448	-1.16	5.6529e-05
4,4'-Thiobis-2-butanone	C8 H14 O2 S	174.071	4.816	1	0	0	1.057	0.08	0.0606417
	C41 H63 N10 O9 P	870.455	2.499	0	0	0	0.689	-0.54	0.0187873
[Similar to: Cyclo(glycyltryptophylprolylglycylvalylglycyl-β-hydroxytyrosyl); ΔMass: 578.2489 Da]	C7 H10 N2 O2	154.074	2.386	0	2	0	0.751	-0.41	0.104747
	C42 H32 N9 O14 P	917.185	3.272	0	0	0	0.357	-1.48	0.163465
	C8 H5 N O7 S	258.978	0.805	0	0	0	0.9	-0.15	0.0521501
	C89 H122 N9 O15 P	1587.87	6.262	0	0	0	0.581	-0.78	0.000311483
7alpha-Hydroxy-3-oxochol-4-en-24-oic acid	C24 H36 O4	388.261	9.572	3	1	0	0.883	-0.18	0.359486
	C15 H27 N3 O5	329.195	3.776	0	0	0	0.921	-0.12	0.0467357
	C42 H32 N9 O15 P	933.18	3.313	0	0	0	0.213	-2.23	0.0183743
	C27 H60 N10 O10	684.453	5.281	0	0	0	0.389	-1.36	3.31648e-05
3,4-Di-O-acetyl-2,5-bis-O-(2-cyano-3-methylbutanoyl)-1,6-bis-O-[(2R)-2-hydroxy-3-methylbutanoyl]-D-mannitol	C32 H48 N2 O14	684.311	4.285	1	0	0	0.664	-0.59	0.0380008
borohydride	C16 H28 N4 O6	372.2	4.553	2	0	0	0.446	-1.17	2.06505e-06
	C3 H6 N4 S	130.031	3.528	0	0	0	1.151	0.2	0.95521
	C34 H56 N8 O8	704.424	4.798	0	0	0	1.326	0.41	0.489494
(4S)-4-[(2E)-2-Octenoyloxy]-4-(trimethylammonio)butanoate	C15 H27 N O4	285.194	6.809	1	0	0	1.176	0.23	0.201477
2-methylbutyrylcarnitine	C12 H23 N O4	245.162	4.045	4	0	0	0.856	-0.22	0.937539
1,12-Dihydroxy-1,6,12,17-tetraazacyclodocosane-2,5,13,16-tetrone	C18 H32 N4 O6	400.232	2.34	1	43	0	0.643	-0.64	0.0596005
	C16 H30 N O3 P S	347.169	4.04	0	0	0	0.545	-0.88	0.043825
	C50 H92 N3 O16 P S	1053.6	5.867	0	0	0	0.236	-2.08	0.00269146
L-Homocitrulline	C7 H15 N3 O3	189.111	0.919	1	0	0	1.052	0.07	0.174877
9,12-Hexadecadienoylcarnitine	C23 H41 N O4	395.303	11.211	1	0	0	1.094	0.13	0.990062
epsilon-(gamma-Glutamyl)-lysine	C11 H21 N3 O5	275.148	2.552	2	0	0	0.424	-1.24	0.00682302
	C6 H11 N O10 S	289.009	0.805	0	0	0	0.565	-0.82	0.000846834
Eptapirone	C16 H23 N7 O2	345.19	5.387	1	0	0	0.557	-0.84	0.0183542
	C34 H66 N9 O13 P	839.449	4.108	0	0	0	0.18	-2.47	0.000208188
	C20 H33 N5 O8	471.232	2.993	0	0	0	2.275	1.19	0.000417602
3-(Methylsulfinyl)-L-alanine	C4 H9 N O3 S	151.03	1.049	2	0	0	0.645	-0.63	0.0370553
7-Methyl-3-methylene-1,2,6,7-octanetetrol	C10 H20 O4	204.136	7.764	5	7	0	1.366	0.45	1.82863e-07
N-Acetyl-S-(2-hydroxyethyl)-L-cysteine	C7 H13 N O4 S	207.056	1.386	3	0	0	1.801	0.85	0.1713
	C17 H33 N5 O6	403.243	2.152	0	0	0	0.726	-0.46	0.308039
	C22 H41 N6 O8 P	548.27	3.303	0	0	0	0.388	-1.36	0.0539667
	C7 H15 N4 O8 P S	346.036	0.824	0	0	0	0.723	-0.47	0.00255404
(6Z,9Z,12Z,21R)-27-Amino-24-hydroxy-24-oxido-18-oxo-19,23,25-trioxa-24lambda~5~-phosphaheptacosa-6,9,12-trien-21-yl (4Z,7Z,10Z,13Z,16Z,19Z)-4,7,10,13,16,19-docosahexaenoate	C45 H72 N O8 P	785.5	5.568	12	2	0	0.582	-0.78	0.000105092
[Similar to: 3-(1,3-Benzodioxol-5-ylamino)-3-methyl-2-butanone oxime; ΔMass: -307.1849 Da]	C25 H46 N5 O4 P S	543.301	2.177	0	19	0	1.112	0.15	0.561107
	C89 H129 N10 O16 P S	1656.91	8.12	0	0	0	0.038	-4.72	4.35741e-13
[Similar to: PEG n6; ΔMass: -31.0418 Da]	C8 H28 N9 O2 P	313.21	4.169	0	11	0	0.56	-0.84	0.468256
Chlorhexidine	C22 H30 Cl2 N10	504.202	8.117	1	0	0	0.918	-0.12	0.0523191
Butyl isothiocyanate	C5 H9 N S	115.045	7.072	3	31	0	0.565	-0.82	0.00367732
(+)-Bornane-2_5-dione	C10 H14 O2	166.099	12.165	45	0	0	0.868	-0.2	0.99612
Benzyl(2R_3S)-2-methyl-3-hydroxybutanoate	C12 H16 O3	208.11	8.585	18	29	0	1.203	0.27	0.0770271
2-Phenyl-4-pentenal	C11 H12 O	160.089	12.613	3	50	0	0.193	-2.37	1.74145e-08
	C17 H32 N4 O6	388.232	1.889	0	0	0	0.288	-1.79	0.000282117
4-methylthiobutanaldoxime	C5 H11 N O S	133.056	3.327	1	0	0	0.69	-0.54	0.00349979
[Similar to: Neohesperidin; ΔMass: 240.9890 Da]	C10 H28 N9 O4 P	369.201	4.699	0	4	0	0.052	-4.27	0.00065089
	C25 H54 N9 O9 P	655.376	2.86	0	0	0	1.212	0.28	0.619945
phosphoglycolohydroxamate	C2 H6 N O6 P	170.993	0.816	0	1	0	1.169	0.23	0.0353973
[Similar to: L-Glutathione oxidized; ΔMass: 241.9962 Da]	C17 H26 N2 O5 S	370.156	3.942	0	2	0	1.244	0.31	0.982395
	C16 H30 N4 O6	374.216	5.714	0	0	0	0.502	-0.99	0.000127594
	C43 H53 N10 O4 P	804.401	6.186	0	0	0	0.137	-2.86	1.44674e-09
Tiglylcarnitine	C12 H21 N O4	243.147	3.89	1	0	0	0.257	-1.96	4.14007e-08
	C45 H58 N3 O17 P	943.351	3.637	0	0	0	0.438	-1.19	0.724987
D-Lysyl-L-valyl-D-valyl-L-allothreonine	C20 H39 N5 O6	445.288	5.213	1	2	0	0.712	-0.49	0.414182
(5E)-2,10-Diamino-5-{[(5-amino-5-carboxypentyl)amino]methyl}-5-undecenedioic acid (non-preferred name)	C18 H34 N4 O6	402.247	5.432	1	0	0	0.456	-1.13	0.0233644
(R)-3-((R)-3-Hydroxybutanoyloxy)butanoate	C8 H14 O5	190.084	4.15	4	0	0	0.913	-0.13	0.213577
	C39 H84 N10 O18	980.601	7.344	0	0	0	2.404	1.27	0.26416
diethylmaleate	C8 H12 O4	172.073	4.149	6	0	0	0.916	-0.13	0.232138
	C83 H105 N8 O18 P S	1564.71	6.679	0	0	0	0.48	-1.06	0.0761618
	C6 H5 N5 O5	227.03	0.806	0	0	0	0.528	-0.92	7.0359e-05
	C19 H27 N3 O4 S	393.172	5.965	0	0	0	0.282	-1.83	0.000219345
	C34 H65 N4 O15 P S	832.392	2.376	0	0	0	0.205	-2.28	0.00253911
[Similar to: Methyl 3-[3,4-dihydroxy-5-(3-methyl-2-buten-1-yl)phenyl]-2-[4-hydroxy-3-(3-methyl-2-buten-1-yl)benzyl]-4-methoxy-5-oxo-2,5-dihydro-2-furancarboxylate; ΔMass: 76.0131 Da]	C15 H35 N4 O9 P	446.212	2.23	0	1	0	0.518	-0.95	0.000993228
	C25 H55 N8 O14 P	722.359	5.068	0	0	0	0.403	-1.31	0.762089
	C31 H63 N2 O11 P S	702.391	4.304	0	0	0	0.287	-1.8	0.000472766
[Similar to: 4-[(Dimethylamino)methylidene]-2-[2-(4-methoxyphenoxy)-5-nitrophenyl]-4,5-dihydro-1,3-oxazol-5-one; ΔMass: 121.0254 Da]	C13 H15 N2 O2 P	262.086	9.452	0	4	0	1.069	0.1	0.572278
	C5 H12 O8	200.053	0.731	0	0	0	0.811	-0.3	0.0132027
	C13 H5 N4 O6 P	343.994	1.835	0	0	0	0.725	-0.46	0.0298276
	C16 H29 N3 O6	359.205	5.532	0	0	0	0.577	-0.79	0.0287034
	C46 H70 N10 O16	1018.49	3.271	0	0	0	0.338	-1.56	0.00116684
Undecanedioic acid	C11 H20 O4	216.136	7.923	2	19	0	0.897	-0.16	0.936011
	C3 H2 O11 S	245.931	0.724	0	0	0	1.036	0.05	0.736287
[Similar to: PEG n7; ΔMass: -75.0682 Da]	C12 H36 N9 O4 P	401.262	4.913	0	1	0	0.523	-0.93	0.458049
L-dihydroanticapsin	C9 H15 N O4	201.1	2.268	1	0	0	0.986	-0.02	0.226416
	C9 H13 N O8 S	295.036	0.92	0	0	0	0.717	-0.48	0.0668528
	C18 H45 N8 O3 P	452.336	6.007	0	0	0	0.253	-1.98	0.0328246
[Similar to: Reserpine; ΔMass: 435.0955 Da]	C10 H23 N O	173.178	4.282	0	15	0	0.294	-1.76	9.66126e-05
[Similar to: Adenosine 5'-monophosphate; ΔMass: -0.1059 Da]	C8 H26 N7 O6 P	347.169	3.856	0	6	0	0.445	-1.17	0.203396
1_2_4-Trimethylbenzene	C9 H12	120.094	12.614	8	0	0	0.349	-1.52	1.08739e-07
	C3 H2 N8 O7	262.006	0.821	0	0	0	0.876	-0.19	0.37915
Golotimod	C16 H19 N3 O5	333.132	5.051	1	8	0	1.131	0.18	0.510486
(5Z_9E_14Z)-(8xi_11xi_12S)-8_11_12-Trihydroxyicosa-5_9_14-trienoate	C20 H34 O5	354.24	9.222	25	4	0	0.634	-0.66	0.337338
	C36 H45 N10 O9 P S	824.286	7.302	0	0	0	0.117	-3.1	2.07384e-07
[Similar to: Cytidine 5'-monophosphate (hydrate); ΔMass: -554.1269 Da]	C36 H31 N9 O18	877.179	3.084	0	11	0	1.333	0.41	0.12124
(2E,4Z)-methyl 2,4-decadienoate	C11 H18 O2	182.13	12.734	20	51	0	0.198	-2.34	8.38083e-06
[6]-Gingerol	C17 H26 O4	294.183	9.389	8	7	0	1.387	0.47	4.5133e-06
Pregabalin	C8 H17 N O2	159.126	5.442	2	0	0	1.044	0.06	0.638597
	C2 H5 O7 P S	203.95	0.759	0	0	0	1.002	0	0.876955
[Similar to: Microcystin-LR ; ΔMass: 456.2266 Da]	C25 H51 N2 O6 P S	538.322	3.347	0	1	0	0.803	-0.32	0.000702565
Cyromazine	C6 H10 N6	166.097	6.129	1	0	0	1.905	0.93	0.31401
[Similar to: Cinnamyldenafil; ΔMass: 118.1050 Da]	C21 H24 N8 O3	436.196	5.563	0	2	0	0.306	-1.71	0.0817501
Eugenolmethylether	C11 H14 O2	178.099	9.08	27	0	0	1.086	0.12	0.0879882
8,8a-Dimethyl-3-oxo-3,4,4a,5,6,7,8,8a-octahydro-2-naphthalenecarbaldehyde	C13 H18 O2	206.13	12.165	25	52	0	1.002	0	0.576881
5-Hydroxylysine	C6 H14 N2 O3	162.1	0.746	7	0	1	1.086	0.12	0.373737
N-Succinyl-LL-2_6-diaminoheptanedioate	C11 H18 N2 O7	290.111	2.279	3	0	0	0.361	-1.47	0.0175824
	C38 H55 N3 O14	777.365	4.334	0	0	0	0.25	-2	0.114016
	C42 H58 N5 O9 P	807.397	4.247	0	0	0	0.154	-2.7	1.46323e-06
6-Phenylhex-3-en-2-one	C12 H14 O	174.104	12.613	5	50	0	0.253	-1.99	1.88361e-08
L-Cystine	C6 H12 N2 O4 S2	240.023	0.765	3	0	0	1.649	0.72	0.187915
	C24 H48 N2 O14	588.312	2.768	0	0	0	0.456	-1.13	0.00300486
[Similar to: Maraviroc; ΔMass: 125.1326 Da]	C16 H28 N4 O7	388.195	3.923	0	1	0	0.407	-1.3	0.0574253
	C24 H39 O2 P S	422.243	11.493	0	0	0	0.315	-1.67	0.00397824
Styrene	C8 H8	104.062	12.732	1	3	0	0.269	-1.9	1.72195e-06
	C20 H20 N7 O15 P	629.077	2.697	0	0	0	0.829	-0.27	0.220975
	C21 H30 N4 O7	450.211	6.429	0	0	0	1.317	0.4	0.361934
	C47 H77 N7 O15	979.544	4.729	0	0	0	0.108	-3.2	0.000513651
Methyl(2E_6E)-(10R_11S)-10_11-epoxy-3_7_11-trimethyltrideca-2_6-dienoate	C17 H28 O3	280.204	10.573	6	13	0	0.31	-1.69	0.000853029
	C18 H31 N5 O6	413.227	3.998	0	0	0	0.496	-1.01	0.0206277
[Similar to: PEG n8; ΔMass: 30.9950 Da]	C15 H33 N O7	339.225	6.816	0	16	0	0.406	-1.3	0.448564
	C43 H73 N7 O14	911.518	5.248	0	0	0	0.392	-1.35	0.00225481
[Similar to: Adefovir; ΔMass: 160.9991 Da]	C5 H8 N2 O	112.064	0.883	0	2	0	0.387	-1.37	0.014775
	C18 H27 N7 O2	373.221	6.525	0	0	0	0.435	-1.2	0.0182023
(6Z,9Z,21R)-27-Amino-24-hydroxy-24-oxido-18-oxo-19,23,25-trioxa-24lambda~5~-phosphaheptacosa-6,9-dien-21-yl (9Z,12Z,15Z)-9,12,15-octadecatrienoate	C41 H72 N O8 P	737.496	14.672	20	0	0	0.275	-1.86	1.65418e-05
3, 5-Tetradecadiencarnitine	C21 H37 N O4	367.272	10.409	1	0	0	2.014	1.01	0.00297931
4360	C13 H11 Cl O4	266.033	0.837	1	0	0	0.933	-0.1	0.207084
[Similar to: 15-epi Cloprostenol; ΔMass: 62.9807 Da]	C15 H27 N3 O7	361.185	3.405	0	1	0	0.296	-1.76	0.000320588
[Similar to: 1-[2-Hydroxy-3-(4-methyl-2-nitrophenoxy)propyl]piperidine-4-carboxamide; ΔMass: -0.1337 Da]	C21 H39 N O2	337.297	12.844	0	3	0	0.577	-0.79	0.00501636
	C45 H82 N4 O16 S	966.549	7.657	0	0	0	3.698	1.89	0.0992095
Gly-Lys	C8 H17 N3 O3	203.127	2.317	2	1	0	1.353	0.44	0.829089
Levetiracetam	C8 H14 N2 O2	170.106	2.326	4	0	0	1.065	0.09	0.548627
	C8 H16 N2 O2	172.121	3.474	0	0	0	0.448	-1.16	0.0125226
[Similar to: Ecgonine methyl ester; ΔMass: -198.1114 Da]	C18 H31 N5 O5	397.232	2.104	0	3	0	0.419	-1.26	0.000378301
	C8 H4 O3	148.016	6.854	0	0	0	1.244	0.31	0.0044599
1-(5-Phosphoribosyl)imidazole-4-acetate	C10 H15 N2 O9 P	338.051	2.266	2	0	0	0.909	-0.14	0.374185
	C20 H46 N5 O8 P	515.306	6.155	0	0	0	0.45	-1.15	0.0134483
Undecanedioic acid	C11 H20 O4	216.136	7.046	2	20	0	0.606	-0.72	2.73711e-06
	C13 H24 N4 O6	332.169	3.288	0	0	0	0.462	-1.11	0.0564304
[Similar to: Methotrexate; ΔMass: -0.0823 Da]	C20 H34 N6 O6	454.254	3.201	0	1	0	0.877	-0.19	0.729756
	C5 H14 N2 O7	214.08	0.752	0	0	0	0.933	-0.1	0.377025
3,4,5-trimethoxydihydrocinnamic acid	C12 H16 O5	240.099	8.966	4	0	0	1.361	0.44	0.471904
235BBF3K97	C20 H28	268.219	12.163	1	0	0	1.016	0.02	0.4223
Margaric acid	C17 H34 O2	270.255	13.274	8	0	0	0.284	-1.82	8.48669e-05
	C40 H68 N8 O18	948.466	5.332	0	0	0	0.145	-2.79	2.35103e-07
	C24 H48 N3 O3 P S	489.314	5.469	0	0	0	1.032	0.05	0.688473
Tetralin	C10 H12	132.094	12.731	3	0	0	0.295	-1.76	5.04138e-05
	C38 H85 N10 O15 P	952.595	6.989	0	0	0	1.755	0.81	0.20981
(4R)-albaflavenol	C15 H24 O	220.182	12.731	70	31	0	0.212	-2.24	3.0144e-06
	C6 H3 N5 O9	288.993	0.842	0	0	0	1.487	0.57	0.0265588
	C9 H8 N6 O2	232.071	3.11	0	0	0	1.225	0.29	0.675723
	C3 H7 N2 O5 P S	213.981	0.735	0	0	0	0.782	-0.36	0.0542263
	C3 H11 N2 O4 P	170.046	0.777	0	0	0	1.292	0.37	0.00220266
Azulene	C10 H8	128.062	12.613	2	50	0	0.204	-2.29	8.08603e-08
	C H2 N4 O8 S	229.959	0.737	0	0	0	0.767	-0.38	0.00786539
	C30 H46 N6 O9	634.332	5.143	0	0	0	0.877	-0.19	0.302587
OxidizedLatialuciferin	C13 H22 O	194.167	13.099	13	50	0	0.213	-2.23	5.58106e-07
	C31 H69 N10 O18 P	900.454	4.688	0	0	0	1.12	0.16	0.825108
	C50 H90 N9 O18 P S	1167.59	3.563	0	0	0	1.548	0.63	0.34557
[Similar to: 4-[(Dimethylamino)methylidene]-2-[2-(4-methoxyphenoxy)-5-nitrophenyl]-4,5-dihydro-1,3-oxazol-5-one; ΔMass: -0.1397 Da]	C18 H33 N5 O4	383.251	3.723	0	3	0	0.339	-1.56	0.415279
Marimastat	C15 H29 N3 O5	331.21	5.805	1	4	0	0.542	-0.88	0.00836296
7209	C18 H23 N3 O6	377.158	5.092	1	0	0	1.727	0.79	0.843722
	C9 H2 O7	221.981	0.808	0	0	0	1.094	0.13	0.216846
	C30 H58 N6 O17	774.386	3.464	0	0	0	0.415	-1.27	9.57221e-05
	C27 H51 N O5	469.376	12.599	0	0	0	0.278	-1.85	0.138193
[Similar to: Guanosine 5'-diphosphate (GDP); ΔMass: -146.0922 Da]	C20 H23 N5 O16	589.117	3.213	0	13	0	0.346	-1.53	0.147601
Dexamethasone	C22 H29 F O5	392.199	8.534	8	14	2	1.351	0.43	0.741594
(4S)-4-{[(9Z)-3-Hydroxy-9-hexadecenoyl]oxy}-4-(trimethylammonio)butanoate	C23 H43 N O5	413.314	11.146	1	0	0	1.362	0.45	0.386737
Isoleucylasparagine	C10 H19 N3 O4	245.137	3.58	7	0	0	0.394	-1.34	0.132371
	C55 H93 N6 O17 P	1140.64	6.277	0	0	0	1.213	0.28	0.742229
2-Methyl-2-thiazoline	C4 H7 N S	101.03	1.218	1	23	0	0.342	-1.55	0.0100692
	C5 H2 N4 O12	309.967	0.815	0	0	0	1.263	0.34	0.579266
[Similar to: Bilirubin; ΔMass: 270.1375 Da]	C17 H18 N2 O4	314.126	8.82	0	2	0	0.386	-1.37	2.25661e-10
[Similar to: Florfenicol; ΔMass: 187.9478 Da]	C11 H7 N O	169.053	3.904	0	34	0	1.022	0.03	0.477477
CYANOFENPHOS	C15 H14 N O2 P S	303.048	5.511	1	1	0	1.003	0	0.594001
	C43 H88 N7 O17 P	1005.6	4.978	0	0	0	0.226	-2.15	0.000135981
Cyromazine	C6 H10 N6	166.097	0.773	1	0	0	1.075	0.1	0.352122
	C10 H22 N2 O5	250.153	3.425	0	0	0	1.277	0.35	0.834092
[Similar to: 1-Dodecyl-2-pyrrolidinone; ΔMass: -18.0102 Da]	C16 H33 N O2	271.251	11.04	0	2	0	0.628	-0.67	0.148463
	C14 H33 N4 O P	304.238	12.101	0	0	0	1.215	0.28	0.418462
Gly-Pro(Glycylproline)	C7 H12 N2 O3	172.085	0.914	3	0	0	1.004	0.01	0.0984232
	C8 H16 N2	140.131	0.666	0	0	0	0.642	-0.64	0.00206921
	C12 H18 N2 O8	318.106	2.262	0	0	0	0.793	-0.34	0.659992
	C21 H38 N7 O5 P	499.267	11.607	0	0	0	0.404	-1.31	0.0516885
[Similar to: 1,3-Dimethyl-4-{[5-(methylthio)-2-thienyl]methylidene}-4,5-dihydro-1H-pyrazol-5-one; ΔMass: 41.0268 Da]	C8 H5 N O6	211.012	8.159	0	4	0	0.283	-1.82	0.000523496
Glycyl-L-leucine	C8 H16 N2 O3	188.116	3.39	12	41	1	1.206	0.27	0.0608029
Hydroxyhexanoycarnitine	C13 H25 N O5	275.173	3.523	1	0	0	0.335	-1.58	1.06245e-06
deoxypyridinoline	C18 H28 N4 O7	412.195	2.514	1	3	0	1.08	0.11	0.824098
	C35 H74 N9 O12 P	843.517	3.888	0	0	0	0.191	-2.39	9.02961e-07
	C4 H8 N P S	133.012	0.807	0	0	0	1.077	0.11	0.521106
[Similar to: Tacrolimus; ΔMass: -148.0199 Da]	C47 H70 N9 O10 P	951.502	3.972	0	1	0	0.605	-0.73	0.00744023
[Similar to: Cytidine 5'-monophosphate (hydrate); ΔMass: -226.0587 Da]	C19 H20 N9 O9 P	549.111	2.653	0	13	0	0.576	-0.8	0.000164211
apronalide	C9 H16 N2 O2	184.121	3.517	1	9	0	0.992	-0.01	0.0346439
Lotaustralin	C11 H19 N O6	261.121	1.677	6	0	0	0.646	-0.63	0.0525684
[FA(18:4)]6Z_9Z_12Z_15Z-octadecatetraenoicacid	C18 H28 O2	276.209	10.76	10	7	0	0.501	-1	0.021828
3-Amino-6-chloropyridazine	C4 H4 Cl N3	129.01	0.734	1	0	0	0.843	-0.25	0.0122433
S-3-oxodecanoyl cysteamine	C12 H23 N O2 S	245.145	9.506	1	0	0	9.49	3.25	2.45817e-08
	C14 H13 N3 O S	271.078	5.869	0	0	0	1.01	0.01	0.0286911
	C86 H116 N5 O18 P	1537.81	6.247	0	0	0	0.517	-0.95	0.0548149
	C8 H16 N5 P S	245.087	0.907	0	0	0	0.297	-1.75	2.58256e-05
	C31 H57 N8 O4 P S	668.396	4.788	0	0	0	0.36	-1.48	0.047924
3-Methyl-quinolin-2-ol	C10 H9 N O	159.068	3.906	8	23	0	0.979	-0.03	0.362255
	C27 H44 N10 O12	700.313	2.498	0	0	0	0.903	-0.15	0.582041
[Similar to: 1-(4-Nitrophenyl)-4-(1H-pyrrol-1-yl)piperidine; ΔMass: -160.1056 Da]	C12 H34 N9 O6 P	431.238	2.982	0	15	0	1.642	0.72	0.841389
2-Hydroxypyridine	C5 H5 N O	95.0371	1.516	3	0	0	0.808	-0.31	0.0355609
Azelaic acid	C9 H16 O4	188.105	7.046	11	36	1	0.658	-0.6	0.000303228
[FA(20:4)]5Z_8Z_11Z_14Z-eicosatetraenoicacid	C20 H32 O2	304.24	11.298	33	0	0	1.258	0.33	0.138284
	C20 H25 N10 O12 P	628.138	3.213	0	0	0	0.374	-1.42	0.00249844
[Similar to: N1-[3-Chloro-5-(trifluoromethyl)-2-pyridyl]-N2-quinoxalin-2-ylethane-1,2-diamine; ΔMass: 0.0015 Da]	C11 H13 N9 O4 S	367.08	7.314	0	1	0	0.678	-0.56	0.512978
[Similar to: D-(+)-Camphor ; ΔMass: 32.1472 Da]	C H N2 O3 P	119.973	0.729	0	4	0	0.845	-0.24	0.0169347
[Similar to: 3-(1,3-Benzodioxol-5-ylamino)-3-methyl-2-butanone oxime; ΔMass: -13.9538 Da]	C10 H10 N4 O4	250.07	3.17	0	16	0	0.997	0	0.97755
sparsomycin	C13 H19 N3 O5 S2	361.078	2.422	1	21	0	0.424	-1.24	0.000710571
	C8 H4 N O P S	192.975	0.807	0	0	0	1.203	0.27	0.0578642
Orthosporin	C12 H12 O5	236.068	6.854	6	27	0	1.375	0.46	0.0166377
(S)-4-Hydroxymandelonitrile	C8 H7 N O2	149.048	3.989	10	2	0	1.821	0.86	0.406382
2-Acetamido-2-deoxy-beta-D-glucopyranosyl-(1->4)-2-acetamido-2-deoxy-beta-D-glucopyranosyl-(1->4)-2-acetamido-2-deoxy-D-glucopyranose	C24 H41 N3 O16	627.249	3.15	2	1	0	1.133	0.18	0.394288
N-Acetylvanilalanine	C12 H15 N O5	253.095	4.478	3	10	0	0.799	-0.32	0.33703
N-Stearoyl-L-tyrosine	C27 H45 N O4	447.334	11.902	1	0	0	0.443	-1.18	0.128881
Acetyl hexamethyl tetralin	C18 H26 O	258.198	12.183	3	0	0	0.535	-0.9	0.0114818
O-phosphonohydroxylamine	H4 N O4 P	112.988	0.802	1	0	0	1.257	0.33	0.604022
	C29 H49 N3 O5	519.368	12.938	0	0	0	2.21	1.14	0.00617759
	C7 H2 N5 P S	218.977	0.735	0	0	0	0.84	-0.25	0.0804063
[Similar to: Glycyl-L-leucine; ΔMass: -113.0837 Da]	C14 H27 N3 O4	301.2	6.109	0	3	0	0.464	-1.11	0.0381796
	C19 H24 N7 O12 P	573.122	3.151	0	0	0	0.496	-1.01	0.0773407
[Similar to: Cannabigerolic acid; ΔMass: 18.0133 Da]	C17 H30 N2 O5	342.217	11.085	0	1	0	1.573	0.65	0.441297
	C25 H52 N4 O13	616.354	5.433	0	0	0	0.268	-1.9	1.49364e-06
	C7 H10 N10 O4 S	330.062	0.824	0	0	0	0.556	-0.85	5.49543e-05
	C6 H16 N O4 P	197.082	0.872	0	0	0	0.123	-3.02	2.40606e-08
	C22 H41 O7 P	448.258	11.5	0	0	0	0.248	-2.01	0.0426955
	C64 H95 N8 O17 P	1278.66	5.762	0	0	0	0.592	-0.76	0.00124915
[Similar to: Ouabain; ΔMass: 192.0665 Da]	C18 H28 N6 O4	392.217	9.014	0	15	0	0.165	-2.6	0.35859
	C5 H3 N3 O2	137.023	0.737	0	0	0	0.962	-0.06	0.0260376
	C27 H49 N O4	451.366	12.937	0	0	0	0.618	-0.69	0.921061
Glycyltyrosine	C11 H14 N2 O4	238.095	2.406	7	26	0	1.12	0.16	0.176583
Phenylisocyanate	C7 H5 N O	119.037	2.702	2	35	0	5.959	2.58	4.2951e-10
	C4 H7 N9 O	197.077	0.852	0	0	0	2.441	1.29	0.0209677
Naphthalen-2-amine	C10 H9 N	143.073	3.902	7	1	0	1.098	0.14	0.858088
Hydroxyhexanoycarnitine	C13 H25 N O5	275.173	3.875	1	0	0	0.244	-2.03	4.17271e-08
(2R_3S)-2_3-Dimethylmalate	C6 H10 O5	162.053	0.852	36	0	0	0.952	-0.07	0.286962
	C19 H38 N7 O5 P	475.267	12.016	0	0	0	0.537	-0.9	0.0392279
	C20 H43 N3 O12	517.286	2.484	0	0	0	0.194	-2.37	4.38309e-06
5-phenylpentanol	C11 H16 O	164.12	12.732	17	51	0	0.146	-2.78	3.69384e-06
	C14 H22 O4	254.151	8.675	0	0	0	1.078	0.11	0.0769427
1-Methylguanine	C6 H7 N5 O	165.065	1.769	5	2	0	1.163	0.22	0.0310147
Ectoine	C6 H10 N2 O2	142.074	1.853	3	1	0	0.841	-0.25	0.296646
[Similar to: Ethylene glycol tetraacetic acid (EGTA); ΔMass: 261.1471 Da]	C3 H6 N P S	118.996	0.799	0	2	0	1.089	0.12	0.036519
[Similar to: Levodropropizine; ΔMass: 160.1212 Da]	C6 H4	76.0313	3.935	0	9	0	1.197	0.26	0.868317
4-{(Z)-[(4E,7Z,16Z,19Z)-1-Hydroxy-4,7,10,13,16,19-docosahexaen-1-ylidene]amino}butanoic acid	C26 H39 N O3	413.292	9.498	1	0	0	0.991	-0.01	0.381877
Sulfurol propionate	C9 H13 N O2 S	199.067	4.28	1	0	0	0.601	-0.73	0.769295
Toluene	C7 H8	92.0626	2.834	1	19	0	1.206	0.27	0.362674
2-iodophenolmethylether	C7 H7 I O	233.954	0.737	2	0	0	0.727	-0.46	0.00810451
2-Oxooctadecanoicacid	C18 H34 O3	298.25	11.549	14	0	0	0.634	-0.66	0.0663385
Alanylleucine	C9 H18 N2 O3	202.132	3.358	5	0	0	1.527	0.61	0.0367609
N-[(2S)-2-Hydroxypropanoyl]methionine	C8 H15 N O4 S	221.072	4.132	1	0	0	1.164	0.22	0.19445
[Similar to: Microcystin-LR ; ΔMass: -33.0425 Da]	C44 H86 N9 O16 P	1027.59	5.66	0	1	0	1.216	0.28	0.418373
2-Methyl-1-nitroanthraquinone	C15 H9 N O4	267.054	4.402	1	6	0	1.095	0.13	0.943592
7_8-Diaminononanoate	C9 H20 N2 O2	188.152	0.808	3	0	0	1.131	0.18	0.0556029
	C2 H7 N O6	141.028	0.727	0	0	0	0.853	-0.23	0.010205
	C31 H56 N10 O11	744.412	5.184	0	0	0	0.277	-1.85	0.00283762
goralatide	C20 H33 N5 O9	487.227	2.744	1	1	0	0.96	-0.06	0.554498
	C28 H55 N3 O14	657.369	4.499	0	0	0	0.66	-0.6	0.0239401
α-Aspartylphenylalanine	C13 H16 N2 O5	280.106	4.045	4	24	1	3.748	1.91	0.00207479
4,4'-Oxydianiline	C12 H12 N2 O	200.095	5.904	2	24	0	0.91	-0.14	0.892965
	C26 H41 N O4	431.303	10.513	0	0	0	2.364	1.24	0.376714
	C4 H10 N3 O4 P	195.041	0.807	0	0	0	0.984	-0.02	0.423903
betamethasone 17-benzoate	C29 H33 F O6	496.228	5.47	3	0	0	0.519	-0.95	0.382049
Dexamethasone cipecilate	C33 H43 F O7	570.301	2.145	1	0	0	1.438	0.52	0.0378035
	C3 H7 N2 O2 P	134.025	0.73	0	0	0	0.879	-0.19	0.00827801
[Similar to: Docosahexaenoic acid ethyl ester; ΔMass: -3.0102 Da]	C23 H37 N O2	359.282	12.539	0	45	0	0.861	-0.22	0.318981
tranexamic acid	C8 H15 N O2	157.11	5.85	6	0	0	0.9	-0.15	0.0761776
1_6_6-Trimethyl-2_7-dioxabicyclo[3.2.2]nonan-3-one	C10 H16 O3	184.11	7.046	14	20	0	0.639	-0.65	4.2651e-06
	C31 H62 N3 O11 P S	715.386	2.554	0	0	0	0.882	-0.18	0.67096
Glycerol1_2-cyclicphosphate	C3 H7 O5 P	154.003	12.253	3	1	0	0.297	-1.75	6.63346e-05
	C7 H6	90.0469	1.907	0	0	0	0.967	-0.05	0.636345
	C25 H45 N O5	439.329	11.359	0	0	0	1.037	0.05	0.717188
	C43 H59 N10 O4 P	810.447	7.185	0	0	0	1.429	0.51	0.303589
	C7 H4 N P S	164.98	0.8	0	0	0	1.152	0.2	0.131238
	C6 H3 N3 O3	165.018	0.733	0	0	0	0.904	-0.14	0.0204889
3-Oxalomalate	C6 H6 O8	206.007	0.813	1	0	0	1.322	0.4	0.00217329
	C14 H26 N4 O6	346.185	3.128	0	0	0	0.224	-2.16	6.98065e-05
[Similar to: Docosanamide; ΔMass: 238.3110 Da]	C4 H8 N P	101.039	2.834	0	4	0	1.062	0.09	0.249582
Sphinganine;2-Amion-1_3-octadecanediol	C18 H39 N O2	301.298	11.259	2	0	0	1.029	0.04	0.43773
	C13 H23 N3 O6	317.158	2.636	0	0	0	0.928	-0.11	0.63606
6-Phenylhex-3-en-2-one	C12 H14 O	174.104	12.164	5	52	0	0.992	-0.01	0.558915
[Similar to: Neohesperidin; ΔMass: -99.1377 Da]	C31 H47 N7 O12	709.327	3.632	0	5	0	0.602	-0.73	0.0321168
	C5 H8 N O2 P S	177.001	0.81	0	0	0	1.344	0.43	0.114793
	C16 H21 N3 O6	351.143	4.335	0	0	0	0.187	-2.42	0.000265673
Ala-Pro(Alanyl-Proline)	C8 H14 N2 O3	186.1	2.329	2	0	0	0.99	-0.01	0.664836
	C5 H12 N3 O8 P	273.035	0.806	0	0	0	0.449	-1.15	1.38189e-06
alpha-Ribazole	C14 H18 N2 O4	278.126	3.493	6	0	0	1.028	0.04	0.222695
	C6 H14 O4	150.09	0.872	0	0	0	0.714	-0.49	0.00674667
Anserine	C10 H16 N4 O3	240.122	0.879	5	1	0	0.675	-0.57	0.00101783
1-stearoyl-sn-glycero-3-phosphoethanolamine	C23 H48 N O7 P	481.318	11.872	3	0	0	1.218	0.28	0.0519112
(E)-Glutaconate	C5 H6 O4	130.027	1.308	11	0	0	1.068	0.09	0.907003
Pseudouridine	C9 H12 N2 O6	244.069	1.184	4	0	0	1.041	0.06	0.389389
	C75 H107 N10 O10 P	1338.79	6.1	0	0	0	0.717	-0.48	0.0650075
	C26 H44 N7 O7 P S	629.277	2.369	0	0	0	0.795	-0.33	0.202603
	C41 H74 N O12 P S	835.466	3.848	0	0	0	0.321	-1.64	0.000817636
	C5 H10 N6 O4	218.075	0.799	0	0	0	0.871	-0.2	0.764208
	C74 H97 N6 O18 P	1388.65	2.714	0	0	0	2.098	1.07	0.0015625
[Similar to: Erucamide; ΔMass: 52.0682 Da]	C17 H35 N O2	285.266	11.528	0	1	0	0.576	-0.8	0.0352089
	C40 H38 N4 O3	622.296	3.713	0	0	0	0.251	-1.99	9.3228e-06
Ala-Tyr(Alanyltyrosine)	C12 H16 N2 O4	252.111	3.721	7	3	0	1.255	0.33	0.410278
[Similar to: Spermine; ΔMass: -264.2449 Da]	C28 H58 N4 O	466.461	11.112	0	4	0	0.71	-0.49	0.000819058
N2-(D-1-Carboxyethyl)-L-lysine	C9 H18 N2 O4	218.127	2.564	11	35	0	1.011	0.02	0.17737
3-hydroxyoctanoylcarnitine	C15 H29 N O5	303.204	6.402	1	0	0	0.371	-1.43	0.000307259
3-Hydroxy-19-norpregna-1,3,5(10)-trien-20-one	C20 H26 O2	298.193	9.178	9	22	0	0.37	-1.44	0.24025
[Similar to: ALEPH-4; ΔMass: -43.9893 Da]	C15 H23 N O4 S	313.134	6.903	0	4	0	1.37	0.45	0.0193558
	C22 H37 N9 O2	459.305	3.553	0	0	0	0.295	-1.76	0.000250216
Aminoacetic 3-(4-hydroxy-3-methoxyphenyl)propanoic anhydride	C12 H15 N O5	253.095	6.854	3	27	0	1.328	0.41	0.0234358
[Similar to: Prostaglandin E2-biotin; ΔMass: 5.0750 Da]	C38 H48 N3 O5 P	657.333	2.979	0	2	0	0.583	-0.78	0.0568682
3_4-Dihydroxymandelate	C8 H8 O5	184.037	5.046	4	14	0	1.873	0.91	0.324334
	C29 H60 N7 O12 P S	761.373	3.531	0	0	0	0.345	-1.53	0.0626397
	C18 H39 N O4	333.287	11.525	0	0	0	0.38	-1.39	7.8208e-06
	C5 H6 N9 O5 P	303.024	0.833	0	0	0	0.443	-1.17	3.21723e-07
Thionazin	C8 H13 N2 O3 P S	248.038	0.766	1	0	0	0.508	-0.98	5.03209e-05
	C29 H53 N O4	479.397	13.929	0	0	0	0.29	-1.78	0.102628
gamma-L-glutamyl-L-tyrosine	C14 H18 N2 O6	310.116	2.331	2	0	0	1.587	0.67	0.0588509
	C25 H44 N10 O8	612.333	6.097	0	0	0	0.394	-1.34	0.267175
	C2 H5 N7 O	143.056	0.807	0	0	0	0.811	-0.3	0.684801
RADON RN-222	Rn	222.017	0.793	1	0	0	1.332	0.41	0.953855
[Similar to: Leucylproline; ΔMass: -129.0882 Da]	C10 H32 N9 O3 P	357.236	4.567	0	1	0	0.487	-1.04	0.449105
	C10 H27 N10 O13 P	526.15	0.897	0	0	0	0.27	-1.89	0.0388015
	C H2 N4 O4 S	165.979	0.73	0	0	0	0.799	-0.32	0.00191287
	C18 H33 N7 O5	427.254	2.47	0	0	0	0.157	-2.67	0.000305555
	C11 H19 N4 O11 P S	446.05	4.938	0	0	0	0.794	-0.33	0.881714
(R)-6-Hydroxynicotine	C10 H14 N2 O	178.111	3.848	8	0	0	0.926	-0.11	0.885117
	C21 H38 N2 O7	430.269	10.472	0	0	0	0.822	-0.28	0.208351
	C70 H92 N7 O18 P	1349.62	6.161	0	0	0	0.288	-1.79	0.0528537
chavicol	C9 H10 O	134.073	12.163	18	0	0	0.829	-0.27	0.932711
5-Hydroxyisourate	C5 H4 N4 O4	184.023	1.539	2	0	0	1.111	0.15	0.935305
Hydroxypropionylcarnitine	C10 H19 N O5	233.126	4.342	2	3	0	0.401	-1.32	0.00285632
[Similar to: Actinomycin D; ΔMass: 992.4397 Da]	C12 H26 N2 O4	262.189	1.911	0	10	0	1.23	0.3	0.829027
[Similar to: Fluocinolone acetonide; ΔMass: -905.5428 Da]	C70 H103 N9 O18	1357.74	5.52	0	2	0	0.2	-2.32	2.10543e-08
	C19 H24 N7 O12 P	573.122	3.099	0	0	0	0.275	-1.86	0.0101708
	C34 H65 N10 O16 P	900.43	2.378	0	0	0	0.339	-1.56	7.33507e-06
Cuminaldehyde	C10 H12 O	148.089	12.164	14	57	0	0.936	-0.1	0.794965
Aspartyl-L-proline	C9 H14 N2 O5	230.09	1.327	6	0	0	0.892	-0.17	0.410414
8-Amino-7-oxononanoate	C9 H17 N O3	187.121	5.647	4	25	0	0.728	-0.46	0.0049778
tetrahydrothiophene1-oxide	C4 H8 O S	104.03	1.24	8	0	0	1.207	0.27	0.850028
	C52 H80 N7 O17 P	1105.53	5.317	0	0	0	0.17	-2.56	7.56389e-06
[Similar to: Carbaprostacyclin; ΔMass: 35.9641 Da]	C19 H38 O3	314.282	13.094	0	10	0	0.092	-3.45	9.69903e-08
2,4,6-Trimethylphenol	C9 H12 O	136.089	12.731	25	0	0	0.381	-1.39	1.3579e-05
(-)-Menthylacetate	C12 H22 O2	198.162	12.733	32	54	0	0.254	-1.98	1.45852e-05
	C27 H60 N7 O9 P	657.417	2.358	0	0	0	0.414	-1.27	1.10364e-05
[Similar to: Bis(2-butoxyethyl) adipate ; ΔMass: 112.1254 Da]	C10 H18 O6	234.11	4.823	0	2	0	0.884	-0.18	0.489537
Ethyl(R)-3-hydroxyhexanoate	C8 H16 O3	160.11	7.621	18	8	0	1.125	0.17	0.134816
Hydroxyhexanoycarnitine	C13 H25 N O5	275.173	2.953	1	0	0	0.675	-0.57	0.0246494
	C7 H6 N3 O5 P	243.004	0.804	0	0	0	0.566	-0.82	0.00280967
N-Nonanoylglycine	C11 H21 N O3	215.152	7.583	2	1	0	0.53	-0.92	0.00514358
Nitrosonornicotine	C9 H11 N3 O	177.09	6.774	1	7	0	0.826	-0.27	0.825435
	C26 H52 N4 O14	644.349	2.445	0	0	0	1.109	0.15	0.439293
Subericacid	C8 H14 O4	174.089	5.158	8	0	0	0.65	-0.62	0.00198465
chavicol	C9 H10 O	134.073	12.612	18	0	0	0.28	-1.84	3.13703e-09
	C27 H51 N O5	469.376	12.756	0	0	0	0.354	-1.5	0.0387336
[Similar to: Microcystin-LR ; ΔMass: 725.4115 Da]	C12 H19 N3 O4	269.137	2.427	0	13	0	0.786	-0.35	0.252017
	C35 H67 N10 O13 P	866.46	3.119	0	0	0	0.343	-1.54	0.00444579
3-hydroxyoctanoylcarnitine	C15 H29 N O5	303.204	6.079	1	0	0	0.684	-0.55	0.00469988
	C22 H51 N4 O7 P	514.347	4.77	0	0	0	0.212	-2.24	4.08856e-06
	C3 H N7 O	151.024	1.443	0	0	0	1.175	0.23	0.283855
[FAhydroxy_oxo(7:0/2:0)]4-hydroxy-2-oxo-Heptanedioicacid	C7 H10 O6	190.047	0.99	7	0	0	0.897	-0.16	0.939228

## Sheet: negative  ion mode
Name	Formula	Molecular Weight	RT [min]	Area (Max.)	# ChemSpider Results	# mzCloud Results	# mzVault Results	Ratio: (zhongliu) / (zhengchang)	Log2 Fold Change: (zhongliu) / (zhengchang)	P-value: (Cancer) / (Normal)
Caprylic acid	C8 H16 O2	144.115	9.592	5.77123e+07	34	6	0	0.979	-0.03	0.79443
Pantoprazole	C16 H15 F2 N3 O4 S	383.075	8.288	816680	1	2	2	1.328	0.41	0.999415
Taurochenodeoxycholic acid	C26 H45 N O6 S	499.297	9.406	1.14725e+07	4	7	0	1.929	0.95	0.642796
L-(+)-Lactic acid	C3 H6 O3	90.0316	0.766	5.39653e+08	13	4	4	1.304	0.38	0.000591745
D-Mannose 6-phosphate	C6 H13 O9 P	260.029	0.605	2.85355e+07	53	6	15	1.439	0.52	0.803059
Glycoursodeoxycholic acid	C26 H43 N O5	449.314	9.277	6.84626e+06	6	3	3	1.43	0.52	0.547158
DL-β-Leucine	C6 H13 N O2	131.094	1.284	7.12405e+07	18	5	0	1.119	0.16	0.104986
Taurine	C2 H7 N O3 S	125.014	0.745	5.23752e+07	1	2	2	0.952	-0.07	0.602732
Dodecyl sulfate	C12 H26 O4 S	266.155	9.807	2.16312e+08	1	3	3	1.233	0.3	0.98659
Glycine	C2 H5 N O2	75.032	0.83	523404	6	2	0	1.182	0.24	0.409408
Acrylic acid	C3 H4 O2	72.021	0.872	2.15237e+07	6	2	0	0.378	-1.4	0.261155
α-D-Mannose 1-phosphate	C6 H13 O9 P	260.029	0.658	5.59589e+07	53	12	30	0.98	-0.03	0.647357
Fumaric acid	C4 H4 O4	116.011	0.733	2.99883e+06	5	2	2	0.842	-0.25	0.115249
β-D-Glucopyranuronic acid	C6 H10 O7	194.042	0.686	2.67296e+06	24	2	2	1.256	0.33	0.58993
Arachidonic acid	C20 H32 O2	304.24	12.124	2.34964e+08	33	4	4	0.892	-0.16	0.679136
D-Sedoheptulose 7-phosphate	C7 H15 O10 P	290.04	0.658	3.32472e+06	11	1	2	1.398	0.48	0.912803
D-(+)-Mannose	C6 H12 O6	180.063	0.733	6.70174e+07	100	4	4	0.768	-0.38	0.000747591
D-(+)-Malic acid	C4 H6 O5	134.021	0.742	1.89119e+07	5	3	3	0.719	-0.48	0.010867
Linoleic acid	C18 H32 O2	280.24	12.198	2.04492e+08	14	6	1	0.653	-0.62	0.000327985
Docosahexaenoic acid	C22 H32 O2	328.24	12.082	4.49513e+07	13	1	0	1.049	0.07	0.608991
3-Hydroxybutyric acid	C4 H8 O3	104.047	0.973	3.81387e+07	15	4	9	0.828	-0.27	0.697526
L-Tyrosine	C9 H11 N O3	181.074	1.351	2.00175e+07	19	8	4	0.948	-0.08	0.592094
4-Dodecylbenzenesulfonic acid	C18 H30 O3 S	326.191	10.465	2.26613e+07	2	5	3	1.374	0.46	0.236402
DL-Malic acid	C4 H6 O5	134.021	0.908	8.67427e+06	5	9	9	0.893	-0.16	0.790716
L-Phenylalanine	C9 H11 N O2	165.079	2.703	5.08407e+07	17	3	6	1.087	0.12	0.121106
Uric acid	C5 H4 N4 O3	168.028	1.19	1.39263e+07	2	2	4	1.447	0.53	0.816712
Glycocholic acid	C26 H43 N O6	465.309	9.69	2.87611e+07	5	2	2	4.168	2.06	0.561323
2'-Deoxyinosine	C10 H12 N4 O4	252.086	3.296	346272	6	2	4	1.432	0.52	0.000412176
Myristyl sulfate	C14 H30 O4 S	294.186	10.557	6.79707e+07	1	4	4	1.12	0.16	0.824283
Citric acid	C6 H8 O7	192.027	0.832	8.65329e+06	16	4	8	1.481	0.57	0.233004
Cefuroxime	C16 H16 N4 O8 S	424.069	4.185	2.91823e+06	1	2	2	0.482	-1.05	0.909906
Xanthine	C5 H4 N4 O2	152.033	1.732	1.93783e+07	3	3	3	1.153	0.21	0.058338
Adrenic acid	C22 H36 O2	332.271	12.417	2.49609e+07	7	3	2	1.721	0.78	0.0383517
D-(+)-Tryptophan	C11 H12 N2 O2	204.09	3.965	2.10191e+07	12	2	2	0.946	-0.08	0.254285
Hypoxanthine	C5 H4 N4 O	136.038	1.541	5.01402e+07	5	6	6	1.064	0.09	0.703195
Pantothenic acid	C9 H17 N O5	219.11	1.571	2.50247e+06	2	1	1	0.745	-0.42	0.512132
13,14-Dihydro-15-keto Prostaglandin J2	C20 H30 O4	334.214	9.376	427202	31	6	4	0.445	-1.17	0.121534
8Z,11Z,14Z-Eicosatrienoic acid	C20 H34 O2	306.255	12.307	1.51944e+07	16	2	1	1.372	0.46	0.021222
Stearic acid	C18 H36 O2	284.271	12.938	8.67689e+07	5	2	0	0.604	-0.73	6.88351e-06
Guanosine monophosphate (GMP)	C10 H14 N5 O8 P	363.058	1.115	2.32381e+06	6	1	1	0.39	-1.36	0.067327
Pentadecanoic acid	C15 H30 O2	242.224	12.295	833221	15	1	0	1.369	0.45	0.936408
Nervonic acid	C24 H46 O2	366.349	13.857	2.0615e+06	8	2	0	0.75	-0.41	0.24489
16-Hydroxyhexadecanoic acid	C16 H32 O3	272.235	12.116	4.39378e+07	4	2	2	0.346	-1.53	0.000148288
Glycerol 3-phosphate	C3 H9 O6 P	172.013	0.676	3.52156e+06	4	1	1	0.514	-0.96	0.000153309
3'-Adenosine monophosphate (3'-AMP)	C10 H14 N5 O7 P	347.063	1.136	4.58427e+06	9	3	2	0.411	-1.28	0.00170884
α-Eleostearic acid	C18 H30 O2	278.224	12.07	7.4249e+06	10	10	0	0.531	-0.91	0.000128355
N-Acetyl-DL-tryptophan	C13 H14 N2 O3	246.1	4.921	8.6314e+06	5	6	3	0.861	-0.22	0.91661
13,14-Dihydro-15-keto Prostaglandin J2	C20 H30 O4	334.214	9.755	452857	31	3	2	1.211	0.28	0.320961
Linoelaidic acid	C18 H32 O2	280.24	12.351	3.66534e+07	14	6	1	0.626	-0.68	7.07739e-06
4-Oxoproline	C5 H7 N O3	129.042	0.836	1.04599e+08	11	2	0	1.155	0.21	0.894244
D-(-)-Fructose	C6 H12 O6	180.063	1.038	1.64924e+07	100	18	16	0.794	-0.33	0.136414
L-Cystine	C6 H12 N2 O4 S2	240.024	0.714	2.33282e+06	3	1	1	1.24	0.31	0.999655
L-Glutamic acid	C5 H9 N O4	147.053	0.722	6.50949e+07	16	3	2	1.22	0.29	0.0961138
Erucic acid	C22 H42 O2	338.318	13.273	1.3358e+07	9	2	0	0.425	-1.23	0.076969
Testosterone sulfate	C19 H28 O5 S	368.166	8.001	724833	3	4	4	1.153	0.21	0.617261
D-Glucose 6-phosphate	C6 H13 O9 P	260.029	0.928	3.55946e+06	53	18	45	0.874	-0.19	0.996037
Indole-3-acrylic acid	C11 H9 N O2	187.063	4.647	254880	1	2	2	1.638	0.71	0.00138757
Deoxyguanosine diphosphate (dGDP)	C10 H15 N5 O10 P2	427.029	1.026	619870	5	4	2	0.578	-0.79	0.0053879
Arachidic acid	C20 H40 O2	312.303	13.452	2.97223e+06	9	4	0	0.578	-0.79	0.0356314
11,12-Epoxy-(5Z,8Z,11Z)-icosatrienoic acid	C20 H32 O3	320.235	11.136	5.90346e+06	45	8	12	1.126	0.17	0.997576
all-cis-4,7,10,13,16-Docosapentaenoic acid	C22 H34 O2	330.256	12.279	1.13859e+07	14	2	0	1.003	0	0.891577
Hydrocinnamic acid	C9 H10 O2	150.068	7.375	9.88966e+07	27	4	0	1.33	0.41	0.466419
DL-3-Aminoisobutyric acid	C4 H9 N O2	103.063	0.721	9.52978e+06	19	3	0	1.034	0.05	0.915328
L-Histidine	C6 H9 N3 O2	155.069	0.784	2.13147e+06	6	1	1	0.95	-0.07	0.685068
N-Acetyl-L-methionine	C7 H13 N O3 S	191.061	1.388	3.14343e+06	3	2	2	0.954	-0.07	0.647356
Azelaic acid	C9 H16 O4	188.105	6.707	1.9963e+06	11	6	7	0.442	-1.18	0.0309118
3-Hydroxydecanoic acid	C10 H20 O3	188.141	9.344	1.90241e+06	15	4	3	1.598	0.68	0.000165661
Decanoic acid	C10 H20 O2	172.146	10.725	8.78559e+07	34	2	1	0.64	-0.64	0.019114
Gluconic acid	C6 H12 O7	196.058	0.721	2.12031e+06	10	41	6	0.882	-0.18	0.780696
Oleic acid alkyne	C18 H30 O2	278.224	11.97	3.54228e+07	10	10	0	0.508	-0.98	0.00021431
D-Ribulose 5-phosphate	C5 H11 O8 P	230.019	0.637	5.80037e+06	20	8	16	1.223	0.29	0.946866
(2R)-2,3-Dihydroxypropanoic acid	C3 H6 O4	106.027	0.802	8.29524e+06	3	1	2	0.844	-0.24	0.964134
Myristic acid	C14 H28 O2	228.209	12.064	1.29716e+07	14	1	0	0.263	-1.92	0.000144455
S-Adenosylhomocysteine	C14 H20 N6 O5 S	384.122	3.71	771886	1	1	1	2.857	1.51	0.00131484
Uridine monophosphate (UMP)	C9 H13 N2 O9 P	324.036	0.938	1.52954e+06	6	1	1	0.694	-0.53	0.207361
Palmitoleic acid	C16 H30 O2	254.224	12.079	4.50458e+07	16	5	0	0.323	-1.63	0.00021012
D-Glucosamine 6-phosphate	C6 H14 N O8 P	259.046	0.665	1.14981e+06	12	2	6	1.155	0.21	0.165824
Ethyl myristate	C16 H32 O2	256.24	12.506	1.22243e+08	11	1	0	0.598	-0.74	0.000280073
L-Aspartic acid	C4 H7 N O4	133.037	0.696	4.7842e+07	4	1	3	0.996	-0.01	0.980512
N2-Methylguanosine	C11 H15 N5 O5	297.107	3.763	249514	6	2	3	1.273	0.35	0.633833
Oleic acid	C18 H34 O2	282.255	12.461	2.17676e+08	11	1	0	0.589	-0.76	2.44939e-05
UDP-N-acetylglucosamine	C17 H27 N3 O17 P2	112.027	1.127	2.48169e+07	3	5	1	1.948	0.96	1.43916e-07
Uridine	C9 H12 N2 O6	244.069	1.649	2.63898e+07	4	3	9	0.745	-0.42	0.000222278
N-Acetylalanine	C5 H9 N O3	131.058	0.847	3.86421e+06	20	6	4	1.307	0.39	0.709489
Riboflavin	C17 H20 N4 O6	376.138	6.025	1.19454e+06	3	2	2	0.622	-0.68	0.000115021
Threonine	C4 H9 N O3	119.058	0.761	5.38382e+06	15	1	4	0.958	-0.06	0.957741
4-Indolecarbaldehyde	C9 H7 N O	145.053	6.748	311060	8	2	0	0.995	-0.01	0.994251
Guanosine	C10 H13 N5 O5	283.092	3.14	3.82651e+06	6	2	2	0.758	-0.4	0.0619501
(R)-3-Hydroxy myristic acid	C14 H28 O3	244.204	11.273	477277	6	2	0	1.135	0.18	0.509782
3-tert-Butyladipic acid	C10 H18 O4	202.12	8.066	3.38825e+06	9	2	2	1.676	0.75	0.331141
14(Z)-Eicosenoic acid	C20 H38 O2	310.287	12.825	1.50852e+07	12	2	0	0.405	-1.3	0.0139458
11(Z),14(Z)-Eicosadienoic acid	C20 H36 O2	308.271	12.55	8.82733e+06	8	2	0	1.255	0.33	0.247655
O-Phosphorylethanolamine	C2 H8 N O4 P	141.019	0.734	8.27423e+06	2	2	2	0.873	-0.2	0.112828
trans-Cinnamic acid	C9 H8 O2	148.052	2.702	580725	9	2	0	1.117	0.16	0.0727924
Prostaglandin E2	C20 H32 O5	352.225	9.366	7.45607e+06	38	22	7	0.441	-1.18	0.275837
Eicosapentaenoic acid	C20 H30 O2	302.224	11.911	1.78432e+07	51	1	0	1.346	0.43	0.767273
Xanthosine	C10 H12 N4 O6	284.076	3.573	1.66114e+06	2	2	4	4.258	2.09	8.77167e-06
Pseudouridine	C9 H12 N2 O6	244.069	1.075	345010	4	4	4	0.905	-0.14	0.587198
L-Serine	C3 H7 N O3	105.042	0.741	1.16528e+07	3	1	1	0.954	-0.07	0.644512
Flurbiprofen	C15 H13 F O2	200.1	9.799	2.84307e+06	0	2	2	0.536	-0.9	0.918226
Cholic acid	C24 H40 O5	408.287	10.569	1.49677e+06	29	4	1	0.405	-1.3	0.193815
(15Z)-9,12,13-Trihydroxy-15-octadecenoic acid	C18 H34 O5	330.241	9.425	330132	7	2	0	0.508	-0.98	0.0200947
Isophthalic acid	C8 H6 O4	166.026	1.139	1.90665e+06	7	2	4	0.883	-0.18	0.289649
DL-Arginine	C6 H14 N4 O2	174.111	0.765	1.06477e+06	3	1	1	1.254	0.33	0.997612
10-HDA	C10 H18 O3	186.125	8.689	210634	21	3	0	0.862	-0.21	0.886177
δ-Ribono-1,4-lactone	C5 H8 O5	148.037	0.635	2.2489e+06	20	3	2	1.036	0.05	0.697053
D-Xylulose 5-phosphate	C5 H11 O8 P	230.019	0.572	365914	20	4	8	1.549	0.63	0.722213
Lignoceric acid	C24 H48 O2	368.365	14.882	851147	4	5	0	0.843	-0.25	0.648861
4-tert-Amylphenol	C11 H16 O	164.12	8.181	200622	17	3	0	1.161	0.21	0.685207
Lauric acid	C12 H24 O2	200.177	11.513	8.13463e+06	12	2	0	0.278	-1.85	7.97773e-06
CP 47,497-C8-Homolog C-8-hydroxy metabolite	C22 H36 O3	348.266	11.524	779375	4	2	1	1.899	0.92	0.0728146
Hydrocinnamic acid	C9 H10 O2	150.068	7.119	2.97039e+07	27	3	0	1.081	0.11	0.995826
Perfluoropentanoic acid	C5 H F9 O2	263.983	6.283	692383	0	6	7	1.184	0.24	0.326562
4-Phenolsulfonic acid	C6 H6 O4 S	173.998	1.522	3.08061e+06	2	6	2	0.9	-0.15	0.358014
13,14-Dihydro-15-keto Prostaglandin A2	C20 H30 O4	334.214	9.827	215448	31	6	2	0.829	-0.27	0.570333
14(S)-HDHA	C22 H32 O3	344.235	11.177	808080	25	2	0	1.674	0.74	0.304565
D-(-)-Ribose	C5 H10 O5	150.052	0.754	4.65495e+06	55	4	4	0.407	-1.3	6.40351e-06
6α-Prostaglandin I1	C20 H34 O5	354.24	9.509	633910	25	7	8	0.863	-0.21	0.608367
Deoxycholic acid	C24 H40 O4	392.292	10.353	376949	22	1	0	1.336	0.42	0.508288
2-tert-Butyl-4-ethylphenol	C12 H18 O	178.135	8.235	705669	11	1	0	0.879	-0.19	0.917102
Glycoursodeoxycholic acid	C26 H43 N O5	449.314	10.317	6.32477e+07	6	27	3	2.03	1.02	0.740495
5-Hydroxyindole-3-acetic acid	C10 H9 N O3	191.058	2.619	766726	4	2	4	1.605	0.68	0.000444223
Acadesine	C9 H14 N4 O5	258.096	1.95	385730	1	2	2	0.59	-0.76	0.982
N-Acetyl-α-D-glucosamine 1-phosphate	C8 H16 N O9 P	301.056	0.713	936422	12	1	3	1.38	0.46	0.296692
Prostaglandin A1 ethyl ester	C22 H36 O4	346.251	11.337	628963	9	1	0	2.379	1.25	0.284687
D-(-)-Glutamine	C5 H10 N2 O3	146.069	0.753	1.13443e+07	9	2	2	1.166	0.22	0.65785
2-Hydroxycaproic acid	C6 H12 O3	132.079	1.625	4.87014e+06	21	11	1	0.843	-0.25	0.512014
2-Naphthalenesulfonic acid	C10 H8 O3 S	208.019	4.313	402986	2	2	2	1.06	0.08	0.0901709
L-Threonic acid	C4 H8 O5	136.037	0.716	2.97477e+06	4	2	3	1.147	0.2	0.0224052
Glycerophospho-N-palmitoyl ethanolamine	C21 H44 N O7 P	453.285	12	1.04651e+07	2	1	0	0.401	-1.32	2.54161e-07
2-Aminooctanedioic acid	C8 H15 N O4	189.1	1.848	294764	8	1	0	1.339	0.42	0.114021
3-Ureidopropionic acid	C4 H8 N2 O3	132.053	0.735	1.58134e+06	8	1	2	1.467	0.55	0.00708113
2,6-Pyridinecarboxylic acid	C7 H5 N O4	167.022	0.819	293605	4	2	2	2.633	1.4	0.000185634
1,5-Anhydro-D-glucitol	C6 H12 O5	164.068	1.027	493565	48	3	7	1.256	0.33	0.575821
2,5-di-tert-Butylhydroquinone	C14 H22 O2	222.162	10.952	433102	9	1	0	0.744	-0.43	0.336715
Docosapentaenoic acid	C22 H34 O2	330.256	12.235	1.5484e+07	14	2	0	1.266	0.34	0.817099
CMPF	C12 H16 O5	240.1	9.031	463665	4	1	0	2.099	1.07	0.353087
6-Hydroxy-2-naphthoic acid	C11 H8 O3	188.049	0.771	5.15157e+06	0	2	0	1.638	0.71	0.409972
Prostaglandin E1	C20 H34 O5	354.24	9.392	495593	25	3	4	0.873	-0.2	0.0965331
Creatine	C4 H9 N3 O2	131.069	0.807	1.56791e+06	2	1	1	0.683	-0.55	0.000377286
Phloretin	C15 H14 O5	274.087	5.585	5.5019e+06	0	3	0	0.861	-0.22	0.996024
2-Deoxyribose 5-phosphate	C5 H11 O7 P	154.003	0.731	603379	3	1	1	1.181	0.24	0.999487
Methyl indole-3-acetate	C11 H11 N O2	189.079	7.34	1.34202e+06	6	1	0	1.452	0.54	0.0542646
Perillic acid	C10 H14 O2	166.099	9.296	1.06697e+06	45	2	0	1.252	0.32	0.722699
Methylmalonic acid	C4 H6 O4	118.026	0.839	2.29594e+07	7	1	4	0.93	-0.1	0.89117
(5ξ,9ξ)-17-Hydroxykaur-15-en-19-oic acid	C20 H30 O3	364.223	11.096	303687	0	1	0	0.703	-0.51	0.983647
N-Acetylneuraminic acid	C11 H19 N O9	309.107	1.017	3.5741e+06	6	1	0	1.163	0.22	0.205982
7-Methylxanthine	C6 H6 N4 O2	166.047	0.81	961210	8	2	0	0.73	-0.45	2.55649e-05
1-Methyl-3,6-(1H,2H)-pyridazinedione	C5 H6 N2 O2	126.043	2.145	804428	3	3	1	2.319	1.21	0.000110346
Buprenorphine	C29 H41 N O4	467.301	12.216	846671	2	1	0	0.528	-0.92	0.000286198
L-Glutathione oxidized	C20 H32 N6 O12 S2	612.144	3.878	336361	0	2	0	0.556	-0.85	0.00175625
[Similar to: 11(Z),14(Z),17(Z)-Eicosatrienoic acid; ΔMass: 74.1079 Da]	C8 H20 N6 S	232.148	10.189	281588	0	7	0	0.107	-3.22	8.24451e-05
	C59 H94 N9 O16 P S	1247.62	6.828	239786	0	0	0	1.045	0.06	0.954306
[Similar to: Delorazepam; ΔMass: -46.0029 Da]	C15 H11 O8 P	350.02	3.967	281781	0	2	0	0.524	-0.93	0.556184
S-3-oxodecanoyl cysteamine	C12 H23 N O2 S	245.145	9.728	282637	1	0	0	9.909	3.31	1e-15
[Similar to: Arachidonic acid; ΔMass: -286.2690 Da]	C41 H66 O2	590.509	12.516	653968	0	4	0	1.019	0.03	0.999808
	C23 H39 N10 O3 P	534.296	10.643	273448	0	0	0	0.501	-1	0.0248582
	C24 H37 N7 O4	487.291	9.694	493373	0	0	0	4.192	2.07	0.287218
	C16 H20 N6 O5	376.148	1.638	282735	0	0	0	0.36	-1.47	0.477222
	C22 H47 O6 P	438.311	11.892	387212	0	0	0	0.412	-1.28	0.158873
chloromebuform	C13 H19 Cl N2	238.124	8.883	280828	1	10	0	1.149	0.2	0.668551
Cyclopentadecanolide	C15 H28 O2	240.209	11.884	254608	11	1	0	0.673	-0.57	0.177314
CLAZOLIMINE	C10 H10 Cl N3 O	223.051	0.808	279453	2	3	0	1.145	0.2	0.871098
	C33 H31 N2 O3 P	534.205	11.215	279743	0	0	0	0.105	-3.25	0.000103193
Maleic acid	C4 H4 O4	116.011	0.689	2.60504e+06	5	1	2	1.054	0.08	0.168348
	C23 H41 O9 P	492.246	10.974	294168	0	0	0	0.095	-3.4	1.11459e-06
deoxylimononicacidD-ring-lactone	C26 H34 O9	490.221	10.478	393075	4	0	0	1.292	0.37	0.960216
	C34 H67 N O5	569.502	13.933	281904	0	0	0	0.515	-0.96	3.58018e-05
	C68 H92 N5 O18 P	1297.62	7.322	276547	0	0	0	0.403	-1.31	0.118256
	C7 H6 N2 O3 S	198.01	4.272	240496	0	0	0	2.711	1.44	0.896792
(R_R)-Tartaricacid	C4 H6 O6	150.016	0.685	336459	4	60	0	0.717	-0.48	0.998412
tilomisole	C17 H11 Cl N2 O2 S	342.023	1.739	275049	1	32	0	1.549	0.63	0.263967
1-icosanoyl-sn-glycero-3-phosphoethanolamine	C25 H52 N O7 P	509.348	12.866	1.25918e+06	3	0	0	0.731	-0.45	0.0255336
N4-Phosphoagmatine	C5 H15 N4 O3 P	210.088	0.739	278195	2	38	0	0.814	-0.3	0.0364175
Succinic anhydride	C4 H4 O3	100.016	0.867	707612	1	36	0	1.149	0.2	0.95619
3-Deoxy-D-manno-octulosonate	C8 H14 O8	238.069	0.822	5.09985e+06	2	0	0	0.307	-1.7	0.29408
	C13 H31 N9 O	329.264	12.589	405008	0	0	0	0.541	-0.89	1.61047e-05
	C2 H3 N2 O6 P S	213.946	3.678	232957	0	0	0	0.156	-2.68	0.000364013
	C2 H7 N10 O P	218.055	0.794	1.05126e+06	0	0	0	0.696	-0.52	0.963765
[Similar to: Bacitracin A; ΔMass: -28.9166 Da]	C76 H95 N10 O17 P	1450.67	7.362	464572	0	3	0	0.877	-0.19	0.764592
(2R)-3-{[(2-Aminoethoxy)(hydroxy)phosphoryl]oxy}-2-hydroxypropyl (11Z,14Z)-11,14-icosadienoate	C25 H48 N O7 P	505.317	12.115	293086	2	33	0	1.117	0.16	0.995874
[Similar to: N-Arachidonoyl taurine; ΔMass: 101.0842 Da]	C17 H26 O3 S	310.16	9.69	290627	0	83	0	1.361	0.44	0.48229
6-Ethyl-5-hydroxy-3-(hydroxymethyl)-5,6,7,8-tetrahydro-4H-chromen-4-one	C12 H16 O4	224.105	7.597	291991	9	2	0	1.293	0.37	0.625688
[Similar to: Cyclic ADP-ribose; ΔMass: 297.0443 Da]	C4 H8 N2 O10	244.017	0.837	2.27789e+06	0	32	0	1.454	0.54	0.0490078
phe-met	C14 H20 N2 O3 S	296.119	5.746	291470	3	0	0	0.625	-0.68	0.328514
1-Methyl-2,3,4,9-tetrahydro-1H-beta-carboline-3-carboxylic acid	C13 H14 N2 O2	230.105	10.725	290776	3	2	0	0.7	-0.51	0.0534452
Hopantenic acid	C10 H19 N O5	233.126	5.032	235563	2	2	0	0.303	-1.72	0.000812373
	C H2 O4	77.9952	1.182	289591	0	0	0	1.033	0.05	0.990962
[Similar to: 9-Nitrooleate; ΔMass: -14.9728 Da]	C21 H30 N2 S	342.214	12.127	680704	0	6	0	0.803	-0.32	0.804837
	C11 H23 O11 P	362.098	0.791	289092	0	0	0	0.251	-1.99	1.91571e-08
(2R)-2-Hydroxy-3-(phosphonooxy)propyl henicosanoate	C24 H49 O7 P	480.321	11.86	289077	1	0	0	0.054	-4.22	7.94015e-09
[Similar to: Linoleic acid; ΔMass: -332.2745 Da]	C40 H68 O4	612.515	12.264	682582	0	5	0	0.72	-0.47	0.00119087
	C5 H N5 O6	226.994	0.728	288864	0	0	0	1.326	0.41	0.00597755
2-Furoate	C5 H4 O3	112.016	0.839	676804	5	62	0	1.24	0.31	0.632801
10,12-Pentacosanedione	C25 H48 O2	380.365	14.214	235977	4	0	0	0.203	-2.3	0.000261909
	C32 H66 O17	722.43	7.014	287863	0	0	0	1.052	0.07	0.982016
	C16 H34 O6 S	354.207	10.096	236015	0	0	0	0.716	-0.48	0.150119
[Similar to: α-Ergocryptine; ΔMass: 347.2584 Da]	C6 H9 N6 O2 P	228.052	4.724	238463	0	3	0	1.543	0.63	0.671607
	C H2 N4 O11	245.971	2.984	594636	0	0	0	0.559	-0.84	0.639518
5-Amino-4-imidazolecarboxylate	C4 H5 N3 O2	127.038	4.144	237947	3	0	0	0.985	-0.02	0.999092
	C2 H4 N2 O10 S	247.958	3.99	652312	0	0	0	1.217	0.28	0.191999
[Similar to: N1-[2-(2,2,2-Trifluoroethoxy)-5-(trifluoromethyl)phenyl]-2-(2-thienyl)acetamide; ΔMass: 164.0119 Da]	C7 H10 N O5 P	219.03	1.388	284308	0	2	0	0.78	-0.36	0.217741
Phenylgalactoside	C12 H16 O6	256.096	6.026	284823	5	19	0	0.559	-0.84	6.17568e-06
[Similar to: 5-[(1S,2R,4aR)-5-(Hydroxymethyl)-1,2,4a-trimethyl-1,2,3,4,4a,7,8,8a-octahydro-1-naphthalenyl]-3-methylpentanoic acid; ΔMass: -49.9765 Da]	C17 H33 N4 O3 P	372.227	12.263	302514	0	5	0	1.281	0.36	0.00443997
[Similar to: Ethyl 2-(2,5-dioxo-1-phenyltetrahydro-1H-pyrrol-3-yl)-3-(4-fluoroanilino)but-2-enoate; ΔMass: 209.1476 Da]	C2 H2 N7 O2 P	187.001	0.784	286080	0	1	0	0.92	-0.12	0.791689
	C25 H44 N2 O8 S	532.28	10.284	285311	0	0	0	0.494	-1.02	0.0042907
2,3-Dinor-6-oxoprostaglandin F1alpha	C18 H30 O6	342.203	9.736	234417	5	0	0	0.415	-1.27	3.68788e-06
[Similar to: Xanthine; ΔMass: -174.0152 Da]	C11 H10 N4 O8	326.049	1.738	286320	0	13	0	1.141	0.19	0.125988
Eicosanoicacid	C20 H40 O2	312.303	13.533	1.5928e+06	9	29	0	0.652	-0.62	0.0396916
	C H2 O4	77.9952	0.669	718002	0	0	0	0.756	-0.4	0.196868
[Similar to: Taurine; ΔMass: -120.0361 Da]	C5 H7 N7 O5	245.051	0.753	289967	0	1	0	1.401	0.49	0.00418047
	C25 H52 N O6 P	493.353	13	818266	0	0	0	1.124	0.17	0.861606
[Similar to: Corticosterone; ΔMass: 0.0027 Da]	C17 H26 N6 O2	346.212	11.966	241033	0	1	0	0.689	-0.54	0.600238
[Similar to: 3-{3-[3,4-Dihydroxy-5-(6-oxo-1,6-dihydro-9H-purin-9-yl)tetrahydro-2-furanyl]propanoyl}benzoic acid; ΔMass: 204.1467 Da]	C8 H3 O5 P	209.971	1.543	271156	0	12	0	1.908	0.93	0.860695
3-Oxalomalate	C6 H6 O8	206.006	0.707	272790	1	0	0	1.638	0.71	1.25472e-05
benzenesulfonate	C6 H6 O3 S	158.004	1.165	249962	1	15	0	1.002	0	0.994412
Maleamate	C4 H5 N O3	115.027	0.703	348498	1	32	0	1.449	0.53	0.0415462
(2R)-3-{[(2-Aminoethoxy)(hydroxy)phosphoryl]oxy}-2-[(1Z)-1-octadecen-1-yloxy]propyl (9Z)-9-octadecenoate	C41 H80 N O7 P	729.568	13.534	260998	14	0	0	0.521	-0.94	0.302708
[Similar to: L-Phenylalanine; ΔMass: -67.9866 Da]	C7 H11 N3 O6	233.066	3.044	2.33851e+06	0	42	0	1.14	0.19	0.936671
Fenarimol	C17 H12 Cl2 N2 O	330.033	0.76	250015	2	0	0	1.492	0.58	0.000811665
[Similar to: Glycerophospho-N-palmitoyl ethanolamine; ΔMass: 15.9867 Da]	C16 H40 N9 O3 P	437.299	11.454	260749	0	110	0	0.322	-1.64	0.0849723
[Similar to: L-Tyrosine; ΔMass: -83.9612 Da]	C8 H12 N O7 P	265.035	1.385	274174	0	14	0	0.75	-0.41	0.209882
DL-Erythrono-1_4-lactone;Erythrono-1_4-lactone	C4 H6 O4	118.026	0.988	1.95298e+06	7	0	0	0.385	-1.38	0.0391985
	C28 H47 N10 O11 P	730.317	8.251	250892	0	0	0	1.11	0.15	0.690507
	C67 H97 N10 O17 P	1344.68	7.097	251553	0	0	0	0.245	-2.03	0.0897202
[Similar to: Flavin mononucleotide (FMN); ΔMass: -295.2343 Da]	C32 H53 N3 O17	751.339	6.118	286238	0	15	0	0.607	-0.72	0.598227
(9S_10S)-9_10-Dihydroxyoctadecanoate	C18 H36 O4	316.261	10.937	257671	11	0	0	0.805	-0.31	0.000435748
	C28 H20 N7 O17 P	757.066	1.897	234570	0	0	0	0.353	-1.5	0.394099
	C7 H8 N6 O9	320.035	0.877	280517	0	0	0	0.97	-0.04	0.8665
butyrin	C15 H26 O6	302.174	4.886	259330	2	0	0	0.576	-0.79	0.585769
[Similar to: Microcystin LA; ΔMass: 438.2156 Da]	C15 H38 N9 O6 P	471.269	5.678	271288	0	1	0	0.17	-2.56	0.0224384
Ala-Pro(Alanyl-Proline)	C8 H14 N2 O3	186.1	0.815	280894	2	2	0	1.196	0.26	0.201569
[Similar to: Sorbitan monostearate; ΔMass: 78.0707 Da]	C15 H37 N4 O3 P	352.259	13.15	690144	0	3	0	0.874	-0.19	0.582338
	C72 H103 N10 O15 P S	1410.7	6.813	255107	0	0	0	0.25	-2	1.67414e-05
[Similar to: 3-[2-(2,3-Dihydroxy-5,6,8a-trimethyloctahydro-2H-spiro[naphthalene-1,2'-oxiran]-5-yl)ethyl]-5-hydroxy-2(5H)-furanone; ΔMass: 43.9926 Da]	C15 H26 N6 O2	322.212	12.08	255278	0	10	0	0.563	-0.83	0.119658
fluminorex	C10 H9 F3 N2 O	230.067	2.651	258503	2	1	0	3.802	1.93	1e-15
Tricosylic acid	C23 H46 O2	354.35	14.462	256583	5	5	0	0.291	-1.78	0.00143835
(1S,5R)-5-Isopropenyl-2-methyl-2-cyclohexen-1-yl beta-D-glucopyranoside	C16 H26 O6	314.172	10.178	574839	2	0	0	1.232	0.3	0.705101
Letosteine	C10 H17 N O4 S2	279.059	2.751	263411	1	0	0	4.797	2.26	0.509092
FLUROCHLORIDONE	C12 H10 Cl2 F3 N O	311.009	2.816	253951	1	0	0	1.46	0.55	0.225154
Cymarin	C30 H44 O9	548.297	6.3	253855	3	0	0	0.077	-3.7	0.00031438
	C16 H24 N10 O17	628.13	1.768	231247	0	0	0	1.949	0.96	0.121716
	C6 H16 N O4 P	197.082	0.786	613234	0	0	0	0.479	-1.06	0.00112274
[Similar to: Threonine; ΔMass: -111.9923 Da]	C5 H14 N O7 P	231.051	0.759	258814	0	1	0	1.034	0.05	0.603425
[Similar to: Glycerophospho-N-palmitoyl ethanolamine; ΔMass: -94.1143 Da]	C29 H58 N O6 P	547.4	13.331	789690	0	71	0	1.544	0.63	0.349487
	C3 H3 N2 O4 P	161.983	3.175	259075	0	0	0	0.822	-0.28	0.756477
[Similar to: Cefoperazone; ΔMass: 152.1151 Da]	C16 H11 N7 O10 S	493.027	4.083	258224	0	3	0	0.469	-1.09	0.985108
	C20 H25 N10 O10 P	596.149	4.421	359070	0	0	0	0.545	-0.88	0.136351
	C29 H27 N3 O18	705.128	0.698	263799	0	0	0	1.102	0.14	0.43271
	C37 H70 N9 O17 P	943.461	4.314	264503	0	0	0	4.089	2.03	0.000140822
(1Z)-N-[(2S,3S,4R,8E)-1,3,4-Trihydroxy-8-octadecen-2-yl]hexadecanimidic acid	C34 H67 N O4	553.507	14.064	243554	2	1	0	0.691	-0.53	0.314672
N-Acetylaspartylglutamicacid	C11 H16 N2 O8	304.09	1.641	648861	4	23	0	0.88	-0.18	0.31471
S-glutathionyl-L-cysteine	C13 H22 N4 O8 S2	426.088	0.74	269033	2	59	0	1.059	0.08	0.791985
2_3_4_5-Tetrahydrodipicolinate	C7 H9 N O4	171.053	0.876	602081	4	0	0	1.068	0.1	0.0534426
	C41 H60 N7 O12 P	873.408	5.288	270129	0	0	0	4.264	2.09	0.025681
	C10 H15 N3 O9	321.082	0.837	246614	0	0	0	0.326	-1.62	1.01736e-07
[Similar to: Myristic acid; ΔMass: -62.0173 Da]	C12 H30 N6 S	290.226	12.061	268900	0	2	0	0.281	-1.83	0.000107293
	C23 H46 N O9 P	511.291	11.326	230822	0	0	0	0.79	-0.34	0.58859
	C4 H11 N2 O4 P	182.046	0.74	277964	0	0	0	0.892	-0.16	0.476029
[Similar to: 2,2-Methylenebis(4-ethyl-6-tert-butylphenol); ΔMass: -91.9202 Da]	C19 H33 N4 O5 P S	460.192	8.254	290653	0	3	0	0.995	-0.01	0.991834
	C39 H40 N7 O17 P S	941.196	4.522	383651	0	0	0	0.852	-0.23	0.867229
[Similar to: 2',3'-Dideoxyinosine; ΔMass: -31.8014 Da]	C H O12 P S	267.892	4.188	242380	0	145	0	0.894	-0.16	0.997467
[Similar to: L-Tyrosine; ΔMass: -73.9324 Da]	C9 H2 N7 O P	255.006	1.344	276607	0	45	0	1.091	0.13	0.532425
[Similar to: L-Saccharopine; ΔMass: -829.4006 Da]	C50 H84 N5 O18 P S	1105.53	6.031	242378	0	1	0	0.291	-1.78	1.44516e-06
	C20 H38 N4 O5	414.284	7.034	270481	0	0	0	0.359	-1.48	0.0107664
Iohexol	C19 H26 I3 N3 O9	820.881	3.65	275968	1	40	0	1.368	0.45	0.610445
dimethisterone	C23 H32 O2	340.242	11.971	243635	6	22	0	0.525	-0.93	0.000302504
	C46 H71 N10 O5 P	874.534	11.027	268380	0	0	0	0.018	-5.76	1e-15
	C6 H5 N8 O10 P	379.988	0.695	271407	0	0	0	1.189	0.25	0.954322
	C4 H12 N O3 P S	185.028	1.024	407814	0	0	0	0.999	0	0.896885
	C17 H41 N10 O3 P	464.309	12.287	441408	0	0	0	0.546	-0.87	6.24456e-06
	C15 H23 N O4 S	313.135	7.369	249399	0	0	0	2.347	1.23	0.0507908
(+)-10-Deoxymethynolide	C17 H28 O4	296.197	10.689	466345	3	0	0	1.136	0.18	0.965867
	C31 H51 N O3 S	517.362	13.29	267637	0	0	0	0.941	-0.09	0.99429
	C35 H78 N5 O11 P	775.545	12.515	268440	0	0	0	0.507	-0.98	0.00323642
Dimethyl [(E)-(1-methoxy-2-oxo-1,2-dihydro-3H-indol-3-ylidene)methyl]carbonodithioimidate	C13 H14 N2 O2 S2	294.05	0.741	280343	3	2	0	1.342	0.42	0.2639
carglumic acid	C6 H10 N2 O5	190.059	0.703	247566	6	51	0	1.663	0.73	0.00135972
	C24 H44 N O9 P	521.275	10.439	524382	0	0	0	0.483	-1.05	0.321378
[Similar to: D-Glucose 6-phosphate; ΔMass: -290.0402 Da]	C15 H23 N2 O18 P	550.07	0.634	245604	0	61	0	1.406	0.49	0.587523
[Similar to: N-(2,6-Dimethylphenyl)-N-(methoxyacetyl) alanine; ΔMass: -101.0111 Da]	C17 H22 N2 O7	366.142	2.518	244105	0	13	0	3.493	1.8	1.24788e-08
(2E,6Z,10Z)-13-[(2R)-6-Hydroxy-2,5,7,8-tetramethyl-3,4-dihydro-2H-chromen-2-yl]-2,6,10-trimethyl-2,6,10-tridecatrienoic acid	C29 H42 O4	454.31	11.166	267895	2	1	0	0.766	-0.38	0.991738
[Similar to: Valganciclovir; ΔMass: -22.9083 Da]	C12 H12 N9 O4 P	377.073	1.543	374907	0	27	0	0.595	-0.75	0.331187
Thymidine	C10 H14 N2 O5	242.09	3.622	248426	4	0	0	0.427	-1.23	3.20533e-05
Succinyladenosine	C14 H17 N5 O8	383.108	1.515	260135	1	44	0	0.755	-0.41	0.71022
	C17 H39 N5 O5	393.296	11.2	318806	0	0	0	1.118	0.16	0.888101
	C22 H49 N2 O5 P	452.336	6.578	294481	0	0	0	0.258	-1.96	0.0684559
[Similar to: 3-{3-[3,4-Dihydroxy-5-(6-oxo-1,6-dihydro-9H-purin-9-yl)tetrahydro-2-furanyl]propanoyl}benzoic acid; ΔMass: 142.1043 Da]	C6 H4 N6 O7	272.013	1.557	362106	0	18	0	0.889	-0.17	0.824744
	C11 H16 N5 O8 P	377.074	1.635	362683	0	0	0	0.791	-0.34	0.792034
	C35 H31 N10 O16 P	878.161	3.877	363261	0	0	0	1.04	0.06	0.042131
[Similar to: Phosphatidylinositol-1,2-dipalmitoyl; ΔMass: 418.2568 Da]	C20 H41 O5 P	392.269	12.145	400876	0	10	0	0.364	-1.46	3.59861e-05
[Similar to: Sorbitan monooleate; ΔMass: -138.2134 Da]	C32 H66 N6 O2	566.527	12.946	517267	0	6	0	0.291	-1.78	2.36077e-06
(S)-(-)-Goitrin	C5 H7 N O S	129.025	1.202	764371	4	5	0	0.992	-0.01	0.488513
	C16 H38 N9 O3 P	435.283	11.278	1.1224e+06	0	0	0	0.086	-3.54	9.99663e-09
thr-asp	C8 H14 N2 O6	234.085	5.616	446791	3	0	0	2.795	1.48	0.000165882
Citronellyl propionate	C13 H24 O2	212.177	11.424	368149	14	0	0	0.33	-1.6	8.5207e-05
3-Hydroxysebacic acid	C10 H18 O5	218.115	6.025	368191	2	0	0	0.573	-0.8	0.293922
	C19 H14 N7 O4 P S	467.057	3.095	423099	0	0	0	1.136	0.18	0.969791
[Similar to: Erucic acid; ΔMass: -332.2746 Da]	C41 H82 O4 S	670.593	13.277	368712	0	1	0	0.316	-1.66	0.476212
[Similar to: Cyclosporine A; ΔMass: 843.6198 Da]	C16 H30 N4 O5	358.222	7.043	369599	0	1	0	0.527	-0.93	0.312023
2-Amino-4-hydroxy-6-(D-erythro-1_2_3-trihydroxypropyl)-7_8-dihydropteridine	C9 H13 N5 O4	255.096	7.382	370346	5	0	0	1.022	0.03	0.217756
[Similar to: Caprylic acid; ΔMass: -106.0243 Da]	C8 H14 N10	250.139	9.592	370524	0	3	0	1.016	0.02	0.704666
gamma-Glutamylleucine	C11 H20 N2 O5	260.137	1.032	370616	2	96	0	1.052	0.07	0.642489
3-oxopalmitic acid	C16 H30 O3	270.219	11.104	371371	5	2	0	0.443	-1.17	2.41801e-06
Oxaloglutarate	C7 H8 O7	204.028	0.75	361038	2	0	0	1.066	0.09	0.779901
Caproylglycine	C12 H23 N O3	229.168	8.587	359611	1	0	0	0.409	-1.29	1.43164e-07
	C39 H40 N7 O17 P S	941.196	4.259	359534	0	0	0	0.928	-0.11	0.736363
	C27 H56 N O9 P	569.369	12.982	461743	0	0	0	0.627	-0.67	0.115298
[Similar to: Uridine monophosphate (UMP); ΔMass: 8.1235 Da]	C2 H5 O14 P S	315.912	0.693	354663	0	31	0	0.716	-0.48	0.0120914
	C14 H30 N2 O8	354.2	1.266	349380	0	0	0	0.099	-3.33	1e-15
	C24 H45 O6 P	460.295	11.418	349434	0	0	0	0.404	-1.31	0.000625174
1-icosanoyl-sn-glycero-3-phosphocholine	C28 H58 N O7 P	551.395	13.463	351196	2	4	0	0.109	-3.2	5.79798e-10
ezetimibe	C24 H21 F2 N O3	409.148	2.698	351344	1	6	0	0.651	-0.62	0.719882
[Similar to: Ascorbyl palmitate; ΔMass: -188.2686 Da]	C29 H66 N10 O3	602.53	12.514	394513	0	20	0	0.804	-0.31	0.096199
	C26 H48 O2	392.365	13.997	352741	0	0	0	2.005	1	0.778696
gamma-Glutamyl-gamma-aminobutyraye	C9 H16 N2 O5	232.106	0.815	353678	10	0	0	1.47	0.56	0.0035658
[Similar to: Penciclovir; ΔMass: -335.0154 Da]	C19 H25 N8 O12 P	588.133	2.614	379944	0	36	0	0.308	-1.7	0.0238736
	C20 H39 O5 P	390.254	11.872	353368	0	0	0	0.33	-1.6	0.000255755
[Similar to: 2'-Deoxyinosine 5'-monophosphate; ΔMass: -345.0472 Da]	C21 H24 N7 O17 P	677.099	1.429	356168	0	47	0	0.171	-2.55	0.381336
	C9 H9 N7 O8	343.051	1.052	494924	0	0	0	1.01	0.01	0.779823
	C17 H26 N2 O5 S	370.156	4.681	356997	0	0	0	1.013	0.02	0.995841
	C17 H39 N10 O4 P	478.289	11.702	357240	0	0	0	0.553	-0.85	0.464429
Levulinic acid	C5 H8 O3	116.047	1.06	357726	10	57	1	0.821	-0.28	0.770201
4-(4-Chlorophenyl)-1-[4-(4-fluorophenyl)-4-oxobutyl]-4-piperidinyl D-glucopyranosiduronic acid	C27 H31 Cl F N O8	551.172	3.128	358084	1	40	0	1.02	0.03	0.611694
	C17 H43 N10 O3 P	466.325	12.942	877074	0	0	0	0.4	-1.32	4.49924e-05
Gly-Phe	C11 H14 N2 O3	222.1	3.018	358622	3	10	0	1.333	0.41	0.462967
	C19 H37 O5 P	376.238	11.252	1.86003e+06	0	0	0	0.202	-2.31	0.0890351
	C29 H52 N O9 P	589.338	11.77	347541	0	0	0	0.597	-0.75	0.673885
[Similar to: Irisxanthone; ΔMass: 64.0787 Da]	C10 H9 N6 O8 P	372.022	0.642	439474	0	1	0	0.467	-1.1	1.17777e-08
benurestat	C9 H9 Cl N2 O3	228.03	0.745	372512	2	0	0	0.668	-0.58	0.392288
[Similar to: 6-Thioinosine-phosphate; ΔMass: 130.0091 Da]	C5 H7 N4 O5 P	234.015	1.534	394489	0	66	0	1.157	0.21	0.994262
D-Erythritol4-phosphate	C4 H11 O7 P	202.024	0.749	387650	2	29	0	0.86	-0.22	0.759741
[Similar to: α-D-Mannose 1-phosphate; ΔMass: 13.0020 Da]	C5 H14 N O6 P S	247.028	1.021	388957	0	64	0	0.906	-0.14	0.288977
[Similar to: Stearic acid; ΔMass: -457.3411 Da]	C42 H84 N3 O5 P	741.613	12.936	387718	0	6	0	0.552	-0.86	0.00646601
	C20 H22 O10 S	454.093	8.202	387752	0	0	0	0.997	0	0.92115
gamma-Glu-Ala	C8 H14 N2 O5	218.09	0.812	387934	7	0	0	1.314	0.39	0.916409
[Similar to: 9-Nitrooleate; ΔMass: -299.2893 Da]	C38 H74 O4 S	626.53	12.205	388137	0	6	0	0.676	-0.56	0.00019928
(R)-2_3-Dihydroxy-3-methylpentanoate	C6 H12 O4	148.073	1.145	1.16586e+06	28	87	0	0.455	-1.14	2.00047e-07
	C13 H20 N O8 P S	381.063	4.191	401303	0	0	0	1.015	0.02	0.98071
	C6 H9 N O4 S	191.025	0.876	684555	0	0	0	0.64	-0.64	0.0293403
2-(2-Carboxyethyl)-4-methyl-5-pentyl-3-furoic acid	C14 H20 O5	268.131	10.124	391795	2	6	0	1.405	0.49	0.509787
(2R)-3-{[(2-Aminoethoxy)(hydroxy)phosphoryl]oxy}-2-hydroxypropyl (9Z)-9-hexadecenoate	C21 H42 N O7 P	451.269	11.565	392362	2	0	0	1.18	0.24	0.00527283
	C21 H40 N4 O6	444.295	7.372	1.64965e+06	0	0	0	0.478	-1.07	0.000169385
[Similar to: Uridine; ΔMass: -244.0694 Da]	C16 H29 N2 O13 P	488.139	1.649	418828	0	16	0	0.593	-0.75	0.00346219
	C8 H5 N3 O2	175.037	0.866	1.58451e+06	0	0	0	1.643	0.72	0.000157661
	C24 H37 N7 O3	471.296	10.308	687785	0	0	0	1.565	0.65	0.581371
Glycerol	C3 H8 O3	92.0473	0.812	552050	1	0	0	0.277	-1.85	0.000640267
cystophorene	C11 H18	150.141	10.721	802171	3	26	0	0.777	-0.36	0.424307
	C6 H10 N2 O3 S	190.041	1.02	385562	0	0	0	0.938	-0.09	0.924417
acibenzolar-S-methyl	C8 H6 N2 O S2	209.993	0.839	1.35253e+06	1	16	0	1.471	0.56	0.909918
	C13 H18 N O7 P S	363.053	4.165	383745	0	0	0	1.053	0.07	0.983805
	C24 H50 N2 O12	558.338	7.779	372770	0	0	0	0.624	-0.68	0.906987
[Similar to: 2'-Deoxycytidine 5'-monophosphate (dCMP); ΔMass: 28.0064 Da]	C9 H14 N O7 P	279.051	1.347	372911	0	64	0	0.961	-0.06	0.975953
	C25 H43 N8 O2 P S	550.296	10.097	450870	0	0	0	0.938	-0.09	0.999262
[Similar to: D-Glucose 6-phosphate; ΔMass: 30.9584 Da]	C6 H16 N O6 P	229.071	1.274	404397	0	66	0	0.944	-0.08	0.999512
Lactobionic acid	C12 H22 O12	358.112	2.974	381358	1	2	0	0.907	-0.14	0.990127
	C18 H32 N2 O6	372.227	13.523	376785	0	0	0	1.108	0.15	0.827691
	C28 H46 N4 O8	566.332	6.446	377205	0	0	0	1.001	0	0.954708
Gly-Pro(Glycylproline)	C7 H12 N2 O3	172.084	0.824	396755	3	0	0	1.272	0.35	0.914286
	C20 H43 N2 O10 P	502.267	11.328	371767	0	0	0	0.208	-2.27	6.04347e-07
	C7 H18 N O7 P	259.082	1.269	436554	0	0	0	0.805	-0.31	0.4959
[Similar to: Cefuroxime; ΔMass: 105.0064 Da]	C14 H13 N3 O4 S	319.062	4.136	606208	0	4	0	0.805	-0.31	0.976447
	C18 H28 N10 O2	416.238	4.184	384116	0	0	0	0.301	-1.73	0.000662022
D-1-Aminopropan-2-olO-phosphate	C3 H10 N O4 P	155.035	0.754	3.01343e+06	3	6	0	0.479	-1.06	0.00131724
Platelet-activating factor	C26 H54 N O7 P	523.363	12.986	1.2228e+06	3	0	0	0.637	-0.65	0.0170271
	C8 H2 N5 O P S	246.972	3.833	404232	0	0	0	0.652	-0.62	0.241544
[Similar to: 2',3'-Dideoxyinosine; ΔMass: -13.9792 Da]	C10 H10 N4 O4	250.07	3.844	381931	0	31	0	0.987	-0.02	0.936545
[Similar to: Glycocholic acid; ΔMass: -67.9872 Da]	C29 H43 N O8	533.296	9.671	381947	0	48	0	3.511	1.81	0.576416
[Similar to: D-Sedoheptulose 7-phosphate; ΔMass: -97.9767 Da]	C10 H9 N6 O9 P	388.017	0.655	414627	0	3	0	1.15	0.2	0.994168
	C37 H77 N7 O3	667.612	14.527	379519	0	0	0	0.675	-0.57	0.172102
	C21 H39 N4 O2 P	410.28	11.576	977423	0	0	0	0.726	-0.46	0.943396
[Similar to: N-(3-cyano-2-thienyl)acetamide; ΔMass: -43.9897 Da]	C8 H6 N2 O3 S	210.01	4.266	388215	0	5	0	2.549	1.35	0.363964
[Similar to: Coenzyme A; ΔMass: -151.0537 Da]	C47 H31 N6 O13 P	918.169	4.277	345422	0	179	0	1.189	0.25	0.959551
[Similar to: 1,2,3-Tris({4-[(2S,3R,4S,5S,6R)-3,4,5-trihydroxy-6-(hydroxymethyl)tetrahydropyran-2-yl]oxyphenyl}methyl) 2-hydroxypropane-1,2,3-tricarboxylate; ΔMass: 714.2526 Da]	C9 H14 O10	282.058	0.901	837235	0	1	0	1.599	0.68	0.150636
[Similar to: Milbemectin A4; ΔMass: 82.0444 Da]	C21 H41 N4 O5 P	460.28	11.18	309279	0	1	0	2.071	1.05	0.365314
	C14 H27 N3 O5	317.195	5.362	310182	0	0	0	0.536	-0.9	0.65638
[Similar to: 9-Chlorohexadecafluoro-3-oxanonane-1-sulfonate; ΔMass: 263.6992 Da]	C16 H28 O3	268.204	11.08	310521	0	2	0	1.625	0.7	0.000119644
	C20 H45 N4 O3 P S	452.294	10.478	311833	0	0	0	1.399	0.48	0.433108
[Similar to: Docosahexaenoic acid; ΔMass: 43.9901 Da]	C21 H32	284.25	12.083	1.55613e+07	0	1	0	20.308	4.34	0.0234217
[Similar to: Oxytetracycline; ΔMass: 316.1425 Da]	C5 H4 O5	144.006	0.921	588011	0	1	0	1.299	0.38	0.897221
4-[2-(5-Carboxy-2-hydroxy-3-methoxyphenyl)-2-oxoethylidene]-2-hydroxy-2-pentenedioate	C15 H12 O10	352.042	2.966	312576	1	6	0	1.068	0.1	0.99554
[Similar to: Phosphatidylinositol-1,2-dipalmitoyl; ΔMass: 30.9529 Da]	C47 H78 N3 O4 P	779.573	13.828	339435	0	17	0	0.853	-0.23	0.4334
(1R,2R)-3-[(1,2-Dihydro-2-hydroxy-1-naphthalenyl)thio]-2-oxopropanoic acid	C13 H12 O4 S	264.047	1.742	316485	1	33	0	1.519	0.6	0.0441626
[Similar to: N-Acetyl-α-D-glucosamine 1-phosphate ; ΔMass: -0.0267 Da]	C4 H16 N9 O3 P S	301.083	0.776	314236	0	2	0	1.087	0.12	0.712724
(6beta,8xi,11beta,14xi,16alpha)-9-Fluoro-6,11,17,21-tetrahydroxy-16-methylpregna-1,4-diene-3,20-dione	C22 H29 F O6	408.194	10.943	315963	11	150	0	1.414	0.5	0.00245736
6-Hydroxy-5-methyl-4,11-dioxoundecanoic acid	C12 H20 O5	244.131	7.174	317992	1	1	0	0.458	-1.13	5.18476e-06
(5E)-2,10-Diamino-5-{[(5-amino-5-carboxypentyl)amino]methyl}-5-undecenedioic acid (non-preferred name)	C18 H34 N4 O6	402.248	6.515	324114	1	0	0	0.808	-0.31	0.60788
[Similar to: Glycoursodeoxycholic acid; ΔMass: -471.2959 Da]	C46 H88 N4 O12 S	920.61	10.319	318805	0	25	0	1.357	0.44	0.144266
Piperonyl sulfoxide	C18 H28 O3 S	324.176	10.396	310146	1	9	0	1.211	0.28	0.0291389
3-{[(2,3-Dihydroxypropoxy)(hydroxy)phosphoryl]oxy}-2-hydroxypropyl stearate	C24 H49 O9 P	512.309	10.31	319139	2	0	0	1.458	0.54	0.26502
[Similar to: 10-Nitrooleate; ΔMass: -299.2895 Da]	C38 H74 O4 S	626.53	12.974	306925	0	18	0	0.612	-0.71	0.0341377
	C29 H35 N5 O4 S	549.239	10.304	306269	0	0	0	3.609	1.85	0.331221
N-Arachidonoyl dopamine	C28 H41 N O3	439.307	12.264	306029	1	0	0	1.262	0.34	0.52907
1-Methylxanthine	C6 H6 N4 O2	166.049	3.726	305986	5	0	0	0.95	-0.07	0.263276
[Similar to: Oleoyl-L-α-lysophosphatidic acid; ΔMass: -87.9248 Da]	C23 H33 N4 O6 P S	524.184	10.936	295062	0	30	0	0.064	-3.96	0.000257157
	C4 H7 N5 O3 S	205.027	1.279	295862	0	0	0	1.192	0.25	0.07482
3-Hydroxysebacic acid	C10 H18 O5	218.115	5.831	296301	2	34	0	0.127	-2.98	0.000133425
	C29 H51 N O7 S	557.338	9.681	296363	0	0	0	2.397	1.26	0.0406933
Octacosyl (2E)-3-(3-hydroxy-4-methoxyphenyl)acrylate	C38 H66 O4	586.494	12.462	296717	1	0	0	0.717	-0.48	0.0502221
	C15 H26 N4 O S	310.181	10.28	297106	0	0	0	1.07	0.1	0.716582
beta-D-Fructofuranosyl 3-O-isobutyryl-4-O-(3-methylbutanoyl)-alpha-D-glucopyranoside	C21 H36 O13	496.217	4.557	297248	3	0	0	0.243	-2.04	1.9827e-05
	C11 H14 N2 O9	318.07	3.964	298463	0	0	0	1.079	0.11	0.833297
Pyridoxal	C8 H9 N O3	167.058	1.945	319327	11	16	3	0.752	-0.41	0.883331
[FA(20:4)]17R_18S-epoxy-5Z_8Z_11Z_14Z-eicosatetraenoicacid	C20 H30 O3	318.219	11.105	331804	52	12	0	0.914	-0.13	0.832388
(2S)-3-(beta-D-Galactopyranosyloxy)-2-[(9Z,12Z,15Z)-9,12,15-octadecatrienoyloxy]propyl (11Z)-11-icosenoate	C47 H82 O10	806.587	13.489	404163	2	0	0	0.931	-0.1	0.226895
[Similar to: N-Acetyl-L-leucine; ΔMass: -15.9479 Da]	C3 H8 N7 O P	189.053	1.211	1.65426e+06	0	6	0	0.849	-0.24	0.151536
	C33 H65 N O5	555.486	13.611	881855	0	0	0	0.546	-0.87	2.75273e-05
[Similar to: 9-Nitrooleate; ΔMass: -299.2894 Da]	C41 H70 O4	626.53	12.652	303951	0	6	0	0.429	-1.22	1.79249e-05
THIAMYLAL	C12 H18 N2 O2 S	254.109	7.053	304337	1	0	0	1.02	0.03	0.0890963
Cardanolide	C23 H36 O2	344.273	12.454	304679	4	3	0	1.186	0.25	0.0862277
Bis-D-fructose2'_1:2_1'-dianhydride	C12 H20 O10	324.105	0.884	500537	5	0	0	1.18	0.24	0.161157
beta-D-galactosyl-(1->4)-beta-D-glucosyl-(1<->1)-N-hexadecanoylsphingosine	C46 H87 N O13	861.618	13.79	305904	2	30	0	4.283	2.1	0.0019363
	C14 H28 N2 O8	352.184	1.29	299394	0	0	0	1.429	0.52	0.0203256
	C14 H27 N3 O4	301.2	6.832	346893	0	0	0	0.851	-0.23	0.514164
	C24 H47 O6 P	462.311	11.645	320407	0	0	0	0.308	-1.7	0.00152544
Cysteine-S-sulfate	C3 H7 N O5 S2	200.976	0.71	321452	1	0	0	9.49	3.25	7.4254e-08
	C41 H29 N O7	647.196	11.715	1.57163e+06	0	0	0	0.784	-0.35	0.998702
	C37 H31 N O7 S	633.18	11.929	361890	0	0	0	0.743	-0.43	0.881347
[Similar to: DL-Arginine; ΔMass: -67.9874 Da]	C5 H10 N10 O2	242.099	2.568	335220	0	18	0	0.934	-0.1	0.0230045
[Similar to: α,α-Trehalose; ΔMass: 46.0424 Da]	C5 H13 N8 O5 P	296.074	0.806	1.05234e+06	0	28	0	0.814	-0.3	0.844632
[Similar to: 3-Phosphoglyceric acid; ΔMass: -45.9582 Da]	C5 H N2 O7 P	231.951	0.713	338965	0	18	0	0.771	-0.37	0.14075
	C38 H65 N5 O3 S	671.48	14.643	347528	0	0	0	0.633	-0.66	0.312234
	C13 H23 N2 O7 P	350.124	1.324	339392	0	0	0	0.901	-0.15	0.954317
	C11 H10 N6 O5	306.072	3.853	340079	0	0	0	0.552	-0.86	0.00128868
	C19 H35 N5 O8	461.249	5.967	340428	0	0	0	0.479	-1.06	0.200333
(2R)-1-[(Hydroxy{[(1s,3R)-2,3,4,5,6-pentahydroxycyclohexyl]oxy}phosphoryl)oxy]-3-(palmitoyloxy)-2-propanyl (11Z)-11-octadecenoate	C43 H81 O13 P	836.542	13.584	341152	7	87	0	0.408	-1.29	2.36054e-05
D-(+)-Glucose	C6 H12 O6	180.063	0.772	513749	100	4	2	0.7	-0.51	0.000741403
PG(16:0/20:3(5Z,8Z,11Z))	C42 H77 O10 P	772.525	12.228	808818	10	0	0	0.464	-1.11	0.026089
CYANOFENPHOS	C15 H14 N O2 P S	303.049	6.459	342470	1	0	0	1.063	0.09	0.961216
5352	C11 H17 Cl O7 P2	358.014	3.957	342592	1	0	0	0.231	-2.12	0.00904306
	C12 H28 N6 S	288.211	11.619	342777	0	0	0	0.079	-3.67	1.24524e-06
(1Z)-N-[(3R,4R,5R,6R)-6-{2-[(2R,3S,4R,5R)-3,4-Dihydroxy-5-(4-hydroxy-2-oxo-1(2H)-pyrimidinyl)tetrahydro-2-furanyl]-2-hydroxyethyl}-2,4,5-trihydroxytetrahydro-2H-pyran-3-yl]ethanimidic acid (non-prefer red name)	C17 H25 N3 O11	447.149	1.1	351491	2	7	0	0.885	-0.18	0.192277
	C69 H92 N9 O15 P S	1349.62	6.896	343651	0	0	0	0.226	-2.14	0.0969415
	C26 H46 N O9 P	547.291	10.89	331190	0	0	0	1.321	0.4	0.335618
8-Amino-7-oxononanoate	C9 H17 N O3	187.121	5.712	330611	4	2	0	0.619	-0.69	0.0245655
1-stearoyl-2-linoleoyl-sn-glycero-3-phospho-L-serine	C42 H78 N O10 P	787.536	14.909	486972	3	0	0	0.744	-0.43	0.259859
7-Chloroemodin	C15 H9 Cl O5	304.015	3.994	412964	1	34	0	0.518	-0.95	0.544195
[Similar to: Oleoyl ethanolamide; ΔMass: -17.9563 Da]	C19 H37 N O2 S	343.254	12.408	322164	0	4	0	0.711	-0.49	0.812081
	C21 H25 N4 O16 P	620.103	5.214	457430	0	0	0	0.952	-0.07	0.789574
(2R)-1-{[(2-Aminoethoxy)(hydroxy)phosphoryl]oxy}-3-hydroxy-2-propanyl (15Z)-15-tetracosenoate	C29 H58 N O7 P	563.395	13.086	322431	2	0	0	0.222	-2.17	1.82312e-05
	C20 H42 N2 O6	406.305	13.277	322458	0	0	0	0.487	-1.04	0.378193
Monobutyl phthalate	C12 H14 O4	222.089	7.467	322654	16	0	0	0.973	-0.04	0.491015
[Similar to: D-(-)-Glutamine; ΔMass: -112.0135 Da]	C6 H10 N8 O4	258.083	0.764	322785	0	3	0	1.585	0.66	0.00700006
	C28 H45 O9 P	556.28	10.371	330881	0	0	0	0.469	-1.09	0.0189714
	C18 H28 N3 O17 P	589.117	3.56	323463	0	0	0	1.654	0.73	0.433388
Tofacitinib	C16 H20 N6 O	312.168	1.325	405316	1	0	0	0.842	-0.25	0.983307
(7S_8S)-DiHODE	C18 H32 O4	312.23	11.26	392358	17	2	0	1.012	0.02	0.94711
[FAdioxo_hydrox]6_9-dioxo-11R_15S-dihydroxy-13E-prostenoicacid	C20 H32 O6	368.22	9.187	324665	17	3	0	0.45	-1.15	0.46003
dimethisterone	C23 H32 O2	340.241	11.094	325154	6	33	0	0.497	-1.01	0.401864
	C20 H25 N10 O10 P	596.149	4.188	406862	0	0	0	0.679	-0.56	0.490797
[Similar to: Xylitol; ΔMass: -280.0791 Da]	C10 H25 N8 O9 P	432.148	0.785	326830	0	36	0	0.959	-0.06	0.266537
	C28 H54 N9 O8 P	675.381	7.529	327057	0	0	0	0.164	-2.61	0.000150108
Diallyl disulfide	C6 H10 S2	146.023	1.033	936653	3	0	0	0.651	-0.62	0.554273
	C46 H77 N5 O3 S	779.573	13.689	328008	0	0	0	1.086	0.12	0.951425
	C4 H9 N2 O7 P S	259.987	3.676	328229	0	0	0	0.355	-1.49	0.027382
Nonadecanoicacid	C19 H38 O2	298.287	13.182	324632	9	35	0	0.493	-1.02	0.0160337
3-CARBOXY-4-METHYL-5-PROPYL-2-FURANPROPIONIC	C12 H16 O5	240.1	8.929	230437	4	9	0	0.358	-1.48	0.0473076
1-(1Z-hexadecenyl)-sn-glycero-3-phosphocholine	C24 H50 N O6 P	479.337	12.728	216547	1	0	0	0.869	-0.2	0.947713
	C5 H12 N4 O10	288.057	0.704	230293	0	0	0	1.209	0.27	0.109733
[Similar to: 4-Dodecylbenzenesulfonic acid; ΔMass: -43.9428 Da]	C20 H22 N2 O3 S	370.134	10.24	200770	0	10	0	1.056	0.08	0.415689
[Similar to: 3-{[(4-Methoxy-1-methyl-1H-indazol-3-yl)amino]carbonyl}-2-pyrazinecarboxylic acid; ΔMass: 21.0424 Da]	C9 H15 N4 O4 P S	306.054	2.97	273037	0	3	0	1.393	0.48	0.926881
[Similar to: 2,2-Methylenebis(4-ethyl-6-tert-butylphenol); ΔMass: -161.9281 Da]	C25 H30 N4 O9	530.2	6.905	867829	0	6	0	1.234	0.3	0.958935
	C37 H78 N10 O2	694.63	13.614	295627	0	0	0	0.945	-0.08	0.619999
	C27 H56 N O8 P	553.374	12.703	687514	0	0	0	0.157	-2.67	2.39573e-06
Cyclohexylacetic acid	C8 H14 O2	142.099	8.733	244979	34	0	0	0.559	-0.84	0.280603
Dihydrothymine	C5 H8 N2 O2	128.058	0.76	249115	6	20	0	1.06	0.08	0.912071
	C32 H73 N9 O S	631.565	12.932	591255	0	0	0	0.579	-0.79	0.000528514
2_4_6/3_5-Pentahydroxycyclohexanone	C6 H10 O6	178.048	0.783	248123	37	0	0	0.841	-0.25	0.123309
	C17 H41 N10 O4 P	480.304	11.921	891720	0	0	0	0.257	-1.96	0.0072211
	C H2 N6 O9	241.989	3.856	224209	0	0	0	0.831	-0.27	0.207509
	C18 H36 N2 O15 S	552.182	7.239	228139	0	0	0	1	0	0.0203715
	C19 H42 N6 O6	450.317	9.268	1.63163e+06	0	0	0	0.628	-0.67	0.779703
	C38 H70 N9 O7 P	795.517	12.601	277067	0	0	0	0.34	-1.56	3.19204e-08
	C18 H30 N7 P	375.229	5.745	279655	0	0	0	0.23	-2.12	0.174386
	C41 H81 N O5	667.612	14.375	371775	0	0	0	0.686	-0.54	0.345379
[Similar to: (S)-(-)-2-[(Phenylamino)carbonyloxy] propionic acid; ΔMass: -126.0361 Da]	C5 H17 N7 O10	335.105	1.711	457451	0	23	0	1.797	0.85	0.37748
	C35 H74 N5 O11 P	771.513	12.122	374059	0	0	0	0.418	-1.26	0.00355926
Celastrol	C29 H38 O4	450.275	10.776	6.467e+06	1	0	0	0.062	-4.01	0.0804686
	C17 H33 N4 O3 P	372.227	12.768	512182	0	0	0	1.297	0.37	0.0860638
(9S_10S)-9_10-Dihydroxyoctadecanoate	C18 H36 O4	316.261	10.736	251785	11	0	0	0.346	-1.53	1.0499e-05
	C7 H23 N10 O3 P	326.169	1.199	234971	0	0	0	0.591	-0.76	0.0126828
[Similar to: N'2-(2,2,2-Trifluoroacetyl)-1H-pyrrole-2-carbohydrazide; ΔMass: -6.9444 Da]	C3 H4 N2 O10	227.986	0.876	833430	0	1	0	2.288	1.19	0.00634237
	C75 H99 N10 O15 P	1410.7	6.658	255107	0	0	0	0.262	-1.93	0.000433189
	C9 H25 N4 O5 P	300.156	10.128	368179	0	0	0	1.196	0.26	0.00824189
	C5 H12 N O8 P	245.03	0.785	220876	0	0	0	1.23	0.3	0.875124
Docosatetraenoic acid	C22 H36 O2	332.273	12.415	225476	7	0	0	3.149	1.65	0.000274804
3-[(Z)-(Hydroxy{(2R,3R)-3-[hydroxy(imino)methyl]-2-oxiranyl}methylene)amino]-L-alanine	C7 H11 N3 O5	217.07	4.119	1.39394e+06	3	1	0	0.651	-0.62	0.714788
(2-Hydroxy-2-oxido-1,3,2-dioxaphospholan-4-yl)methyl (9Z,12Z)-9,12-octadecadienoate	C21 H37 O6 P	416.233	10.904	266255	1	24	0	0.296	-1.75	1e-15
3-Dehydroteasterone	C28 H46 O4	446.339	12.272	266610	6	0	0	0.967	-0.05	0.317589
Pipecolic acid	C6 H11 N O2	129.079	1.409	283357	18	43	1	1.512	0.6	0.0908236
Aminoimidazoleribotide	C8 H14 N3 O7 P	295.058	0.748	685579	1	0	0	0.286	-1.8	0.00258825
	C4 H9 N8 O4 P	264.048	1.166	507324	0	0	0	1.309	0.39	0.948957
	C26 H57 N2 O13 P	636.357	6.623	2.81854e+06	0	0	0	0.596	-0.75	0.554445
	C2 H2 N4 O6 S	209.969	0.732	1.0691e+06	0	0	0	0.688	-0.54	0.227939
	C5 H4 O5	144.006	1.541	220131	0	0	0	1.259	0.33	0.435194
1-Methyluricacid	C6 H6 N4 O3	182.044	1.561	247737	4	0	0	0.953	-0.07	0.325432
bolmantalate	C29 H40 O3	436.296	11.18	718937	1	0	0	1.641	0.71	0.311204
(3aS,4R,6aR)-2-Oxohexahydro-1H-thieno[3,4-d]imidazole-4-carboxylic acid	C6 H8 N2 O3 S	188.026	0.795	286567	1	2	0	1.337	0.42	0.193204
2-(alpha-D-Mannosyl)-3-phosphoglycerate	C9 H17 O12 P	348.047	0.843	253802	6	0	0	1.173	0.23	0.231736
	C26 H20 N4 O4	452.15	9.313	214374	0	0	0	0.38	-1.39	0.26662
[Similar to: Oleic acid; ΔMass: -618.2928 Da]	C46 H81 N2 O13 P	900.549	11.204	320928	0	2	0	0.052	-4.26	3.57808e-09
[Similar to: Uridine; ΔMass: -35.9516 Da]	C7 H5 N8 O3 P	280.021	1.731	203572	0	8	0	1.397	0.48	0.201746
[Similar to: 10-Nitrooleate; ΔMass: -299.2887 Da]	C34 H70 N6 O2 S	626.53	12.258	298193	0	6	0	0.779	-0.36	0.0139834
L-2-Amino-3-oxobutanoicacid	C4 H7 N O3	117.042	0.768	250411	6	33	0	1.001	0	0.425312
crufomate	C12 H19 Cl N O3 P	291.078	1.722	527794	5	0	0	1.04	0.06	0.970308
	C28 H39 N O8 S	549.239	10.428	296835	0	0	0	3.553	1.83	0.126152
2_3-Dimethylmaleate	C6 H8 O4	144.042	0.805	490997	18	0	0	1.204	0.27	0.988595
Ramiprilat	C21 H28 N2 O5	388.202	9.362	966461	2	34	0	0.271	-1.88	0.166318
2-Oxovalericacid	C5 H8 O3	116.047	0.972	377421	10	30	0	0.843	-0.25	0.958719
[Similar to: D-Glucosyl-beta-1,1-N-palmitoyl-D-erythro-sphingosine; ΔMass: 111.0515 Da]	C38 H68 O4	588.513	12.988	308221	0	10	0	0.463	-1.11	1.0505e-05
1-arachidonoyl-sn-glycero-3-phosphoethanolamine	C25 H44 N O7 P	501.285	9.683	211662	4	0	0	1.579	0.66	0.185696
	C6 H N3 O10	274.967	3.612	236665	0	0	0	0.303	-1.72	0.0654431
	C30 H36 N O10 P S	633.179	12.645	209332	0	0	0	0.53	-0.92	0.170468
	C22 H8 N9 O2 P S	493.027	4.3	254941	0	0	0	2.846	1.51	0.948939
	C29 H67 N8 O5 P S	670.466	14.353	238493	0	0	0	0.933	-0.1	0.36299
[Similar to: Stearic acid; ΔMass: -457.3413 Da]	C44 H79 N5 O4	741.613	13.005	322417	0	9	0	0.634	-0.66	0.00357893
	C18 H26 O8	370.163	4.192	255899	0	0	0	0.766	-0.39	0.137967
[Similar to: 3-[2-(2,3-Dihydroxy-5,6,8a-trimethyloctahydro-2H-spiro[naphthalene-1,2'-oxiran]-5-yl)ethyl]-5-hydroxy-2(5H)-furanone; ΔMass: 43.9866 Da]	C16 H34 O4 S	322.218	12.041	371953	0	10	0	0.871	-0.2	0.431434
	C22 H44 N10 O9	592.331	6.459	4.52451e+06	0	0	0	0.297	-1.75	0.357068
	C7 H18 N O7 P	259.082	0.838	7.80325e+06	0	0	0	0.076	-3.72	1.09936e-10
[Similar to: (2S,3S)-2-{[(2E)-3-(3,4-Dihydroxyphenyl)-2-propenoyl]oxy}-3,4-dihydroxy-2-methylbutanoic acid; ΔMass: -1.0890 Da]	C12 H27 N O8	313.174	1.282	215489	0	29	0	0.929	-0.11	0.879693
	C15 H38 N9 O4 P	439.277	11.279	218026	0	0	0	0.112	-3.15	6.51953e-11
	C10 H15 N2 O14 P	418.027	0.639	287161	0	0	0	0.94	-0.09	0.836441
	C17 H33 O3 P	316.217	12.199	658428	0	0	0	0.697	-0.52	0.000225808
N-[(2S)-2-Hydroxypropanoyl]methionine	C8 H15 N O4 S	221.072	1.787	210386	1	0	0	1.165	0.22	0.142571
[Similar to: DL-β-Leucine; ΔMass: -131.0944 Da]	C12 H26 N2 O4	262.189	1.288	619918	0	7	0	0.856	-0.22	0.997329
	C3 H3 N6 O4 P S	249.968	3.402	233339	0	0	0	1.549	0.63	0.68566
	C32 H71 N9 O S	629.549	12.462	257669	0	0	0	0.745	-0.43	0.000193801
[Similar to: D-Mannose 6-phosphate; ΔMass: -230.0187 Da]	C6 H19 N8 O14 P S	490.048	0.626	325718	0	6	0	1.658	0.73	0.674418
	C27 H46 N5 O5 P	551.322	11.779	410974	0	0	0	0.897	-0.16	0.636313
	C24 H44 O2	364.334	13.463	425422	0	0	0	0.99	-0.01	0.888758
	C5 H14 N O15 P	359.01	0.633	594843	0	0	0	1.09	0.12	0.981071
(4R)-5-Hydroxy-L-leucine	C6 H13 N O3	147.089	0.789	206846	9	16	0	0.608	-0.72	0.00025269
Silandrone	C22 H36 O2 Si	360.25	12.08	220434	1	0	0	1.689	0.76	0.00317871
[Similar to: 2,2-Methylenebis(4-ethyl-6-tert-butylphenol); ΔMass: -31.8983 Da]	C16 H33 O7 P S	400.17	8.223	254996	0	3	0	1.05	0.07	0.755916
	C44 H66 N4	650.531	12.839	780603	0	0	0	0.673	-0.57	0.993619
	C13 H22	178.172	11.142	2.39735e+06	0	0	0	1.259	0.33	0.0483086
	C23 H50 N7 O4 P	519.369	13.494	296522	0	0	0	1.288	0.37	0.365739
	C40 H79 N10 O9 P	874.581	12.16	228392	0	0	0	0.761	-0.39	0.742044
	C24 H59 N10 O9 P	662.422	6.022	353348	0	0	0	0.763	-0.39	0.0148118
[Similar to: Oleoyl-L-α-lysophosphatidic acid; ΔMass: -88.0350 Da]	C18 H41 N10 O6 P	524.294	11.118	1.55863e+06	0	83	0	0.691	-0.53	0.246911
[Similar to: Diethyl 1-(2-phenyl-2H-chromen-4-yl)hydrazine-1,2-dicarboxylate; ΔMass: 69.1062 Da]	C11 H12 N3 O6 P	313.047	0.839	540769	0	7	0	0.622	-0.68	0.0108908
	C46 H81 N2 O3 P	740.601	12.92	254967	0	0	0	0.681	-0.55	0.000929382
	C13 H11 N7 O6	361.079	3.346	374633	0	0	0	0.527	-0.92	0.835315
2-O-ETHYL ASCORBIC ACID	C8 H12 O6	204.064	0.71	1.40647e+06	3	32	0	0.343	-1.55	4.11812e-09
	C31 H48 N6 O2 S	568.357	12.323	273016	0	0	0	0.895	-0.16	0.30269
[Similar to: Glycerophospho-N-palmitoyl ethanolamine; ΔMass: -74.0266 Da]	C19 H46 N9 O4 P S	527.312	11.656	271379	0	29	0	0.488	-1.03	0.574652
	C2 H8 N3 O3 P S	185.003	0.694	545560	0	0	0	0.955	-0.07	0.670527
3-Indolepropionicacid	C11 H11 N O2	189.079	7.402	1.32961e+06	6	0	0	1.25	0.32	0.165004
	C21 H44 O13	504.278	6.077	8.47135e+06	0	0	0	0.284	-1.82	0.422128
	C10 H20 N10 O	296.182	10.581	2.20028e+06	0	0	0	1.084	0.12	0.81095
	C5 H10 N O4 P	179.034	8.042	221779	0	0	0	0.845	-0.24	0.401212
1,5-Anhydro-1-(4,5-dihydroxy-2-methyl-10-oxo-9,10-dihydro-9-anthracenyl)hexitol	C21 H22 O8	402.13	9.88	233920	9	40	0	1.554	0.64	0.901332
	C15 H39 N10 O3 P	438.293	12.45	614745	0	0	0	0.742	-0.43	0.406675
	C H3 N6 O7 P	241.98	0.837	509347	0	0	0	3.765	1.91	0.000441895
	C16 H37 N2 O8 P	416.227	5.801	296601	0	0	0	0.799	-0.32	0.719546
(3'Z)-3',4'-Didehydro-beta,psi-caroten-4-one	C40 H52 O	548.403	13.253	713923	1	0	0	2.615	1.39	0.541332
	C9 H11 N10 O P S	338.058	4.131	205598	0	0	0	0.773	-0.37	0.77369
	C5 H11 O6 P	198.029	0.733	425244	0	0	0	0.936	-0.09	0.126825
THIORIDAZINE	C21 H26 N2 S2	370.154	4.644	311644	1	0	0	1.047	0.07	0.969157
Fomepizole	C4 H6 N2	82.0529	0.798	258772	5	20	0	1.225	0.29	0.257823
	C31 H57 N3 O13 S	711.359	7.058	388182	0	0	0	0.8	-0.32	0.0569086
N-acetyl-DL-cysteine	C5 H9 N O3 S	163.03	0.824	289057	3	0	0	1.404	0.49	0.00677557
	C20 H30 N6 O6	450.223	5.797	2.46707e+06	0	0	0	0.841	-0.25	0.929076
D-Xylulosonic acid	C5 H8 O6	164.032	0.731	315483	1	0	0	0.497	-1.01	0.284017
1-hexadecanoyl-sn-glycero-3-phosphoethanolamine	C21 H44 N O7 P	453.284	11.896	241685	2	0	0	0.388	-1.36	0.870495
[Similar to: Chloramphenicol; ΔMass: 123.8869 Da]	C11 H18 O3	198.125	7.246	322504	0	2	0	0.828	-0.27	0.0198928
	C22 H40 N6 O2 S	452.294	11.36	411010	0	0	0	0.128	-2.96	0.00464388
	C18 H42 N6 O5 S	454.293	10.439	231846	0	0	0	1.643	0.72	0.631811
[Similar to: Milbemectin A3; ΔMass: 18.0134 Da]	C18 H43 N10 O3 P S	510.295	11.178	235413	0	1	0	0.341	-1.55	0.0131132
	C28 H55 N4 O12 P	670.355	6.793	321140	0	0	0	0.978	-0.03	0.948493
tenivastatin	C25 H40 O6	436.282	10.489	731306	1	0	0	1.419	0.5	0.496587
[Similar to: Arachidonic acid; ΔMass: -304.2403 Da]	C40 H64 O4	608.48	12.297	3.98464e+06	0	4	0	0.884	-0.18	0.4118
[Similar to: Sorbitan monostearate; ΔMass: -186.2171 Da]	C30 H68 N10 O3	616.547	13.097	302027	0	6	0	0.53	-0.92	0.19377
	C14 H28 N10 O5	416.226	5.57	4.18044e+06	0	0	0	0.468	-1.1	0.517635
Furagin	C10 H8 N4 O5	264.048	1.727	220768	1	7	0	1.261	0.33	0.75111
Gemcitabine elaidate	C27 H43 F2 N3 O5	527.315	11.653	259085	1	29	0	0.482	-1.05	0.580755
{2,3-Bis[(E)-2-(1,3-benzodioxol-5-yl)vinyl]-4-(1-piperidinylcarbonyl)cyclobutyl}(1-pyrrolidinyl)methanone	C33 H36 N2 O6	556.26	4.91	479481	1	0	0	0.09	-3.48	1.60665e-07
	C37 H46 N4 O3 S	626.328	6.64	707410	0	0	0	0.687	-0.54	0.877585
	C36 H50 N9 O5 P S	751.339	5.891	225177	0	0	0	0.854	-0.23	0.836394
Methyl (3S,4S,21R)-14-ethyl-13-formyl-4,8,18-trimethyl-20-oxo-3-(3-oxo-3-{[(2E,7R,11R)-3,7,11,15-tetramethyl-2-hexadecen-1-yl]oxy}propyl)-9-vinyl-21-phorbinecarboxylate	C55 H72 N4 O6	884.541	13.48	314649	12	0	0	1.108	0.15	0.814467
[Similar to: Thymidine 5'-monophosphate; ΔMass: -180.2324 Da]	C18 H43 N6 O8 P	502.289	11.588	331430	0	38	0	0.356	-1.49	0.0389667
belfosdil	C27 H50 O7 P2	548.305	6.309	6.2484e+06	1	0	0	1.586	0.67	0.997256
	C7 H18 N6 O4	250.139	9.533	362531	0	0	0	0.509	-0.97	0.000923862
[Similar to: Cefuroxime; ΔMass: 216.0208 Da]	C2 H8 N8 O2 S	208.048	4.012	423150	0	1	0	1.102	0.14	0.975759
[Similar to: Glycoursodeoxycholic acid; ΔMass: -449.3131 Da]	C43 H91 N6 O9 P S	898.627	10.413	2.88742e+06	0	50	0	1.737	0.8	0.169043
	C23 H46 N6 O9 S	582.302	6.458	1.16755e+06	0	0	0	0.308	-1.7	0.67508
Thiomorpholine3-carboxylate	C5 H9 N O2 S	147.035	1.275	230707	1	15	0	1.112	0.15	0.0385568
[Similar to: 1-O-[(2α,3β,5ξ,9ξ,18ξ,19α)-2,3,19,23-Tetrahydroxy-28-oxoolean-12-en-28-yl]-β-D-glucopyranose; ΔMass: 320.2353 Da]	C13 H18 N10 O2	346.163	7.918	211986	0	62	0	0.317	-1.66	0.00250095
[Similar to: Glycerophospho-N-palmitoyl ethanolamine; ΔMass: -72.0197 Da]	C24 H48 N O9 P	525.305	12.199	584963	0	66	0	0.786	-0.35	0.608206
	C13 H33 N5 O3	307.259	12.985	492878	0	0	0	1.349	0.43	0.51079
	C35 H76 N10 O9	780.577	13.771	203315	0	0	0	1.169	0.23	0.960306
2-(Hydroxymethyl)-1-methyl-3,4,5-piperidinetriol	C7 H15 N O4	177.1	1.295	377861	2	0	0	0.454	-1.14	5.79999e-05
	C35 H64 O13 S	724.41	6.931	608255	0	0	0	0.607	-0.72	0.863266
	C3 H7 N8 O9 P S	361.978	0.697	218070	0	0	0	0.449	-1.16	0.932128
	C25 H43 O8 P	502.268	11.133	444960	0	0	0	0.281	-1.83	0.000145441
[Similar to: (S)-(-)-2-[(Phenylamino)carbonyloxy] propionic acid; ΔMass: 7.0679 Da]	C3 H3 N6 O3 P	202.001	1.185	218720	0	29	0	0.498	-1.01	0.921591
N-Acetylaspartylglutamicacid	C11 H16 N2 O8	304.091	3.113	237445	4	4	0	0.831	-0.27	0.647212
	C12 H18 O5 S	274.087	5.422	2.14058e+06	0	0	0	0.14	-2.83	0.657492
	C32 H73 N9 O S	631.565	13.2	1.39626e+06	0	0	0	0.537	-0.9	0.00170883
	C22 H41 O6 P	432.264	10.842	833487	0	0	0	0.11	-3.18	0.0192115
beta-Aspartylaspartic acid	C8 H12 N2 O7	248.064	0.697	212393	2	26	0	2.328	1.22	0.000303355
	C13 H31 N4 O2 P S	338.192	10.32	289052	0	0	0	1.33	0.41	0.122433
	C16 H11 N7 O10 S	493.028	4.246	254941	0	0	0	3.181	1.67	0.915286
	C7 H18 N O7 P	259.082	1.437	585134	0	0	0	0.928	-0.11	0.998937
	C32 H67 N5 O5	601.511	14.461	420003	0	0	0	0.68	-0.56	1.59424e-06
[Similar to: DL-Tryptophan; ΔMass: -67.9873 Da]	C7 H17 N2 O7 P	272.077	4.065	332706	0	14	0	1.288	0.36	0.083342
Threonylserine	C7 H14 N2 O5	206.09	0.74	230180	4	0	0	1	0	0.410822
[Similar to: 9-Nitrooleate; ΔMass: 47.0702 Da]	C13 H28 O4 S	280.171	10.163	236876	0	6	0	1.387	0.47	0.697214
	C39 H65 N2 O11 P	768.436	7.061	215673	0	0	0	1.071	0.1	0.998907
2-Methyl-2-thiazoline	C4 H7 N S	101.03	1.148	228215	1	32	0	1.525	0.61	2.60352e-05
2-Hydroxy-4-oxohenicosyl acetate	C23 H44 O4	384.324	13.279	325213	3	0	0	0.446	-1.17	0.378349
(R)-Lactate	C3 H6 O3	90.0321	0.768	1.04704e+06	13	0	0	0.567	-0.82	9.3802e-05
1-Salicylateglucuronide	C13 H14 O9	314.065	4.129	459137	4	0	0	1.85	0.89	0.0375804
	C26 H20 N8 O9	588.133	2.9	277345	0	0	0	0.498	-1.01	0.932981
1-hexadecanoyl-2-[(11Z)-octadec-9-enoyl]-sn-glycero-3-phospho-(1'-sn-glycerol)	C40 H77 O10 P	748.524	14.384	449555	7	0	0	0.847	-0.24	0.0801802
	C35 H11 N3 O S	521.062	0.642	221461	0	0	0	1.156	0.21	0.79231
	C25 H56 N6 O15	680.383	6.792	1.50077e+06	0	0	0	0.291	-1.78	0.791732
1,3-Dihydroxy-2-propanyl (11Z)-11-octadecenoate	C21 H40 O4	356.292	12.819	313012	6	2	0	0.418	-1.26	0.026065
[Similar to: Bacitracin A; ΔMass: 746.3684 Da]	C28 H54 N9 O8 P	675.381	7.273	209720	0	2	0	0.341	-1.55	4.08788e-06
(2E,4E)-4-Imino-3-sulfanyl-2-(sulfanylmethylene)-3,4-dihydro-2H-pyrrol-5-ol	C5 H6 N2 O S2	173.992	0.743	472309	2	0	0	1.13	0.18	0.806361
	C8 H11 N8 O6 P	346.055	3.779	455697	0	0	0	0.576	-0.79	0.944921
	C23 H44 N9 O4 P S	573.3	10.742	226942	0	0	0	0.234	-2.09	1.19604e-06
Glycerol laurate	C15 H30 O4	274.214	12.069	276445	5	2	0	0.251	-1.99	0.000220065
N-Acetyl-L-glutamate5-semialdehyde	C7 H11 N O4	173.069	0.845	1.0342e+06	5	32	0	1.768	0.82	0.0647774
	C64 H90 N9 O16 P S	1303.6	5.536	591215	0	0	0	0.623	-0.68	0.0324534
[Similar to: L-Glutamic acid; ΔMass: -97.9767 Da]	C5 H12 N O8 P	245.03	0.665	599900	0	7	0	1.434	0.52	0.0288694
[Similar to: 6α-Prostaglandin I1; ΔMass: -30.0104 Da]	C16 H33 N8 O P	384.251	9.51	1.59115e+06	0	8	0	0.117	-3.1	0.402945
3_4-Dihydroxy-2-butanone4-phosphate	C4 H9 O6 P	184.014	0.813	2.8559e+06	1	0	0	0.703	-0.51	0.301943
alpha-D-Xylose1-phosphate	C5 H11 O8 P	230.019	0.846	2.44604e+06	20	0	0	1.092	0.13	0.940559
[Similar to: 9-Nitrooleate; ΔMass: -59.0225 Da]	C17 H34 N6 O4	386.263	12.215	840827	0	5	0	0.805	-0.31	0.024178
(7Z,17Z,21R)-27-Amino-24-hydroxy-24-oxido-19,23,25-trioxa-24lambda~5~-phosphaheptacosa-7,17-dien-21-yl (5Z,8Z,11Z,14Z,17Z)-5,8,11,14,17-icosapentaenoate	C43 H74 N O7 P	747.521	14.069	219555	6	0	0	0.815	-0.3	0.0583809
	C13 H15 N4 O5 P S	370.05	0.778	200298	0	0	0	0.61	-0.71	0.404033
[Similar to: Threonine; ΔMass: -67.9872 Da]	C11 H9 N S	187.045	1.877	210633	0	8	0	3.111	1.64	0.637352
	C12 H19 N O7	289.115	1.525	210830	0	0	0	1.035	0.05	0.791223
	C18 H31 N2 O4 P	370.201	5.257	226994	0	0	0	0.869	-0.2	0.776931
	C15 H29 N3 O4	315.216	7.166	211058	0	0	0	0.463	-1.11	0.0817384
	C40 H77 N O9	715.56	13.789	211197	0	0	0	0.541	-0.89	0.00106489
	C17 H22 N10 O12	558.143	2.973	235026	0	0	0	1.009	0.01	0.82438
Cyclohexanecarboxylic acid	C7 H12 O2	128.084	9.925	212815	29	0	0	0.975	-0.04	0.834021
[Similar to: Sorbitan monopalmitate; ΔMass: -200.2322 Da]	C36 H74 O4 S	602.53	12.973	258923	0	10	0	0.365	-1.45	2.27197e-05
(R)-4-Dehydropantoate	C6 H10 O4	146.058	5.146	228790	23	0	0	0.939	-0.09	0.0412898
	C23 H21 N10 O15 P	708.095	2.605	474793	0	0	0	0.553	-0.85	0.0271493
	C14 H10 N5 P S	311.04	4.003	213270	0	0	0	0.738	-0.44	0.990614
[Similar to: Glycerophospho-N-palmitoyl ethanolamine; ΔMass: -126.0678 Da]	C24 H50 N7 O7 P	579.353	12.057	213517	0	90	0	0.399	-1.33	0.124437
	C52 H78 N3 O4 P S	871.548	10.32	213991	0	0	0	1.328	0.41	0.909201
[Similar to: 4-Dodecylbenzenesulfonic acid; ΔMass: -14.0153 Da]	C19 H32 O3 S	340.207	12.061	531175	0	119	0	1.18	0.24	0.174368
N-Nonanoylglycine	C11 H21 N O3	215.152	7.87	214491	2	0	0	0.498	-1.01	0.00743606
[Similar to: Xylitol; ΔMass: -234.0738 Da]	C9 H23 N8 O7 P	386.142	0.762	326830	0	36	0	0.995	-0.01	0.416337
	C18 H38 N8 O8	494.281	10.972	215277	0	0	0	0.068	-3.89	3.08512e-09
	C7 H10 O12 S	317.988	0.709	210459	0	0	0	1.025	0.04	0.94354
[Similar to: Deoxycholic acid; ΔMass: -46.0052 Da]	C26 H38 N4 O2	438.298	10.345	222997	0	1	0	1.416	0.5	0.547298
	C40 H62 O4	606.462	12.2	210251	0	0	0	0.801	-0.32	0.632871
	C90 H110 O18 S	1510.73	7.996	275679	0	0	0	0.42	-1.25	0.000101674
[Similar to: 14(Z)-Eicosenoic acid; ΔMass: -346.2902 Da]	C40 H80 O4 S	656.577	12.824	204095	0	1	0	0.567	-0.82	0.0589009
[Similar to: 3-{3-[3,4-Dihydroxy-5-(6-oxo-1,6-dihydro-9H-purin-9-yl)tetrahydro-2-furanyl]propanoyl}benzoic acid; ΔMass: 242.0829 Da]	C3 H4 N6 O3	172.035	1.463	204109	0	12	0	1.035	0.05	0.790453
3-Fluorobenzaldehyde	C7 H5 F O	124.032	0.697	204333	1	2	0	2.475	1.31	0.000290242
9-Oxohexadecanoic acid	C16 H30 O3	270.219	11.461	205055	5	0	0	1.04	0.06	0.134203
(2R)-1-[(Hydroxy{[(1s,3R)-2,3,4,5,6-pentahydroxycyclohexyl]oxy}phosphoryl)oxy]-3-(palmitoyloxy)-2-propanyl (5Z,8Z,11Z)-5,8,11-icosatrienoate	C45 H81 O13 P	860.541	13.315	254429	4	0	0	0.675	-0.57	0.284774
	C24 H53 N6 O10 P	616.355	6.263	205740	0	0	0	0.221	-2.18	5.61605e-07
	C72 H102 N9 O17 P S	1427.69	9.659	240659	0	0	0	0.813	-0.3	0.646729
ubiquinol-7	C44 H68 O4	660.515	12.082	207255	1	6	0	1.516	0.6	0.0351008
(6aS_11aS)-3_6a_9-Trihydroxypterocarpan	C15 H12 O5	272.068	0.74	228054	31	10	0	1.482	0.57	0.0141671
[Similar to: 6-Aminonicotinic acid; ΔMass: -178.0478 Da]	C12 H16 N2 O8	316.091	3.238	207769	0	29	0	1.199	0.26	0.580814
[ST(2:0)]androstan-3beta_17beta-diol	C19 H32 O2	292.24	12.082	529911	14	0	0	0.521	-0.94	3.59924e-05
[Similar to: L-Glutamic acid; ΔMass: -203.0790 Da]	C13 H22 N2 O9	350.132	0.8	207956	0	21	0	1.526	0.61	0.126518
Benzetimide	C23 H26 N2 O2	362.199	12.121	208113	3	0	0	1.312	0.39	0.135773
Uridine 5'-diphosphate (UDP)	C9 H14 N2 O12 P2	404.002	1.179	211006	2	32	1	0.413	-1.27	0.948663
S-Acetyldihydrolipoamide	C10 H19 N O2 S2	249.086	4.724	209229	2	22	0	5.711	2.51	3.74912e-06
[Similar to: 2-[(1,3-Benzodioxol-5-ylmethyl)amino]-1-(3-nitrophenyl)ethan-1-ol; ΔMass: 52.0787 Da]	C7 H5 N8 O2 P	264.027	1.537	1.80895e+06	0	20	0	0.85	-0.23	0.690865
	C32 H62 N7 O15 P	815.402	4.365	231500	0	0	0	2.922	1.55	4.71146e-05
[Similar to: Sorbitan monooleate; ΔMass: -311.2830 Da]	C44 H77 N5 O4	739.597	12.921	301843	0	3	0	0.731	-0.45	0.00576404
(9S_10S)-10-Hydroxy-9-(phosphonooxy)octadecanoate	C18 H37 O7 P	396.227	12.079	207774	3	0	0	2.392	1.26	0.00017459
	C37 H78 N9 P	679.612	13.526	215949	0	0	0	0.78	-0.36	0.142787
Sofalcone	C27 H30 O6	450.204	5.578	216096	1	15	0	0.779	-0.36	0.435619
	C45 H89 O17 P	932.587	12.013	216177	0	0	0	0.169	-2.57	0.000140229
thr-asp	C8 H14 N2 O6	234.085	0.825	340062	3	32	0	1.253	0.33	0.00309154
1-octadecanoyl-2-(4Z,7Z,10Z,13Z,16Z,19Z-docosahexaenoyl)-sn-glycero-3-phosphoethanolamine	C45 H78 N O8 P	791.547	14.935	272438	26	1	0	1.327	0.41	0.52981
	C13 H16 N O7 P	329.066	0.801	223393	0	0	0	1.177	0.23	0.804153
L-Cysteinylglycine disulfide	C8 H15 N3 O5 S2	297.046	0.91	356688	1	0	0	1.012	0.02	0.565487
[Similar to: L-Serine; ΔMass: -244.0693 Da]	C13 H15 N7 O5	349.112	1.629	230109	0	4	0	1.05	0.07	0.993863
(2Z)-2-(3-Allyl-4-oxo-1,3-thiazolidin-2-ylidene)-N-methylhydrazinecarbothioamide	C8 H12 N4 O S2	244.046	0.756	297271	1	0	0	1.085	0.12	0.955019
	C24 H51 N8 O8 P	610.358	6.611	225026	0	0	0	0.999	0	0.9542
Creatinine	C4 H7 N3 O	113.059	1.205	237342	2	64	0	0.93	-0.1	0.98577
[Similar to: Xanthurenic acid; ΔMass: -0.0983 Da]	C7 H19 N5 S	205.136	9.589	223019	0	5	0	1.148	0.2	0.974544
[Similar to: Bacitracin A; ΔMass: 159.1595 Da]	C59 H91 N8 O18 P S	1262.59	6.835	227574	0	1	0	0.203	-2.3	0.0357498
[Similar to: R-Palmitoyl-(2-methyl) ethanolamide; ΔMass: -284.2352 Da]	C31 H68 N9 P	597.533	14.767	228246	0	2	0	0.308	-1.7	1e-15
	C6 H7 N O6	189.028	0.807	228592	0	0	0	0.797	-0.33	0.0348716
[Similar to: Glycerophospho-N-palmitoyl ethanolamine; ΔMass: -102.9944 Da]	C28 H45 O9 P	556.28	10.579	361417	0	6	0	0.679	-0.56	0.0743637
Nocodazole	C14 H11 N3 O3 S	301.054	2.765	280217	1	2	0	0.792	-0.34	0.757563
[Similar to: Prostaglandin E2 ; ΔMass: -67.9874 Da]	C19 H28 N6 O5	420.212	9.368	228808	0	4	0	0.447	-1.16	0.216769
N-{(2S,3R,4E)-3-Hydroxy-1-[(3-O-sulfo-beta-D-threo-hexopyranosyl)oxy]-4-octadecen-2-yl}hexadecanamide	C40 H77 N O11 S	779.521	12.572	228881	1	0	0	0.089	-3.5	8.61788e-12
[Similar to: Uric acid; ΔMass: -57.9585 Da]	C5 H7 O8 P	225.987	1.195	229019	0	1	0	1.314	0.39	0.90832
[Similar to: 11(Z),14(Z)-Eicosadienoic acid; ΔMass: 40.1066 Da]	C11 H20 N6 O2	268.165	11.513	229436	0	4	0	0.595	-0.75	0.0708621
Portulacaxanthin I	C14 H16 N2 O7	324.096	4.619	227940	1	19	0	0.781	-0.36	0.222396
	C22 H49 N6 O5 P	508.353	12.191	204076	0	0	0	0.121	-3.05	1e-15
[Similar to: β-D-Glucopyranuronic acid; ΔMass: -679.6478 Da]	C48 H96 N3 O8 P	873.69	14.752	222815	0	35	0	1.085	0.12	0.33238
	C2 H4 N2 O10 S	247.958	2.154	948893	0	0	0	0.324	-1.62	0.392735
[Similar to: Arachidonic acid; ΔMass: -332.2745 Da]	C42 H68 O4	636.515	12.211	227866	0	6	0	1.143	0.19	0.539468
(1R,2S,3S,4S,5S,6R)-2-Amino-3,4,6-trihydroxy-5-(methylamino)cyclohexyl (5R)-2-amino-5-[(1S)-1-aminoethyl]-2-deoxy-alpha-D-xylopyranoside	C14 H30 N4 O7	366.213	12.084	216798	1	0	0	0.687	-0.54	0.691536
	C15 H33 O11 P S	452.15	9.371	216960	0	0	0	0.96	-0.06	0.442239
	C5 H18 N9 O P	251.137	0.782	217116	0	0	0	0.606	-0.72	0.0318408
	C17 H33 O17 P	540.145	0.825	217140	0	0	0	0.186	-2.43	0.0754481
	C21 H48 N9 O9 P	601.331	11.406	5.15807e+06	0	0	0	0.464	-1.11	0.0017386
Methyl 11-(6-oxabicyclo[3.1.0]hex-2-yl)undecanoate	C17 H30 O3	282.219	10.801	217758	1	5	0	0.88	-0.18	0.665074
[Similar to: Bilirubin; ΔMass: 270.1368 Da]	C17 H18 N2 O4	314.127	8.95	217779	0	1	0	0.57	-0.81	7.69004e-05
[Similar to: Adenosine 5'-phosphosulfate; ΔMass: -47.2543 Da]	C24 H43 O7 P	474.274	10.843	222559	0	38	0	0.465	-1.1	0.025576
	C30 H63 N3 O3 S	545.457	13.609	461154	0	0	0	0.62	-0.69	0.000274547
	C15 H9 N S	235.045	0.988	218527	0	0	0	1.313	0.39	0.0142298
(7Z,9Z,12Z,15Z,18Z,21Z)-7,9,12,15,18,21-Tetracosahexaenoic acid	C24 H36 O2	356.271	12.342	218573	3	2	0	4.482	2.16	1.49081e-06
Glycyl-L-leucine	C8 H16 N2 O3	188.116	1.874	218955	12	0	1	1.818	0.86	0.25635
	C8 H13 N2 O7 P	280.046	3.362	231422	0	0	0	0.696	-0.52	0.991862
	C29 H56 N O6 P	545.384	12.925	219926	0	0	0	2.009	1.01	0.645846
D-Arginine	C6 H14 N4 O2	174.111	0.712	932227	3	0	0	0.538	-0.89	0.0098158
Binapacryl	C15 H18 N2 O6	322.118	7.377	221321	1	0	0	1.123	0.17	0.141484
	C8 H2 N5 O P S	246.972	3.286	221362	0	0	0	0.444	-1.17	0.0163682
[Similar to: Cyclic ADP-ribose; ΔMass: -416.1300 Da]	C47 H36 N5 O16 P	957.191	4.135	218429	0	87	0	1.06	0.08	0.983545
	C19 H5 N S	279.013	4.003	204064	0	0	0	5.842	2.55	0.55431
Flutamide	C11 H11 F3 N2 O3	276.072	2.617	209358	1	22	0	7.777	2.96	8.82072e-13
	C6 H17 N10 O4 P	324.117	0.826	202956	0	0	0	1.267	0.34	0.0030678
	C38 H80 N9 P	693.627	14.916	309624	0	0	0	0.647	-0.63	0.509281
	C8 H7 N2 O4 P	226.015	0.737	205680	0	0	0	1.972	0.98	0.0112393
	C20 H45 N2 O11 P	520.278	11.358	455723	0	0	0	0.258	-1.96	0.0238455
[Similar to: Chloramphenicol; ΔMass: 17.9457 Da]	C9 H12 N4 O8	304.067	1.739	413632	0	16	0	1.376	0.46	0.156639
	C7 H9 N10 O3 P S	344.033	1.192	393469	0	0	0	0.799	-0.32	0.374852
[Similar to: 3-{3-[3,4-Dihydroxy-5-(6-oxo-1,6-dihydro-9H-purin-9-yl)tetrahydro-2-furanyl]propanoyl}benzoic acid; ΔMass: 98.0773 Da]	C6 H13 N4 O9 P	316.04	1.544	223734	0	24	0	0.846	-0.24	0.583634
NIMAZONE	C11 H9 Cl N4 O	248.046	0.826	253833	1	0	0	1.262	0.34	0.77006
PG(18:1(11Z)/22:6(4Z,7Z,10Z,13Z,16Z,19Z))	C46 H77 O10 P	820.525	12.401	202121	6	1	0	1.045	0.06	0.332094
(2-Hydroxy-2-oxido-1,3,2-dioxaphospholan-4-yl)methyl stearate	C21 H41 O6 P	420.264	11.318	2.56303e+06	1	70	0	0.041	-4.61	1.96619e-05
Tyrosyl-4-hydroxyproline	C14 H18 N2 O5	294.122	1.518	200933	10	38	0	1.024	0.03	0.537439
Sertraline	C17 H17 Cl2 N	305.074	3.132	227293	1	5	0	0.726	-0.46	0.119604
	C5 H12 N9 O3 P S	309.052	0.921	277509	0	0	0	0.746	-0.42	0.40039
	C18 H35 N8 O4 P	458.254	5.841	200796	0	0	0	1.023	0.03	0.77305
(2R_3S)-2_3-Dimethylmalate	C6 H10 O5	162.053	0.779	631382	36	0	0	1.347	0.43	0.050474
2-Acrylamido-2-methyl-1-propane sulfonic acid	C7 H13 N O4 S	207.056	0.821	219013	4	1	0	0.914	-0.13	0.779351
	C29 H66 N10 O2	586.537	14.654	420121	0	0	0	0.375	-1.42	0.0249734
Pergolide	C19 H26 N2 S	314.182	10.309	379011	1	5	0	1.292	0.37	0.0496001
	C35 H66 N7 O14 P	839.439	7.394	221384	0	0	0	0.977	-0.03	0.654517
[Similar to: Glycerophospho-N-palmitoyl ethanolamine; ΔMass: -115.9894 Da]	C28 H44 N O9 P	569.275	10.594	378816	0	133	0	1.382	0.47	0.112799
[Similar to: 6-Thioinosine-phosphate; ΔMass: 68.0637 Da]	C5 H5 N4 O7 P S	295.961	3.512	254527	0	3	0	1.371	0.46	0.597194
[Similar to: D(-)-Amygdalin; ΔMass: -450.4649 Da]	C47 H86 N7 O8 P	907.623	13.789	214131	0	69	0	4.037	2.01	0.00464832
	C5 H4 O5	144.006	0.794	963015	0	0	0	1.778	0.83	0.629854
[STtrihydrox]3alpha_11beta_21-5alpha-trihydroxy-pregnane-20-one	C21 H34 O4	350.246	12.132	204342	13	4	0	0.976	-0.03	0.856938
	C16 H38 N9 O4 P	451.278	10.94	8.98244e+06	0	0	0	0.074	-3.76	0.000180943
	C16 H32 N2 O6	348.228	12.728	238195	0	0	0	0.921	-0.12	0.775351
(S)-1-Pyrroline-5-carboxylate	C5 H7 N O2	113.047	0.855	257329	9	0	0	1.203	0.27	0.215187
	C5 H9 O5 P S	211.99	0.842	213902	0	0	0	1.27	0.34	0.829727
2-Oxopropyl-CoM	C5 H10 O4 S2	198.002	4.291	1.23866e+06	1	0	0	1.009	0.01	0.768532
[Similar to: Ascorbyl palmitate; ΔMass: 222.2817 Da]	C9 H5 O P S	191.98	0.734	220127	0	7	0	1.062	0.09	0.882669
mebutamate	C10 H20 N2 O4	232.142	1.136	213454	6	0	0	1.196	0.26	0.286914
Nivral	C10 H18 N4 O4 S3	354.048	2.692	283876	1	0	0	0.535	-0.9	0.0834999
[Similar to: Adenosine 5'-phosphosulfate; ΔMass: -225.0844 Da]	C20 H25 N6 O17 P	652.104	3.498	2.14368e+06	0	35	0	1.136	0.18	0.999945
Nandrolone cypionate	C26 H38 O3	398.283	11.852	630592	1	0	0	0.274	-1.87	0.00359305
	C42 H68 N2	600.535	12.627	525297	0	0	0	0.54	-0.89	0.000491349
	C14 H34 N4 O S	306.246	12.188	934010	0	0	0	0.836	-0.26	0.289847
[Similar to: 3-{3-[3,4-Dihydroxy-5-(6-oxo-1,6-dihydro-9H-purin-9-yl)tetrahydro-2-furanyl]propanoyl}benzoic acid; ΔMass: 94.0316 Da]	C12 H12 N6 O5	320.086	1.64	1.51998e+06	0	13	0	1.153	0.21	0.658274
[Similar to: Uridine; ΔMass: -45.8741 Da]	C3 H3 N2 O12 P	289.944	3.5	239063	0	15	0	0.302	-1.73	0.000508888
	C8 H4 N O3 P	192.993	0.706	237717	0	0	0	1.141	0.19	0.154651
Mupirocin	C26 H44 O9	500.3	9.282	1.05082e+06	1	0	0	1.214	0.28	0.762465
Z-Arg-Arg-NHMec	C30 H39 N9 O6	621.299	10.336	370594	2	0	0	1.16	0.21	0.989782
	C29 H62 N7 O2 P	571.473	13.651	1.17204e+06	0	0	0	0.521	-0.94	2.21693e-06
3-[(7-Methoxy-1,3-benzodioxol-5-yl)methyl]-4-(3,4,5-trimethoxybenzyl)dihydro-2(3H)-furanone	C23 H26 O8	430.161	3.964	230393	5	42	0	0.835	-0.26	0.348509
[Similar to: 3-{3-[3,4-Dihydroxy-5-(6-oxo-1,6-dihydro-9H-purin-9-yl)tetrahydro-2-furanyl]propanoyl}benzoic acid; ΔMass: 166.0657 Da]	C6 H4 N10 O2	248.052	1.616	526799	0	29	0	2.257	1.17	1.91039e-08
N-Acetyl-DL-glutamic acid	C7 H11 N O5	189.064	0.798	388142	5	0	1	0.699	-0.52	0.00779147
4-[Amino(carboxy)methyl]-5-oxoproline	C7 H10 N2 O5	202.059	0.699	366147	1	0	0	1.944	0.96	0.000192814
	C43 H70 O4	650.53	12.638	254711	0	0	0	0.618	-0.7	0.0997285
[Similar to: Sorbitan monopalmitate; ΔMass: -138.2134 Da]	C30 H64 N6 O2	540.512	12.953	285234	0	8	0	0.236	-2.08	3.0854e-07
[Similar to: DL-Arginine; ΔMass: -67.8773 Da]	C H2 N6 O9	241.989	3.361	236347	0	41	0	0.824	-0.28	0.0461179
Estazolam	C16 H11 Cl N4	294.066	2.566	415556	1	8	0	0.213	-2.23	0.00835785
	C4 H11 O8 P	218.019	0.849	730318	0	0	0	1.398	0.48	0.0120648
5-Nonyl-2-oxotetrahydro-3-furancarboxylic acid	C14 H24 O4	256.167	9.918	205178	2	28	0	0.976	-0.04	0.830644
Streptomycin	C21 H39 N7 O12	581.263	6.667	200609	4	0	0	0.407	-1.3	1.465e-05
	C19 H24 O S	300.156	9.797	303483	0	0	0	1.14	0.19	0.999701
	C25 H46 N2 O8 S	534.296	10.347	201218	0	0	0	0.442	-1.18	0.0152938
Furosemide	C12 H11 Cl N2 O5 S	330.008	6.663	201345	1	0	0	0.984	-0.02	0.398807
Sunitinib	C22 H27 F N4 O2	398.213	9.046	249554	1	49	0	2.184	1.13	0.0661682
[Similar to: Lusitanicoside; ΔMass: 0.0026 Da]	C25 H30 O5 S	442.181	8.217	220242	0	2	0	0.981	-0.03	0.917565
	C4 H9 N2 O7 P S	259.987	3.351	201873	0	0	0	0.451	-1.15	0.0244721
Dinsed	C14 H14 N4 O8 S2	430.027	0.637	265971	1	17	0	1.046	0.06	0.884802
[Similar to: N-Acetyl-L-methionine; ΔMass: 0.0115 Da]	C10 H10 N O P	191.05	1.267	377543	0	1	0	1.06	0.08	0.746757
	C25 H39 N7 O5	517.301	9.277	202584	0	0	0	1.1	0.14	0.329582
[Similar to: Adipic acid; ΔMass: -88.0523 Da]	C10 H18 O6	234.11	4.792	202926	0	102	0	0.836	-0.26	0.679062
Modafinil	C15 H15 N O2 S	273.082	0.921	215463	2	93	0	0.897	-0.16	0.77972
	C14 H36 N9 O4 P	425.263	11.103	5.65582e+06	0	0	0	0.062	-4.01	6.57428e-08
[Similar to: α-D-Glucose-1,6-bisphosphate; ΔMass: -25.9553 Da]	C4 H7 N4 O12 P S	365.951	0.639	210150	0	65	0	0.921	-0.12	0.0350559
9-(3-Methyl-5-pentyl-2-furyl)nonanoic acid	C19 H32 O3	308.237	12.063	271121	5	2	0	0.286	-1.81	2.98709e-05
Deidaclin	C12 H17 N O6	271.105	1.358	241493	1	24	0	1.226	0.29	0.51314
	C17 H28 N6 O2	348.228	13.519	247797	0	0	0	0.775	-0.37	0.054585
	C5 H11 N2 O13 P	338.001	0.698	1.07562e+06	0	0	0	0.719	-0.48	0.972005
	C40 H76 N5 P	657.583	14.627	204856	0	0	0	0.669	-0.58	0.120931
1-hexadecanoyl-2-(4Z,7Z,10Z,13Z,16Z,19Z-docosahexaenoyl)-sn-glycero-3-phosphoethanolamine	C43 H74 N O8 P	763.515	14.128	391799	25	0	0	0.601	-0.73	0.21362
[Similar to: Sorbitan monooleate; ΔMass: -200.2322 Da]	C31 H68 N10 O3	628.546	12.973	417918	0	3	0	0.239	-2.06	1.22912e-05
	C8 H6 N2 O3 S	210.01	4.443	225313	0	0	0	1.005	0.01	0.736129
Tentoxin	C22 H30 N4 O4	414.227	5.566	269898	1	0	0	1.005	0.01	0.794223
	C48 H58 N3 O8 P	835.396	7.278	216101	0	0	0	0.169	-2.57	4.81579e-06
[Similar to: TOFA; ΔMass: -288.2845 Da]	C40 H68 O4	612.515	12.563	266963	0	12	0	0.858	-0.22	0.0194449
[Similar to: 3-Ethyl-4-hydroxy-4-methylpentyl 6-O-[(2S,3R,4R)-3,4-dihydroxy-4-(hydroxymethyl)tetrahydro-2-furanyl]-β-D-glucopyranoside; ΔMass: 292.2220 Da]	C3 H5 N2 O3 P	148.004	1.114	206215	0	116	0	2.492	1.32	5.62295e-07
ACN	C10 H6 Cl N O2	207.009	0.726	363882	1	1	0	1.462	0.55	8.58381e-06
	C13 H9 N10 O7 P	448.038	0.626	207819	0	0	0	0.811	-0.3	0.73114
(2R)-1-[(1Z)-1-Hexadecen-1-yloxy]-3-(phosphonooxy)-2-propanyl (9Z,12Z)-9,12-octadecadienoate	C37 H69 O7 P	656.48	12.104	513469	1	0	0	1.273	0.35	0.909837
	C37 H72 N6 O2 S	664.545	12.425	225476	0	0	0	3.778	1.92	0.000117543
	C3 H5 N2 P S	131.991	3.164	214985	0	0	0	0.958	-0.06	0.800453
Teasterone	C28 H48 O4	448.355	12.472	217842	5	0	0	0.895	-0.16	0.435832
	C13 H16 N3 P S	277.079	1.036	219430	0	0	0	1.562	0.64	0.879953
	C20 H36 N2 O2 S	368.25	12.43	1.50853e+06	0	0	0	0.908	-0.14	0.989354
[Similar to: Coenzyme A; ΔMass: 193.9933 Da]	C19 H24 N7 O12 P	573.122	3.743	650080	0	22	0	0.506	-0.98	0.0116533
[Similar to: Diethyl 1-(2-phenyl-2H-chromen-4-yl)hydrazine-1,2-dicarboxylate; ΔMass: 224.1340 Da]	C2 H2 N6 O3	158.019	1.143	451052	0	1	0	1.197	0.26	0.643718
[Similar to: 10-Nitrooleate; ΔMass: -299.2893 Da]	C41 H70 O4	626.53	12.764	470741	0	12	0	0.715	-0.48	0.00593104
Lysophosphatidylinositol	C29 H49 O12 P	620.296	10.553	1.46383e+06	2	0	0	1.538	0.62	0.980172
	C43 H83 N O5	693.627	13.669	1.47101e+06	0	0	0	0.714	-0.49	0.179789
(R)-3-Amino-2-methylpropanoate	C4 H9 N O2	103.063	0.904	3.60228e+06	19	5	0	1.147	0.2	0.857963
Diflubenzuron	C14 H9 Cl F2 N2 O2	310.033	1.546	1.48565e+06	1	27	0	0.892	-0.16	0.438988
UDP-D-galacturonate	C15 H22 N2 O18 P2	580.034	1.18	1.53225e+06	6	1	0	0.496	-1.01	0.804728
3-Mercapto-2-mercaptomethylpropanoate	C4 H8 O2 S2	151.996	4.296	1.49784e+06	4	18	0	1.034	0.05	0.681582
(2R)-3-{[(2-Aminoethoxy)(hydroxy)phosphoryl]oxy}-2-[(1Z,11Z)-1,11-octadecadien-1-yloxy]propyl (5Z,8Z,11Z,14Z)-5,8,11,14-icosatetraenoate	C43 H76 N O7 P	749.536	14.478	1.49958e+06	14	35	0	0.667	-0.58	0.0265011
[Similar to: β-D-Fructose 6-phosphate ; ΔMass: 104.0293 Da]	C3 H9 O3 P S	156	0.627	6.56184e+06	0	12	0	1.012	0.02	0.93498
[Similar to: 3-{3-[3,4-Dihydroxy-5-(6-oxo-1,6-dihydro-9H-purin-9-yl)tetrahydro-2-furanyl]propanoyl}benzoic acid; ΔMass: 34.0097 Da]	C14 H16 N6 O7	380.108	1.6	1.512e+06	0	26	0	1.169	0.23	0.54935
10-Undecenoic acid	C11 H20 O2	184.146	10.638	1.50842e+06	36	11	0	0.193	-2.37	4.25322e-06
D-Cysteine	C3 H7 N O2 S	121.02	0.782	1.51432e+06	3	0	0	0.949	-0.08	0.595697
[Similar to: D-(+)-Xylose; ΔMass: -197.0814 Da]	C12 H22 N5 O5 P	347.134	0.768	1.51784e+06	0	29	0	0.765	-0.39	0.742268
N-Acetylneuraminicacid(NeuAc)	C11 H19 N O9	309.106	0.778	1.51921e+06	5	0	0	0.725	-0.46	0.917405
[Similar to: DL-β-Leucine; ΔMass: 0.0543 Da]	C5 H9 N O S	131.04	1.298	3.16327e+06	0	6	0	0.911	-0.13	0.999791
	C13 H33 N5 O3	307.259	12.36	2.10751e+06	0	0	0	1.354	0.44	0.000876805
[Similar to: Ascorbyl stearate; ΔMass: -174.2530 Da]	C33 H72 N6 O2 S	616.546	12.95	1.53816e+06	0	6	0	0.654	-0.61	0.00538268
	C25 H52 N O6 P	493.353	13.57	1.53894e+06	0	0	0	1.162	0.22	0.203384
	C22 H46 N O6 P	451.306	12.353	1.45615e+06	0	0	0	0.536	-0.9	0.00112484
[Similar to: D-Glucosyl-beta-1,1-N-palmitoyl-D-erythro-sphingosine; ΔMass: 114.0318 Da]	C35 H71 N O5	585.533	14.638	1.54388e+06	0	12	0	0.341	-1.55	0.024795
[Similar to: 3-{3-[3,4-Dihydroxy-5-(6-oxo-1,6-dihydro-9H-purin-9-yl)tetrahydro-2-furanyl]propanoyl}benzoic acid; ΔMass: 242.1025 Da]	C4 H5 N4 O2 P	172.015	1.53	1.84517e+06	0	24	0	1.988	0.99	0.724302
[Similar to: Nystatin; ΔMass: 611.3197 Da]	C17 H31 O P S	314.184	2.708	1.92116e+06	0	21	0	0.898	-0.16	0.858799
[Similar to: L-Glutamic acid; ΔMass: -21.9817 Da]	C3 H3 N7 O2	169.035	0.726	1.34386e+06	0	11	0	1.413	0.5	2.58233e-06
Bis(2-ethylhexyl)phthalate	C24 H38 O4	390.277	10.479	1.35568e+06	12	0	0	1.511	0.6	0.215526
[Similar to: Stearic acid; ΔMass: -346.2902 Da]	C41 H74 O4	630.562	12.944	1.39858e+06	0	6	0	0.558	-0.84	0.043432
(9Z)-(13S)-12_13-Epoxyoctadeca-9_11-dienoicacid	C18 H30 O3	294.219	10.836	1.37594e+06	28	40	0	0.375	-1.42	0.0318832
	C29 H58 N O6 P	547.4	13.255	1.3788e+06	0	0	0	3.297	1.72	0.48521
2-Hydroxy2-methylbutyricacid	C5 H10 O3	118.063	1.259	2.27956e+06	17	0	0	1.486	0.57	0.00807757
N-(Tetradecanoyl)-sphing-4-enine	C32 H63 N O3	509.481	13.612	1.39726e+06	1	0	0	0.548	-0.87	1.9213e-05
[Similar to: Sorbitan monooleate; ΔMass: -186.2164 Da]	C37 H74 O4 S	614.53	12.456	1.85782e+06	0	3	0	0.828	-0.27	0.16828
[Similar to: D-Glucose 6-phosphate; ΔMass: -13.0678 Da]	C8 H20 N O7 P	273.098	0.761	1.40157e+06	0	62	0	0.437	-1.19	7.56318e-05
D-myo-Inositol1_2-cyclicphosphate	C6 H11 O8 P	242.019	0.665	1.40429e+06	2	6	0	0.392	-1.35	3.11797e-09
[Similar to: Caprylic acid; ΔMass: -67.9872 Da]	C7 H12 N6 O2	212.102	9.593	1.40817e+06	0	7	0	1.016	0.02	0.683279
Docosanoicacid	C22 H44 O2	340.334	14.087	1.41398e+06	6	10	0	0.527	-0.92	0.0236604
	C19 H22 N4 O4	370.163	5.041	1.41732e+06	0	0	0	1.783	0.83	0.133661
[Similar to: D-Glucose 6-phosphate; ΔMass: 41.9745 Da]	C8 H6 N6 O2	218.055	0.757	1.41734e+06	0	32	0	0.855	-0.23	0.815707
Iclaprim	C19 H22 N4 O3	354.168	8.493	6.20276e+07	2	0	0	1.108	0.15	0.434884
	C2 H4 N4 S	116.016	4.433	2.81532e+06	0	0	0	1.034	0.05	0.996691
DL-Alanine	C3 H7 N O2	89.0477	1.019	1.71322e+06	10	0	3	0.972	-0.04	0.422835
12-Hydroxydodecanoicacid	C12 H24 O3	216.172	10.464	1.45582e+06	4	0	0	1.708	0.77	6.69734e-05
	C6 H15 O7 P	230.055	0.943	1.57139e+06	0	0	0	0.799	-0.32	0.434043
[Similar to: Guanosine 5'-diphosphoglucose; ΔMass: -63.0219 Da]	C17 H29 N6 O18 P S	668.099	1.48	1.66651e+06	0	63	0	0.755	-0.4	0.102925
	C7 H10 O8	222.037	0.831	1.57855e+06	0	0	0	1.377	0.46	0.331821
	C21 H40 N4 O6	444.295	7.654	1.87581e+06	0	0	0	0.326	-1.62	0.00193691
N-hexadecanoylsphinganine	C34 H69 N O3	539.528	14.64	2.1681e+06	1	5	0	0.326	-1.62	0.0143675
[Similar to: 3-{3-[3,4-Dihydroxy-5-(6-oxo-1,6-dihydro-9H-purin-9-yl)tetrahydro-2-furanyl]propanoyl}benzoic acid; ΔMass: 120.0587 Da]	C11 H10 N4 O6	294.059	1.546	1.8267e+06	0	38	0	0.771	-0.38	0.908309
Eliglustat	C23 H36 N2 O4	404.269	11.855	1.81347e+06	1	4	0	0.222	-2.17	7.78343e-07
[Similar to: 2-Amino-1,3,4-octadecanetriol; ΔMass: -271.2216 Da]	C31 H68 N6 O2 S	588.515	12.521	1.82714e+06	0	10	0	0.667	-0.58	0.111798
[Similar to: N-Acetyl-L-leucine; ΔMass: -15.9479 Da]	C9 H7 N3 O2	189.053	1.281	1.84964e+06	0	12	0	1.106	0.14	0.383466
[SThydrox]3alpha_6alpha-Dihydroxy-5beta-cholan-24-oicAcid	C24 H40 O4	392.293	11.195	2.87308e+06	22	22	0	1.018	0.03	0.852656
(2R)-1-{[(2-Aminoethoxy)(hydroxy)phosphoryl]oxy}-3-hydroxy-2-propanyl (9Z)-9-tetradecenoate	C19 H38 N O7 P	423.237	10.414	1.85772e+06	2	0	0	1.5	0.59	0.916866
L-Kynurenine	C10 H12 N2 O3	208.085	2.634	1.86126e+06	5	42	0	6.637	2.73	2.05708e-11
	C21 H21 N10 O13 P	652.104	2.286	1.89586e+06	0	0	0	0.775	-0.37	0.103332
PG(18:1(9Z)/18:2(9Z,12Z))	C42 H77 O10 P	772.525	12.48	1.88534e+06	10	11	0	0.3	-1.73	0.00015723
[SP(24:0)]N-(15Z-tetracosenoyl)-sphing-4-enine	C42 H81 N O3	647.622	13.783	1.94519e+06	1	0	0	0.771	-0.38	0.0897861
5-hydroxy-2_4-dioxopentanoate	C5 H6 O5	146.021	0.822	5.02245e+06	7	16	0	1.786	0.84	0.0171418
[Similar to: α-Aspartylphenylalanine; ΔMass: -72.0337 Da]	C16 H16 N8 O2	352.14	2.701	1.90755e+06	0	30	0	0.911	-0.13	0.809195
[Similar to: Cytidine; ΔMass: -49.9939 Da]	C10 H12 N7 O2 P	293.079	0.775	1.92227e+06	0	1	0	0.629	-0.67	0.461101
L(+)-Citrulline;2-Amino-5-uredovalerate	C6 H13 N3 O3	175.095	0.777	1.94921e+06	3	11	0	1.289	0.37	0.369731
	C15 H39 N10 O3 P	438.294	12.223	2.5367e+06	0	0	0	0.862	-0.21	0.859661
irdabisant	C18 H23 N3 O2	313.179	10.378	5.46677e+06	1	25	0	1.377	0.46	0.0601292
(2R)-1-{[(2-Aminoethoxy)(hydroxy)phosphoryl]oxy}-3-hydroxy-2-propanyl docosanoate	C27 H56 N O7 P	537.379	13.221	1.7621e+06	2	1	0	0.104	-3.26	9.32972e-09
	C9 H14 O10	282.058	0.836	2.15434e+06	0	0	0	1.407	0.49	0.331594
[Similar to: N'2-(2,2,2-Trifluoroacetyl)-1H-pyrrole-2-carbohydrazide; ΔMass: -116.0569 Da]	C8 H15 N7 O8	337.098	0.844	3.47322e+06	0	3	0	0.089	-3.49	2.94928e-09
(2aR,3R,5S,5aR,6S,6aR,8R,9aR,10aS,10bR,10cR)-3-Acetoxy-8-(3-furyl)-6-(2-methoxy-2-oxoethyl)-2a,5a,6a,7-tetramethyl-2a,4,5,5a,6,6a,8,9,9a,10a,10b,10c-dodecahydro-2H,3H-cyclopenta[b]furo[2',3',4':4,5]na phtho[2,3-d]furan-5-yl (2E)-2-methyl-2-butenoate	C34 H44 O9	596.296	10.498	1.58238e+06	1	0	0	0.873	-0.2	0.645844
(3S)-3-{(Z)-[(3S)-3-{(Z)-[(3R)-3-Amino-1-hydroxy-4-methylpentylidene]amino}-1-hydroxybutylidene]amino}-5-methylhexanoic acid	C17 H33 N3 O4	343.247	8.015	1.58361e+06	1	0	0	0.292	-1.77	0.00245565
	C12 H25 N9 S	327.195	10.643	5.79141e+06	0	0	0	1.319	0.4	0.0546552
[Similar to: Oleoyl-L-α-lysophosphatidic acid; ΔMass: -87.0314 Da]	C24 H46 N O9 P	523.29	10.843	2.89682e+06	0	2	0	0.504	-0.99	0.0270724
lysophosphatidylethanolamine 0:0/20:4(8Z,11Z,14Z,17Z)	C25 H44 N O7 P	501.285	11.579	1.60433e+06	4	36	0	0.372	-1.42	0.165965
[Similar to: 1,10-Decanediol; ΔMass: -65.9716 Da]	C9 H16 N6 O2	240.134	10.728	1.61526e+06	0	4	0	0.66	-0.6	0.0145893
PG(18:1(9Z)/18:3(9Z,12Z,15Z))	C42 H75 O10 P	770.509	12.192	1.6333e+06	12	18	0	0.409	-1.29	0.00104515
	C6 H7 N O2 S	157.02	4.274	1.64105e+06	0	0	0	2.162	1.11	0.98401
13_16_19-Docosatrienoicacid	C22 H38 O2	334.287	12.647	1.3402e+06	3	0	0	1.56	0.64	0.00615694
[Similar to: N'2-(2,2,2-Trifluoroacetyl)-1H-pyrrole-2-carbohydrazide; ΔMass: -84.9783 Da]	C6 H6 N6 O9	306.02	0.84	1.9483e+06	0	28	0	1.352	0.44	0.999394
Metronidazole	C6 H9 N3 O3	171.064	4.144	1.64417e+06	1	1	0	0.869	-0.2	0.874965
	C22 H45 O6 P	436.295	11.918	7.94647e+06	0	0	0	0.251	-1.99	1.45173e-08
N-Acetylaspartic acid	C6 H9 N O5	175.048	0.742	2.53647e+06	4	7	2	0.632	-0.66	0.018565
	C22 H45 O6 P	436.295	11.554	6.68933e+06	0	0	0	0.151	-2.73	0.00117
	C8 H19 O4 P	210.102	6.782	1.6839e+06	0	0	0	0.991	-0.01	0.272226
1beta-Hydroxycholic acid	C24 H40 O6	424.282	11.831	1.69303e+06	8	2	0	0.808	-0.31	0.928206
	C22 H32 N4 O2	384.251	9.452	1.78118e+06	0	0	0	0.181	-2.46	0.598052
L-Threonine	C4 H9 N O3	119.058	1.02	1.77769e+06	15	0	8	0.952	-0.07	0.433794
[FAhydroxy_oxo(7:0/2:0)]4-hydroxy-2-oxo-Heptanedioicacid	C7 H10 O6	190.048	0.812	3.78905e+06	7	0	0	1.114	0.16	0.660329
	C25 H44 N5 O5 P	525.306	11.454	4.71493e+06	0	0	0	0.757	-0.4	0.372517
(2R)-1-{[(2-Aminoethoxy)(hydroxy)phosphoryl]oxy}-3-hydroxy-2-propanyl (7Z,10Z,13Z,16Z)-7,10,13,16-docosatetraenoate	C27 H48 N O7 P	529.316	11.927	1.33119e+06	2	0	0	0.663	-0.59	0.967383
Methylfarnesoate	C16 H26 O2	250.193	11.603	1.30952e+06	5	2	0	1.349	0.43	0.0041011
1-oleoyl-2-arachidonoyl-sn-glycerol-3-phosphoethanolamine	C43 H76 N O8 P	765.531	14.191	1.00974e+06	28	0	0	0.584	-0.78	0.0674898
	C16 H35 N8 O4 P	434.253	5.828	1.01022e+06	0	0	0	0.471	-1.09	0.598313
[Similar to: N'2-(2,2,2-Trifluoroacetyl)-1H-pyrrole-2-carbohydrazide; ΔMass: -73.0150 Da]	C7 H6 N10 O4	294.056	0.865	1.81608e+06	0	28	0	1.42	0.51	0.879513
[Similar to: Bilirubin; ΔMass: 0.7460 Da]	C31 H65 N7 O3	583.517	13.756	1.0125e+06	0	11	0	0.657	-0.61	0.0268682
	C22 H40 O6	400.282	11.871	1.01804e+06	0	0	0	0.396	-1.34	0.000238405
Glycochenodeoxycholicacid3-glucuronide	C32 H51 N O11	625.346	9.743	1.01933e+06	1	2	0	1.505	0.59	0.699555
5beta-cholanoic acid	C24 H40 O2	360.303	12.724	1.01965e+06	4	0	0	2.168	1.12	0.00166025
Methyl 11-(6-oxabicyclo[3.1.0]hex-2-yl)undecanoate	C17 H30 O3	282.219	10.866	1.02951e+06	1	6	0	1.255	0.33	0.932011
[FAmethyl(18:0)]11R_12S-methylene-octadecanoicacid	C19 H36 O2	296.271	12.641	1.03167e+06	6	0	0	0.748	-0.42	0.0318539
	C27 H56 N O6 P	521.384	13.392	1.03206e+06	0	0	0	2.22	1.15	0.0253155
DC-EBIO	C9 H8 Cl2 N2 O	230	0.837	1.1772e+06	1	0	0	1.49	0.57	0.998653
[Similar to: Deoxycholic acid; ΔMass: -46.0051 Da]	C25 H42 O6	438.298	11.168	1.04096e+06	0	2	0	1.055	0.08	0.975471
1_5-Anhydro-D-mannitol	C6 H12 O5	164.068	0.821	1.161e+06	46	29	0	1.224	0.29	0.375903
	C37 H67 N O7 S	669.464	14.32	1.05026e+06	0	0	0	0.859	-0.22	0.280818
[Similar to: Uridine monophosphate (UMP); ΔMass: -305.0412 Da]	C20 H20 N7 O15 P	629.077	1.436	1.06661e+06	0	34	0	1.005	0.01	0.672148
[Similar to: Caprylic acid; ΔMass: -62.0172 Da]	C6 H18 N6 S	206.132	9.593	1.05733e+06	0	6	0	1.098	0.13	0.884849
1-oleoyl-sn-glycero-3-phospho-D-myo-inositol	C27 H51 O12 P	598.312	10.891	1.0708e+06	1	0	0	0.887	-0.17	0.30659
[Similar to: Sucrose; ΔMass: 51.0985 Da]	C6 H14 N O8 P S	291.018	0.825	1.78932e+06	0	57	0	1.148	0.2	0.733949
	C3 H3 N6 O4 P S	249.968	0.821	1.15964e+06	0	0	0	1.172	0.23	0.0178335
D-4'-Phosphopantothenate	C9 H18 N O8 P	299.077	0.972	1.41011e+06	2	0	0	0.89	-0.17	0.11733
	C7 H N3 O4	190.996	0.713	994711	0	0	0	1.187	0.25	0.159055
(4R,8R,11S,18S)-4-Benzyl-18-[(2S)-2-butanyl]-11-methyl-6,13-dioxa-20-thia-3,10,17,22,23,24-hexaazatetracyclo[17.2.1.1~5,8~.1~12,15~]tetracosa-1(21),5(24),12(23),14,19(22)-pentaene-2,9,16-trione	C27 H30 N6 O5 S	550.2	10.977	947280	1	0	0	0.071	-3.82	2.84021e-05
Pyridoxinephosphate	C8 H12 N O6 P	249.04	2.721	949246	1	82	0	1.24	0.31	0.99912
[Similar to: Taurine; ΔMass: -120.0151 Da]	C5 H12 N O8 P	245.03	0.713	1.05946e+06	0	1	0	1.005	0.01	0.954455
	C17 H27 O8 P	390.144	8.245	958076	0	0	0	0.827	-0.27	0.142995
[Similar to: Oxytetracycline; ΔMass: 316.1425 Da]	C5 H4 O5	144.006	0.836	964603	0	1	0	1.592	0.67	0.903329
	C20 H25 N6 O17 P	652.104	2.572	1.28075e+06	0	0	0	0.569	-0.81	0.887969
(1S_3R_4S)-3_4-Dihydroxycyclohexane-1-carboxylate	C7 H12 O4	160.073	4.901	995097	13	0	0	1.132	0.18	0.240482
1-oleoyl-2-linoleyl-sn-glycero-3-phosphoethanolamine	C41 H76 N O8 P	741.531	14.362	974901	20	0	0	0.189	-2.41	0.000207625
[Similar to: Glycerophospho-N-palmitoyl ethanolamine; ΔMass: -120.0209 Da]	C29 H44 N5 O5 P	573.306	11.097	980812	0	67	0	1.633	0.71	0.293049
	C18 H26 O8	370.163	4.553	981329	0	0	0	0.812	-0.3	0.993228
	C5 H13 O6 P	200.045	0.819	1.02338e+06	0	0	0	1.259	0.33	0.733206
	C38 H80 N9 P	693.627	13.831	1.4544e+06	0	0	0	0.745	-0.43	0.384486
[Similar to: 1,10-Decanediol; ΔMass: -104.0085 Da]	C9 H22 N6 O4	278.171	10.725	985828	0	4	0	0.638	-0.65	0.00973765
[Similar to: D-Glucose 6-phosphate; ΔMass: 50.0393 Da]	C H3 N6 O5 P	209.99	0.769	987497	0	16	0	1.084	0.12	0.775619
O-Succinyl-L-homoserine	C8 H13 N O6	219.074	0.818	1.01723e+06	4	32	0	1.42	0.51	0.0130856
	C16 H35 O4 P	322.227	10.681	3.99164e+06	0	0	0	0.156	-2.68	0.999434
[Similar to: (2S,3S)-2-{[(2E)-3-(3,4-Dihydroxyphenyl)-2-propenoyl]oxy}-3,4-dihydroxy-2-methylbutanoic acid; ΔMass: 27.9739 Da]	C10 H20 O9	284.111	0.96	994706	0	5	0	0.812	-0.3	0.81057
	C19 H25 N8 O11 P	572.138	3.831	1.01246e+06	0	0	0	0.687	-0.54	0.253499
[Similar to: Flavin adenine dinucleotide (FAD); ΔMass: 575.1879 Da]	C2 H2 N4 O6 S	209.969	0.655	1.4624e+06	0	60	0	0.819	-0.29	0.354099
[Similar to: N-Acetyl-L-leucine; ΔMass: -25.9767 Da]	C5 H9 N7 O2	199.082	1.424	1.37885e+06	0	12	0	1.161	0.22	0.949634
Nicotinamide	C6 H6 N2 O	122.048	3.096	1.09574e+06	6	81	0	0.618	-0.69	0.0167897
	C23 H48 N O6 P	465.321	12.965	3.73657e+06	0	0	0	0.424	-1.24	6.28885e-05
	C27 H56 N O9 P	569.369	12.863	1.20532e+06	0	0	0	0.813	-0.3	0.17677
[Similar to: L-Iditol; ΔMass: -147.0352 Da]	C11 H23 N O8 S	329.114	1.023	1.20561e+06	0	40	0	0.65	-0.62	0.00102639
	C12 H21 N9 O4	355.171	8.217	5.63711e+06	0	0	0	1.03	0.04	0.952469
[Similar to: 11(Z),14(Z)-Eicosadienoic acid; ΔMass: -168.0184 Da]	C21 H37 N10 O P	476.29	11.154	1.23807e+06	0	1	0	0.214	-2.22	0.00277265
3-hydroxy-2-methyl-1H-quinolin-4-one	C10 H9 N O2	175.063	5.901	1.21981e+06	13	1	0	1.238	0.31	0.221997
(2-Hydroxy-2-oxido-1,3,2-dioxaphospholan-4-yl)methyl (9Z)-9-octadecenoate	C21 H39 O6 P	418.248	11.072	1.31419e+06	2	2	0	0.134	-2.9	1.08699e-08
	C H4 O9	159.986	2.868	1.23553e+06	0	0	0	6.882	2.78	0.458757
	C19 H33 N10 P	432.264	11.018	1.24377e+06	0	0	0	0.13	-2.94	1.80648e-06
[Similar to: Sucrose; ΔMass: 69.1091 Da]	C6 H12 N O7 P S	273.007	0.818	1.28749e+06	0	57	0	1.054	0.08	0.977702
	C21 H21 N10 O13 P	652.104	2.001	1.25755e+06	0	0	0	0.469	-1.09	0.000266654
1-(18-Ethyl-6-methoxy-8,14-diazapentacyclo[9.5.2.0~1,9~.0~2,7~.0~14,17~]octadeca-2,4,6-trien-8-yl)ethanone	C21 H28 N2 O2	340.216	12.154	1.74332e+06	1	11	0	0.786	-0.35	0.508605
[Similar to: L-Glutamic acid; ΔMass: -57.9584 Da]	C8 H3 N3 O4	205.012	0.726	1.39394e+06	0	11	0	1.401	0.49	2.9594e-06
[Similar to: L-Cystine; ΔMass: -0.0604 Da]	C8 H16 O8	240.084	0.795	2.80903e+06	0	1	0	0.915	-0.13	0.165644
Taxifolin	C15 H12 O7	304.057	2.968	1.29512e+06	7	34	0	1.102	0.14	0.795441
	C22 H43 O7 P	450.274	12.096	3.78647e+06	0	0	0	0.092	-3.44	4.15498e-07
[Similar to: Microcystin-YR; ΔMass: -259.0691 Da]	C68 H94 N3 O18 P S	1303.6	5.672	1.30308e+06	0	4	0	0.749	-0.42	0.00966505
D-Arabinonate	C5 H10 O6	166.048	0.719	1.45497e+06	8	0	0	0.422	-1.24	1.60345e-06
	C36 H26 N9 O2 P	647.196	12.03	1.56074e+06	0	0	0	0.729	-0.46	0.824752
	C14 H6 N5 O P S	323.003	4.126	5.19102e+06	0	0	0	1.494	0.58	0.89487
Sulfaphenazole	C15 H14 N4 O2 S	314.085	0.815	1.40212e+06	1	0	0	0.786	-0.35	0.6922
Adenine	C5 H5 N5	135.054	3.32	1.10892e+06	2	22	2	3.349	1.74	3.91155e-08
[Similar to: Oleic acid; ΔMass: -282.2555 Da]	C36 H68 O4	564.511	12.508	4.47976e+06	0	3	0	0.399	-1.32	1.51597e-05
(-)-Quebrachitol	C7 H14 O6	194.079	0.947	2.1338e+06	22	32	0	1.031	0.04	0.915442
[FA(18:4)]6Z_9Z_12Z_15Z-octadecatetraenoicacid	C18 H28 O2	276.209	11.726	1.1136e+06	10	0	0	0.403	-1.31	0.000322557
Glycerophosphoglycerol	C6 H15 O8 P	246.05	0.752	1.56181e+06	1	3	0	0.663	-0.59	0.375896
	C20 H21 N8 O14 P	628.093	1.174	1.16679e+06	0	0	0	0.55	-0.86	0.0104612
3a',4'-Dimethyl-4-methylene-2-oxodecahydrospiro[furan-3,2'-inden]-1'-yl acetate	C17 H24 O4	292.167	10.559	1.12377e+06	8	0	0	0.347	-1.53	0.299982
	C17 H43 N10 O3 P	466.325	12.617	3.00003e+06	0	0	0	0.552	-0.86	1.16488e-06
[Similar to: Tenofovir; ΔMass: -285.0595 Da]	C19 H25 N8 O11 P	572.138	3.96	1.31792e+06	0	44	0	1.084	0.12	0.718918
4-[(2R)-2-(Aminomethyl)-2-(hydroxymethyl)-5-oxo-1-pyrrolidinyl]-3-(3-pentanylamino)benzoic acid	C18 H27 N3 O4	349.2	6.859	1.14524e+06	1	0	0	0.25	-2	1.72568e-05
Pantetheine	C11 H22 N2 O4 S	278.13	4.909	1.14975e+06	2	0	0	0.048	-4.38	1.32766e-06
[6]-Gingerol	C17 H26 O4	294.183	9.523	1.15009e+06	8	8	0	1.225	0.29	6.62997e-05
[Similar to: (S)-(-)-2-[(Phenylamino)carbonyloxy] propionic acid; ΔMass: -104.0684 Da]	C11 H23 N O9	313.137	0.911	1.29138e+06	0	17	0	0.131	-2.93	3.718e-09
	C11 H23 O12 P	378.093	0.796	1.15606e+06	0	0	0	1.162	0.22	0.111547
[Similar to: 3-{3-[3,4-Dihydroxy-5-(6-oxo-1,6-dihydro-9H-purin-9-yl)tetrahydro-2-furanyl]propanoyl}benzoic acid; ΔMass: 166.0641 Da]	C10 H8 N4 O4	248.053	1.54	1.8653e+06	0	38	0	0.705	-0.5	0.804171
dacisteine	C7 H11 N O4 S	205.041	0.873	1.26133e+06	2	0	0	0.785	-0.35	0.0307446
2(alpha-D-Mannosyl)-D-glycerate	C9 H16 O9	268.079	0.695	1.33133e+06	5	1	0	0.434	-1.2	5.2717e-05
Ethopabate	C12 H15 N O4	237.1	4.264	1.16751e+06	5	0	0	1.269	0.34	0.857204
(2-Hydroxy-2-oxido-1,3,2-dioxaphospholan-4-yl)methyl palmitate	C19 H37 O6 P	392.233	11.111	1.14784e+06	1	33	0	0.062	-4.02	3.56396e-10
	C15 H24 O2 S	268.151	9.911	6.34069e+06	0	0	0	0.871	-0.2	0.73728
1-(1Z-hexadecenyl)-2-arachidonoyl-sn-glycero-3-phosphoethanolamine	C41 H74 N O7 P	723.52	14.547	1.97376e+06	14	0	0	0.881	-0.18	0.314432
[Similar to: Sorbitan monooleate; ΔMass: -110.1819 Da]	C34 H66 O4	538.496	12.497	2.02314e+06	0	11	0	0.252	-1.99	3.40999e-07
[Similar to: Uridine; ΔMass: -35.9765 Da]	C8 H13 N2 O7 P	280.046	1.626	7.69184e+06	0	16	0	1.232	0.3	0.904683
[Similar to: D-Glucosyl-beta-1,1-N-palmitoyl-D-erythro-sphingosine; ΔMass: 116.0475 Da]	C35 H69 N O5	583.517	14.319	9.95481e+06	0	3	0	0.438	-1.19	1.4171e-09
[Similar to: 4-Dodecylbenzenesulfonic acid; ΔMass: 28.0316 Da]	C16 H26 O3 S	298.16	10.044	8.45673e+06	0	66	0	0.953	-0.07	0.751583
[Similar to: Glycerophospho-N-palmitoyl ethanolamine; ΔMass: -72.0207 Da]	C25 H44 N5 O5 P	525.306	11.797	7.88867e+06	0	201	0	0.778	-0.36	0.894416
	C23 H46 N O6 P	463.306	12.176	7.97042e+06	0	0	0	0.565	-0.82	0.00222637
Sulfate	H2 O4 S	97.9677	0.701	8.4184e+06	1	34	0	1.075	0.1	0.0996981
	C20 H41 O6 P	408.264	11.263	8.7502e+06	0	0	0	0.148	-2.75	0.000131296
[Similar to: Uridine; ΔMass: -46.0054 Da]	C10 H14 N2 O8	290.075	1.652	1.11465e+07	0	41	0	0.667	-0.58	0.0179801
ARAMITE	C15 H23 Cl O4 S	334.101	1.63	9.77412e+06	1	145	0	1.191	0.25	0.929205
	C17 H40 N8 O3 S	436.295	11.724	9.96286e+06	0	0	0	0.117	-3.09	1.96482e-10
Taurocholate	C26 H45 N O7 S	515.291	8.819	9.05233e+06	2	0	0	0.562	-0.83	0.956816
(9Z)-Tetradecenoicacid	C14 H26 O2	226.193	11.62	9.3941e+06	21	0	0	0.075	-3.74	1.3658e-06
	C2 H4 N2 O10 S	247.957	2.646	9.62003e+06	0	0	0	1.732	0.79	0.142734
	C22 H46 O12	502.299	6.261	9.98106e+06	0	0	0	1.301	0.38	0.96534
	C14 H6 N5 O P S	323.003	4.269	1.00714e+07	0	0	0	2.399	1.26	0.998969
Hydroxy(oxo)phosphoniumolate	H2 O3 P	79.9662	0.67	2.27284e+07	1	0	0	0.853	-0.23	0.883934
D-Methionine	C5 H11 N O2 S	149.051	1.025	1.05594e+07	7	57	0	0.913	-0.13	0.734478
[Similar to: Adenosine 5'-phosphosulfate; ΔMass: 104.7929 Da]	C16 H35 O4 P	322.227	10.427	8.43104e+06	0	128	0	0.169	-2.56	0.998243
[Similar to: 4-Dodecylbenzenesulfonic acid; ΔMass: -14.0153 Da]	C19 H32 O3 S	340.207	10.722	1.07242e+07	0	37	0	1.248	0.32	0.181425
1-stearoyl-sn-glycero-3-phospho-1D-myo-inositol	C27 H53 O12 P	600.327	11.336	7.46284e+06	3	0	0	0.504	-0.99	0.00709635
[Similar to: (1R,2R,3R,3aS,5aS,6R,7R,10R,10aR,10cR)-1,2,6,7-Tetrahydroxy-3,7,10a,10c-tetramethyl-4-oxo-2,3,3a,4,5a,6,6a,7,10,10a,10b,10c-dodecahydro-1H-phenanthro[10,1-bc]furan-10-yl β-D-glucopyranoside; ΔMass: 160.0162 Da]	C17 H30 N4 O5	370.22	5.564	7.19329e+06	0	112	0	0.459	-1.12	0.603344
[Similar to: 9-Nitrooleate; ΔMass: -121.0177 Da]	C19 H33 N10 O P	448.259	10.774	6.39864e+06	0	12	0	0.194	-2.36	8.83316e-06
	C14 H6 N5 O P S	323.003	4.45	5.0406e+06	0	0	0	1.225	0.29	0.985393
(-)-Menthylacetate	C12 H22 O2	198.162	11.004	4.90842e+06	32	1	0	0.227	-2.14	0.000288515
Glycochenodeoxycholate7-sulfate	C26 H43 N O8 S	529.27	9.643	4.98295e+06	3	109	0	1.683	0.75	0.297398
1-Deoxy-D-altro-heptulose7-phosphate	C7 H15 O9 P	274.045	0.676	6.46696e+06	2	0	0	0.606	-0.72	6.62399e-05
2-Hydroxyethylphosphonate	C2 H7 O4 P	126.008	0.764	6.51381e+06	2	2	0	0.659	-0.6	0.0211065
[Similar to: Oleoyl-L-α-lysophosphatidic acid; ΔMass: -87.0316 Da]	C25 H42 N5 O5 P	523.291	11.015	5.50515e+06	0	135	0	0.556	-0.85	0.129434
D-Fucose	C6 H12 O5	118.063	1.11	5.86805e+06	17	0	5	1.113	0.15	0.555476
N-Acetyl-beta-D-galactosamine	C8 H15 N O6	221.09	0.812	8.78751e+06	16	0	0	1.945	0.96	0.000148261
N,N-Dimethylguanosine	C12 H17 N5 O5	311.121	0.796	6.36695e+06	2	36	0	2.377	1.25	0.0475392
[Similar to: N1-[2-(2,2,2-Trifluoroethoxy)-5-(trifluoromethyl)phenyl]-2-(2-thienyl)acetamide; ΔMass: 135.0839 Da]	C2 H4 N2 O10 S	247.958	2.364	6.3958e+06	0	28	0	1.258	0.33	0.815074
	C25 H46 N4 O9	546.325	6.445	6.42545e+06	0	0	0	0.38	-1.4	0.669284
[Similar to: Adenosine 5'-phosphosulfate; ΔMass: 104.8023 Da]	C16 H34 O4 S	322.218	11.133	6.53951e+06	0	151	0	0.654	-0.61	0.999768
[Similar to: 9-Nitrooleate; ΔMass: -121.0178 Da]	C25 H32 N6 O2	448.259	10.641	6.93909e+06	0	2	0	0.13	-2.94	0.000135899
2-Oxooctadecanoicacid	C18 H34 O3	298.25	12.287	1.97651e+08	14	10	0	0.55	-0.86	0.006393
	C20 H41 O6 P	408.264	11.441	8.28281e+06	0	0	0	0.352	-1.51	6.44584e-05
Pyrophosphate	H4 O7 P2	177.943	0.667	7.09512e+06	1	0	0	0.902	-0.15	0.966807
[Similar to: Guanosine 5'-diphosphate (GDP); ΔMass: 232.9224 Da]	C8 H19 O4 P	210.102	7.052	7.2775e+06	0	75	0	0.321	-1.64	0.958369
1-oleoyl-sn-glycero-3-phosphoethanolamine	C23 H46 N O7 P	479.301	12.02	1.07762e+07	4	0	0	0.377	-1.41	0.0192813
	C13 H31 N5 O3	305.243	12.231	1.09692e+07	0	0	0	0.916	-0.13	0.620051
1,4-Bis(2-ethylhexyl) sulfosuccinate	C20 H38 O7 S	422.234	10.382	1.09901e+07	1	0	0	1.304	0.38	0.948128
2-Aminoethyl (2R)-3-[(1Z)-1-hexadecen-1-yloxy]-2-hydroxypropyl hydrogen phosphate	C21 H44 N O6 P	437.29	12.165	2.21115e+07	1	0	0	0.89	-0.17	0.950662
D-Erythrose 4-phosphate	C4 H9 O7 P	200.008	0.652	5.31807e+07	7	34	1	1.028	0.04	0.969465
	C24 H48 N O9 P	525.306	11.645	2.35016e+07	0	0	0	0.524	-0.93	0.241933
	C22 H43 O6 P	434.279	11.373	3.3503e+07	0	0	0	0.168	-2.58	3.55952e-08
[Similar to: (2S,3S)-2-{[(2E)-3-(3,4-Dihydroxyphenyl)-2-propenoyl]oxy}-3,4-dihydroxy-2-methylbutanoic acid; ΔMass: 41.9897 Da]	C9 H18 O9	270.095	0.765	2.57568e+07	0	30	0	1.017	0.02	0.98047
4-Undecylbenzenesulfonic acid	C17 H28 O3 S	312.176	10.154	2.78738e+07	1	52	0	1.211	0.28	0.662595
[Similar to: Sorbitan monooleate; ΔMass: -21.9605 Da]	C22 H43 O7 P	450.274	11.282	5.48898e+07	0	9	0	0.164	-2.61	2.664e-07
Inosine	C10 H12 N4 O5	268.08	2.974	3.20775e+07	11	82	0	1.109	0.15	0.992026
3-Hydroxypropenoate	C3 H4 O3	88.016	0.767	6.17524e+07	6	31	0	1.7	0.77	0.025004
Hexadecanoicacid	C16 H32 O2	256.24	12.964	4.04258e+07	11	0	0	0.34	-1.56	0.000127156
[Similar to: Oleoyl ethanolamide; ΔMass: -124.9762 Da]	C22 H43 O7 P	450.274	11.122	5.63022e+07	0	9	0	0.101	-3.31	3.94743e-07
[Similar to: Glycoursodeoxycholic acid; ΔMass: -0.9603 Da]	C22 H43 O7 P	450.274	10.965	6.33092e+07	0	1	0	0.056	-4.16	1.6614e-05
(4S)-4_6-Dihydroxy-2_5-dioxohexanoate	C6 H8 O6	176.032	0.771	5.89519e+07	24	31	0	1.848	0.89	0.340829
2-C-Methyl-D-erythritol4-phosphate	C5 H13 O7 P	216.04	0.734	6.29261e+07	2	0	0	0.69	-0.54	0.00161526
PROPOFOL GLUCURONIDE	C18 H26 O7	354.168	8.255	7.09408e+07	2	0	0	1.124	0.17	0.942549
Trifluoroacetic acid	C2 H F3 O2	113.993	0.849	7.13695e+07	1	42	0	1.2	0.26	0.0249187
Phosphoric acid	H3 O4 P	97.9767	0.671	1.78607e+08	1	102	4	0.738	-0.44	0.00664016
4-hydroxy-4-methyl-2-pentanone	C6 H12 O2	116.084	7.106	2.10399e+07	24	0	0	0.506	-0.98	0.992441
4-Coumarylalcohol	C9 H10 O2	150.068	7.498	1.28298e+08	27	0	0	1.263	0.34	0.669301
[FAamino(5:0)]2S-amino-pentanoicacid	C5 H11 N O2	117.079	0.869	1.95445e+07	14	0	0	0.883	-0.18	0.68042
1-heptadecanoyl-sn-glycero-3-phosphate	C20 H41 O7 P	424.259	11.116	1.89696e+07	1	40	0	0.08	-3.64	5.44025e-08
Orthophosphate	H3 O4 P	97.9767	1.13	1.62332e+07	1	0	0	0.944	-0.08	0.559387
Limonene-1_2-diol	C10 H18 O2	170.131	10.194	1.15118e+07	64	12	0	0.141	-2.82	0.000294565
N-Acetyl-D-glucosaminitol	C8 H17 N O6	223.105	0.833	1.21193e+07	1	0	0	0.069	-3.87	2.23393e-10
	C18 H38 O10	414.247	5.827	1.16106e+07	0	0	0	0.407	-1.3	0.452282
	C19 H32 O3 S	340.207	10.939	1.16134e+07	0	0	0	1.33	0.41	0.0446867
	C16 H26 O3 S	298.16	9.814	1.18014e+07	0	0	0	0.995	-0.01	0.990266
Nicotinicacid	C6 H5 N O2	123.032	1.006	1.20898e+07	5	0	0	1.135	0.18	0.135623
[Similar to: [7-Hydroxy-1-(4-hydroxy-3,5-dimethoxyphenyl)-3-(hydroxymethyl)-6,8-dimethoxy-1,2,3,4-tetrahydro-2-naphthalenyl]methyl pentopyranoside; ΔMass: 93.9479 Da]	C20 H42 O11	458.273	6.056	1.29551e+07	0	56	0	0.359	-1.48	0.531952
[Similar to: Helvolic acid; ΔMass: 60.0240 Da]	C24 H45 O9 P	508.28	10.354	4.66453e+06	0	2	0	0.204	-2.29	0.000238525
[Similar to: (3β,5ξ,9ξ,18ξ)-22-Hydroxyolean-12-en-3-yl 6-deoxyhexopyranosyl-(1->2)pentopyranosyl-(1->2)hexopyranosiduronic acid; ΔMass: 366.3138 Da]	C25 H30 N4 O9	530.2	7.254	1.41508e+07	0	224	0	1.076	0.11	0.369242
Phenyl sulfoxide	C12 H10 O S	202.045	0.762	1.43928e+07	1	29	0	1.627	0.7	0.00172878
N-Palmitoyl-D-erythro-sphingosine	C34 H67 N O3	537.512	14.311	1.48002e+07	4	2	0	0.468	-1.1	2.66803e-11
Hydroxymethylphosphonate	C H5 O4 P	111.992	0.719	1.51098e+07	2	62	0	1.07	0.1	0.986247
	C22 H43 O6 P	434.279	11.207	1.54041e+07	0	0	0	0.118	-3.09	2.84685e-06
N-[3-Carboxy-2-(carboxymethyl)-2-hydroxypropanoyl]glutamic acid	C11 H15 N O10	321.069	1.047	1.89983e+07	1	0	0	1.921	0.94	0.619505
	C23 H48 N O6 P	465.321	12.538	1.58528e+07	0	0	0	0.464	-1.11	5.4354e-07
1-stearoyl-sn-glycero-3-phosphoethanolamine	C23 H48 N O7 P	481.316	12.42	1.60134e+07	3	0	0	0.542	-0.88	0.000641881
Sedoheptulose	C7 H14 O7	210.074	0.759	2.58948e+07	6	20	0	1.01	0.01	0.969056
(R)-Acetoin	C4 H8 O2	88.0524	1.931	1.42347e+07	13	0	0	0.233	-2.1	0.14509
heptadecenoic acid	C17 H32 O2	268.24	12.276	2.01643e+06	6	1	0	0.628	-0.67	0.0406955
(9Z,12E)-9,12-TETRADECADIEN-1-YL ACETATE	C16 H28 O2	252.209	11.797	4.5628e+06	12	2	0	0.417	-1.26	8.44783e-05
[Similar to: Glucose 1-phosphate; ΔMass: -97.9766 Da]	C9 H7 N6 O8 P	358.006	0.65	6.62121e+06	0	6	0	1.15	0.2	0.993248
Avagacestat	C20 H17 Cl F4 N4 O4 S	520.059	0.642	2.45112e+06	1	12	0	1.094	0.13	0.80473
[Similar to: D-Glucose 6-phosphate; ΔMass: -18.0103 Da]	C6 H15 O10 P	278.04	0.776	2.44306e+06	0	96	0	0.518	-0.95	0.0169337
Ethylmalonic acid	C5 H8 O4	132.042	1.103	2.45885e+06	19	21	1	1.455	0.54	0.937021
Margaric acid	C17 H34 O2	270.256	12.714	2.5801e+06	8	0	0	0.609	-0.72	0.0048874
2-[(11Z,14Z)-icosadienoyl]-sn-glycero-3-phosphoethanolamine	C25 H48 N O7 P	505.316	11.825	2.97117e+06	2	10	0	0.466	-1.1	0.0289041
[Similar to: Diethyl 1-(2-phenyl-2H-chromen-4-yl)hydrazine-1,2-dicarboxylate; ΔMass: 110.0424 Da]	C9 H20 O9	272.111	0.765	2.57398e+06	0	10	0	1.297	0.38	0.46015
	C29 H64 N7 O2 P	573.489	14.323	4.91286e+06	0	0	0	0.563	-0.83	6.49339e-08
Heptaethylene Glycol	C14 H30 O8	326.194	5.253	2.67927e+06	1	10	0	0.499	-1	0.5311
[Similar to: 7-(Hydroxymethyl)-2,5a,11,11,13a-pentamethyl-3a,5a,6,8,12,13a,13b,13c-octahydrofuro[4,3,2-ij]pyrano[4',3':4,5]cyclohepta[1,2-f]isochromene-1,5,9,13(2H,11H)-tetrone; ΔMass: 257.1192 Da]	C6 H9 N3 O4	187.059	3.065	2.72336e+06	0	2	0	1.044	0.06	0.99058
	C2 H4 N2 O10 S	247.958	2.228	5.31654e+06	0	0	0	0.331	-1.6	0.00137088
sulotroban	C16 H17 N O5 S	335.083	0.825	2.72286e+06	1	28	0	3.179	1.67	2.44151e-06
(R)-Pantolactone	C6 H10 O3	130.063	1.281	3.27546e+06	25	0	0	0.693	-0.53	0.117452
1-myristoyl-sn-glycerol	C17 H34 O4	302.245	12.529	3.41635e+06	4	38	0	0.664	-0.59	0.0840034
Pimobendan	C19 H18 N4 O2	334.142	9.837	2.82437e+06	2	33	0	1.328	0.41	0.975778
Dihydroxyacetone phosphate	C3 H7 O6 P	169.998	0.694	1.05476e+07	4	64	2	0.751	-0.41	0.687313
L-Alanine	C3 H7 N O2	89.0477	0.702	2.84496e+06	10	0	1	1.048	0.07	0.126854
	C2 H4 N4 S	116.016	4.245	2.86803e+06	0	0	0	1.67	0.74	0.999993
Acetylphosphate	C2 H5 O5 P	139.987	0.633	6.4235e+06	2	0	0	1.023	0.03	0.637749
3'-CMP	C9 H14 N3 O8 P	323.052	0.843	2.91115e+06	4	0	0	0.522	-0.94	0.0217656
Allyl cyclohexanevalerate	C14 H24 O2	224.177	11.316	2.40221e+06	13	4	0	1.162	0.22	0.100242
[Similar to: D-Glucose 6-phosphate; ΔMass: -7.9449 Da]	C3 H8 O12 S	267.975	0.657	2.59702e+06	0	5	0	0.768	-0.38	0.0845898
	C29 H54 N4 O11	634.378	6.764	2.04246e+06	0	0	0	0.598	-0.74	0.879806
[Similar to: Flavin adenine dinucleotide (FAD); ΔMass: 382.9039 Da]	C21 H39 O5 P	402.253	11.41	2.07106e+06	0	130	0	0.268	-1.9	1.76731e-07
[Similar to: Taurine; ΔMass: -57.9585 Da]	C5 H N3 O3 S	182.973	0.732	2.07455e+06	0	2	0	0.98	-0.03	0.443429
succinylsulfathiazole	C13 H13 N3 O5 S2	355.03	4.277	2.1636e+06	1	0	0	2.322	1.22	0.970302
[Similar to: Sucrose; ΔMass: 192.1291 Da]	C7 H3 O2 P	149.987	0.756	2.14698e+06	0	29	0	1.21	0.28	0.0165733
[Similar to: Ethyl 2-(2,5-dioxo-1-phenyltetrahydro-1H-pyrrol-3-yl)-3-(4-fluoroanilino)but-2-enoate; ΔMass: 208.1402 Da]	C3 H9 O7 P	188.008	0.789	2.29049e+06	0	35	0	1.098	0.14	0.314791
Aminopyrrolnitrin	C10 H8 Cl2 N2	226.006	0.861	3.99491e+06	1	8	0	1.523	0.61	0.0471288
	C18 H26 O8	370.163	4.865	2.37273e+06	0	0	0	1.55	0.63	0.115161
[Similar to: Glycerophospho-N-palmitoyl ethanolamine; ΔMass: -40.0674 Da]	C25 H52 N O6 P	493.353	12.931	2.23964e+06	0	104	0	1.271	0.35	0.371996
etoprine	C12 H12 Cl2 N4	282.043	1.619	2.24315e+06	1	4	0	1.156	0.21	0.916806
	C19 H37 O5 P	376.238	11.419	2.24382e+06	0	0	0	0.141	-2.82	0.000945645
Methyl(2E_6E)-(10R_11S)-10_11-epoxy-3_7_11-trimethyltrideca-2_6-dienoate	C17 H28 O3	280.204	10.629	2.25108e+06	6	7	0	0.263	-1.93	0.216268
gamma-thiomethyl glutamate	C6 H11 N O4 S	193.041	0.853	4.36708e+06	1	0	0	1.4	0.49	0.50147
[Similar to: N-Acetyl-D-alloisoleucine; ΔMass: -111.0658 Da]	C10 H20 N8 O2	284.171	1.285	2.30902e+06	0	12	0	0.96	-0.06	0.869321
2-(alpha-D-Galactosyl)-sn-glycerol3-phosphate	C9 H19 O11 P	334.066	0.643	3.21951e+06	7	0	0	0.839	-0.25	0.999514
	C7 H16 N O7 P	257.066	0.808	5.95013e+06	0	0	0	1.55	0.63	0.0027236
	C2 H4 N4 S	116.016	4.018	2.31953e+06	0	0	0	0.246	-2.02	0.374916
[Similar to: 2'-Deoxyguanosine 5'-monophosphate (dGMP); ΔMass: -321.0359 Da]	C20 H25 N6 O18 P	668.099	1.388	2.36228e+06	0	33	0	0.359	-1.48	0.00126622
5-[(Ethoxycarbonyl)amino]-3-(4-morpholinyl)-1,2,3-oxadiazol-3-ium	C9 H15 N4 O4	243.108	1.283	2.8844e+06	1	27	0	1.088	0.12	0.0876187
[Similar to: Glycerophospho-N-palmitoyl ethanolamine; ΔMass: -10.0204 Da]	C23 H46 N O6 P	463.306	12.293	2.9455e+06	0	72	0	0.683	-0.55	0.00596702
[Similar to: 9(Z),11(E)-Conjugated linoleic acid; ΔMass: -285.0973 Da]	C28 H48 N5 O5 P	565.338	11.827	2.96415e+06	0	10	0	0.29	-1.79	0.00947524
(R)-Lactaldehyde	C3 H6 O2	74.0367	1.192	4.56025e+06	9	0	0	1.191	0.25	0.0389162
	C3 H3 N6 O4 P S	249.967	0.865	3.46937e+06	0	0	0	1.364	0.45	0.00655661
D-Proline	C5 H9 N O2	115.063	0.815	3.75917e+06	8	24	0	0.927	-0.11	0.999186
Mevalonic acid	C6 H12 O4	148.073	0.733	4.22449e+06	28	100	1	0.315	-1.67	1.50098e-06
Thiolutin	C8 H8 N2 O2 S2	228.004	0.836	4.51478e+06	1	2	0	1.165	0.22	0.87596
	C20 H36 N2 O2 S	368.251	12.516	3.71668e+06	0	0	0	1.109	0.15	0.985949
3-(2-Hydroxyphenyl)propanoate	C9 H10 O3	166.063	4.779	3.75338e+06	31	0	0	0.886	-0.18	0.391082
	C25 H43 N4 O5 P	510.295	10.644	4.02014e+06	0	0	0	0.252	-1.99	0.000988256
cis-Aconiticacid	C6 H6 O6	174.016	0.836	3.85989e+06	7	0	0	1.53	0.61	0.656268
	C27 H50 N4 O10	590.351	6.612	3.944e+06	0	0	0	0.538	-0.89	0.754923
[Similar to: D-Xylulose 5-phosphate; ΔMass: -90.0313 Da]	C8 H17 O11 P	320.05	0.668	6.90129e+06	0	14	0	1.294	0.37	0.998783
(2S)-2,3-Dihydroxypropyl (9Z)-9-hexadecenoate	C19 H36 O4	328.261	12.458	4.04846e+06	5	20	0	0.793	-0.34	0.0753681
[Similar to: Penoxsulam; ΔMass: 297.0345 Da]	C4 H11 O6 P	186.029	0.754	4.67447e+06	0	2	0	0.406	-1.3	1.31812e-06
[Similar to: Oleic acid; ΔMass: -228.0394 Da]	C24 H47 O9 P	510.295	10.839	4.15929e+06	0	3	0	0.205	-2.29	0.000155219
[Similar to: Adenosine 5'-phosphosulfate; ΔMass: 209.0009 Da]	C4 H11 O8 P	218.019	0.761	4.63678e+06	0	66	0	0.972	-0.04	0.97194
[Similar to: N'2-(2,2,2-Trifluoroacetyl)-1H-pyrrole-2-carbohydrazide; ΔMass: -73.0150 Da]	C6 H10 N6 O8	294.056	0.805	4.2413e+06	0	30	0	0.719	-0.48	0.542307
	C23 H48 N O6 P	465.321	12.633	5.17962e+06	0	0	0	0.497	-1.01	3.58884e-06
[Similar to: L-Phenylalanine; ΔMass: -67.9872 Da]	C8 H7 N7 O2	233.066	2.73	3.51109e+06	0	106	0	1.107	0.15	0.969242
[Similar to: Adenosine diphosphate (ADP); ΔMass: -225.0746 Da]	C21 H21 N10 O13 P	652.104	3.669	3.45429e+06	0	16	0	0.875	-0.19	0.931171
2-Hydroxy-4-oxo-16-heptadecen-1-yl acetate	C19 H34 O4	326.245	12.208	3.46905e+06	4	40	0	0.713	-0.49	0.0897165
[Similar to: Glycerophospho-N-palmitoyl ethanolamine; ΔMass: -12.0358 Da]	C19 H44 N7 O4 P	465.321	13.391	3.40179e+06	0	101	0	0.498	-1.01	0.495697
3-Methylbutanoicacid	C5 H10 O2	102.068	3.092	2.97064e+06	20	0	0	0.999	0	0.675442
[Similar to: Sorbitan monooleate; ΔMass: -186.2164 Da]	C33 H70 N6 O2 S	614.53	12.502	3.49946e+06	0	6	0	0.549	-0.87	0.00065373
	C25 H52 N O9 P	541.338	12.323	3.02258e+06	0	0	0	0.576	-0.8	0.000898623
[Similar to: D-Glucose 6-phosphate; ΔMass: 41.9929 Da]	C7 H10 N2 O4 S	218.037	0.749	6.48968e+06	0	64	0	0.644	-0.63	1.11324e-06
Glutathione	C10 H17 N3 O6 S	307.084	0.806	3.16254e+06	2	0	0	1.219	0.29	0.999325
N-Undecanoylglycine	C13 H25 N O3	243.183	9.191	3.10163e+06	1	1	0	0.747	-0.42	0.0170316
	C14 H6 N5 O P S	323.003	4.008	3.10448e+06	0	0	0	7.019	2.81	0.996734
	C24 H47 O7 P	478.306	11.478	3.3953e+06	0	0	0	0.169	-2.57	1.13125e-05
Timonacic	C4 H7 N O2 S	133.02	0.836	4.53806e+06	1	25	0	1.189	0.25	0.086715
1-palmitoylglycerol;MAG(16:0)	C19 H38 O4	330.277	12.945	3.18262e+06	5	22	0	0.586	-0.77	0.0372764
(4S,9R,11R)-9,11-Dihydroxy-29-(4-hydroxyphenyl)-4-methyl-3-nonacosanone	C36 H64 O4	560.48	12.183	3.2919e+06	1	0	0	0.463	-1.11	0.0872576
[Similar to: D-(+)-Galactose; ΔMass: -131.0945 Da]	C12 H25 N O8	311.158	1.284	3.20963e+06	0	28	0	0.754	-0.41	0.121728
Benzyl(2R_3S)-2-methyl-3-hydroxybutanoate	C12 H16 O3	208.11	8.171	3.62668e+06	18	51	0	1.101	0.14	0.689197
[Similar to: Diethyl 1-(2-phenyl-2H-chromen-4-yl)hydrazine-1,2-dicarboxylate; ΔMass: 69.0157 Da]	C11 H23 N O9	313.137	0.831	3.23503e+06	0	7	0	0.093	-3.43	9.06531e-08
P-DMEA	C4 H12 N O4 P	169.05	0.75	3.39509e+06	1	34	0	0.463	-1.11	4.5652e-05
N-[(4Z,8Z)-1,3-Dihydroxy-4,8-octadecadien-2-yl]hexadecanamide	C34 H65 N O3	535.496	13.651	3.28158e+06	1	5	0	0.494	-1.02	3.07552e-07
D-(+)-Galactose	C6 H12 O6	180.063	1.471	3.34956e+06	103	36	4	1.045	0.06	0.65808
2-linoleoyl-sn-glycero-3-phosphoethanolamine	C23 H44 N O7 P	477.285	11.614	3.32423e+06	2	0	0	0.09	-3.47	0.00124926
	C22 H41 O7 P	448.259	10.966	4.69082e+06	0	0	0	0.175	-2.51	1.01739e-06
Gamma-Glutamylcysteine	C8 H14 N2 O5 S	250.062	0.839	948083	2	0	0	1.403	0.49	0.80285
	C15 H39 N10 O4 P	454.289	11.975	940319	0	0	0	0.241	-2.06	0.000816533
1-(5-Phosphoribosyl)imidazole-4-acetate	C10 H15 N2 O9 P	338.051	1.12	936653	2	0	0	0.846	-0.24	0.471494
[Similar to: N-Acetyl-L-phenylalanine; ΔMass: -123.0682 Da]	C18 H22 N2 O4	330.158	2.7	1.09284e+06	0	28	0	1.117	0.16	0.684472
4-Amino-2-methyl-5-phosphomethylpyrimidine	C6 H10 N3 O4 P	219.04	0.747	501213	1	32	0	0.654	-0.61	6.61037e-08
1-octadecylglycerone 3-phosphate	C21 H43 O6 P	422.28	11.494	540553	1	83	0	0.109	-3.2	4.08877e-06
[Similar to: S-Lactoylglutathione; ΔMass: 138.0489 Da]	C6 H7 N7 O4	241.056	0.774	504670	0	20	0	1.47	0.56	0.0651326
[Similar to: 1-[2-O-Acetyl-5-O-{3-[(1-carboxyvinyl)oxy]-4-hydroxybenzoyl}-3-O-(4-hydroxy-2-methoxy-6-methylbenzoyl)pentofuranosyl]-2,4(1H,3H)-pyrimidinedione; ΔMass: 432.1082 Da]	C5 H4 N8 O3	224.041	1.141	506898	0	2	0	2.23	1.16	0.0168002
D-glycero-D-manno-Heptose1_7-bisphosphate	C7 H16 O13 P2	370.006	0.692	507602	6	0	0	1.019	0.03	0.772427
2-Methylglutaric acid	C6 H10 O4	146.058	1.505	508919	23	17	2	0.45	-1.15	4.81797e-05
borohydride	C32 H37 N5 O5	571.279	7.548	590582	1	0	0	0.189	-2.41	0.0081198
D-Pipecolicacid	C6 H11 N O2	129.079	1.307	510736	18	22	0	0.826	-0.28	0.830448
(1S,2R,5S)-2-Isopropyl-5-methylcyclohexyl 3-oxobutanoate	C14 H24 O3	240.172	10.471	511063	1	58	0	2.091	1.06	2.59242e-06
[Similar to: Dodecyl sulfate; ΔMass: -266.1546 Da]	C28 H44 N4 O4 S	532.31	9.833	528812	0	10	0	1.106	0.14	0.160408
	C H N2 O6 P S	199.93	4.006	542275	0	0	0	0.384	-1.38	0.0139934
1-hexadecanoyl-2-(5Z,8Z,11Z,14Z-icosatetraenoyl)-sn-glycero-3-phosphoethanolamine	C41 H74 N O8 P	739.515	14.256	516673	22	0	0	0.61	-0.71	0.0504324
[Similar to: 10-Nitrooleate; ΔMass: -257.2393 Da]	C34 H60 N6 O2	584.48	12.189	517200	0	5	0	0.543	-0.88	0.000100896
[Similar to: Adenosine diphosphate (ADP); ΔMass: -146.0924 Da]	C19 H24 N7 O12 P	573.122	3.871	517420	0	66	0	1.298	0.38	0.754517
Ximenic acid	C26 H50 O2	394.381	14.626	517550	8	0	0	0.824	-0.28	0.692188
	C19 H26 N6 O2	370.212	11.911	518234	0	0	0	1.64	0.71	0.0692117
azatepa	C8 H14 N5 O P S	259.067	0.754	499821	1	5	0	1.67	0.74	2.16822e-07
[Similar to: Ethyl 5-cyano-6-mercapto-2-methylnicotinate; ΔMass: -49.0316 Da]	C14 H13 N3 O S	271.078	7.159	519696	0	23	0	0.737	-0.44	0.0178246
[Similar to: Ascorbyl palmitate; ΔMass: -188.2685 Da]	C39 H70 O4	602.53	12.637	547665	0	11	0	0.501	-1	6.63658e-05
(2R)-1-{[(2-Aminoethoxy)(hydroxy)phosphoryl]oxy}-3-hydroxy-2-propanyl (8Z,11Z,14Z)-8,11,14-icosatrienoate	C25 H46 N O7 P	503.301	11.779	495128	6	0	0	0.346	-1.53	0.363999
[Similar to: N'2-(2,2,2-Trifluoroacetyl)-1H-pyrrole-2-carbohydrazide; ΔMass: -85.0347 Da]	C4 H14 N6 O10	306.076	0.826	757703	0	28	0	1.22	0.29	0.0497426
N-Acetylornithine	C7 H14 N2 O3	174.1	1.062	476182	8	0	2	1.448	0.53	0.0969733
1-Phospho-alpha-D-galacturonate	C6 H11 O10 P	274.009	0.688	478787	7	0	0	1.812	0.86	0.238136
	C36 H63 N4 O3 P	630.462	12.121	480017	0	0	0	1.017	0.02	0.55213
	C18 H33 N3 O3	339.252	5.756	480280	0	0	0	0.238	-2.07	0.122368
[Similar to: Taurine; ΔMass: -73.9629 Da]	C5 H2 N3 O4 P	198.978	0.725	480546	0	2	0	0.947	-0.08	0.0451565
[Similar to: N'2-(2,2,2-Trifluoroacetyl)-1H-pyrrole-2-carbohydrazide; ΔMass: -84.9783 Da]	C5 H10 N2 O13	306.02	0.882	1.55882e+06	0	28	0	1.32	0.4	0.696618
	C12 H12 N9 O4 P	377.073	1.463	482454	0	0	0	0.468	-1.1	0.0419912
(1-Ribosylimidazole)-4-acetate	C10 H14 N2 O6	258.085	3.114	482944	3	0	0	0.845	-0.24	0.761052
	C21 H41 N6 O7 P	520.277	11.479	484702	0	0	0	0.273	-1.87	0.000709927
N-Acetyl-D-galactosamine 4-sulfate	C8 H15 N O9 S	301.046	0.755	495259	6	2	1	2.869	1.52	4.27513e-06
	C8 H6 N6 O2	218.055	7.373	487135	0	0	0	1.016	0.02	0.386173
2-Chloro-1-ethoxy-1,1,2-trifluoroethane	C4 H6 Cl F3 O	162.006	1.012	729979	1	0	0	0.832	-0.27	0.787934
3-(4-Fluorophenyl)-2,2,4-trimethyl-2H-chromen-7-yl acetate	C20 H19 F O3	326.132	0.758	503524	1	3	0	0.623	-0.68	0.0727597
[Similar to: Myriocin; ΔMass: -84.0125 Da]	C24 H43 N3 O5 S	485.29	10.324	693110	0	50	0	1.413	0.5	0.597309
4-Methylene-L-glutamate	C6 H9 N O4	159.053	0.842	1.06294e+06	5	32	0	1.519	0.6	0.0501639
	C22 H39 O5 P	414.254	11.832	494719	0	0	0	0.821	-0.28	0.94768
3,6-Anhydro-1-O-palmitoylhexitol	C22 H42 O6	402.298	12.147	495231	2	0	0	0.409	-1.29	4.76126e-05
	C85 H110 N5 O18 P	1519.75	5.297	520240	0	0	0	1.322	0.4	0.13408
Thiosulfic acid	H2 O3 S2	113.944	0.71	520574	1	0	0	1.253	0.33	0.0495132
9H-Xanthen-9-one, 2-[(2E)-3,7-dimethyl-2,6-octadienyl]-1,3,5-trihydroxy-	C23 H24 O5	380.163	10.132	521814	7	3	0	1.216	0.28	0.708135
ACN	C10 H6 Cl N O2	207.009	1.028	539917	1	2	0	1.034	0.05	0.348774
(2R)-1-{[(2-Aminoethoxy)(hydroxy)phosphoryl]oxy}-3-hydroxy-2-propanyl tetracosanoate	C29 H60 N O7 P	565.41	13.727	540509	2	2	0	0.184	-2.44	1.49579e-08
dapdiamide A	C12 H20 N4 O5	300.145	1.286	540884	2	15	0	0.88	-0.18	0.972247
[Similar to: DL-β-Leucine; ΔMass: -130.9675 Da]	C9 H14 N2 O5 S	262.062	1.151	542513	0	7	0	0.481	-1.06	0.400143
asp-leu	C10 H18 N2 O5	246.121	1.027	548308	10	0	0	1.568	0.65	0.205261
(2R_4S)-2_4-Diaminopentanoate	C5 H12 N2 O2	132.09	0.772	550105	6	17	0	1.047	0.07	0.187105
p-cresolsulfatepotassium;p-Cresolsulfate	C7 H8 O4 S	188.014	2.93	552327	3	0	0	0.65	-0.62	0.959863
[Similar to: Threonine; ΔMass: -112.0133 Da]	C5 H9 N7 O4	231.072	0.761	560240	0	1	0	1.648	0.72	0.00395666
	C26 H39 N7 O3	497.311	12.086	1.06945e+07	0	0	0	0.519	-0.95	0.0643235
3,4-Methylenesebacic acid	C12 H18 O4	226.12	8.236	3.63073e+06	3	8	0	1.112	0.15	0.72358
4,5-Pyrenedione	C16 H8 O2	232.052	0.943	555883	3	0	0	0.774	-0.37	0.080212
2-(Hydroxymethyl)-3-(acetamidomethylene)succinate	C8 H11 N O6	217.058	0.958	764774	2	0	0	1.085	0.12	0.217211
	C22 H44 N O9 P	497.275	11.056	563102	0	0	0	0.533	-0.91	0.146826
	C36 H24 N9 O3 P	661.175	11.735	641397	0	0	0	0.89	-0.17	0.931303
	C3 H3 N2 O4 P	161.983	3.81	659457	0	0	0	0.723	-0.47	0.164332
PHENETHYL OCTANOATE	C16 H24 O2	248.177	11.296	565603	5	0	0	1.601	0.68	0.113259
1-heptadecanoyl-sn-glycero-3-phosphocholine	C25 H52 N O7 P	509.348	12.785	565956	3	0	0	0.278	-1.85	4.65616e-08
[Similar to: 2-Aminoadipic acid; ΔMass: 45.0533 Da]	C2 H4 N4 S	116.016	1.017	539655	0	20	0	1.486	0.57	0.768512
Thiophanate-methyl	C12 H14 N4 O4 S2	342.046	1.634	538519	1	101	0	1.002	0	0.578917
(2R,3R,4R,5R)-4-{[{[(2R,3S,4R,5R)-5-(2-Amino-6-oxo-3,6-dihydro-9H-purin-9-yl)-3,4-dihydroxytetrahydro-2-furanyl]methoxy}(hydroxy)phosphoryl]oxy}-2-(6-amino-9H-purin-9-yl)-5-(hydroxymethyl)tetrahydro-3 -furanyl dihydrogen phosphate	C20 H26 N10 O14 P2	692.11	3.867	537796	1	0	0	0.551	-0.86	0.968751
[Similar to: 4-Dodecylbenzenesulfonic acid; ΔMass: -435.2981 Da]	C40 H68 N5 O7 P	761.49	10.327	537066	0	18	0	3.564	1.83	0.0457696
	C H4 O9	159.986	2.623	522337	0	0	0	0.949	-0.08	0.744653
(2R)-1-[(Hydroxy{[(2R,3R,5S,6R)-2,3,4,5,6-pentahydroxycyclohexyl]oxy}phosphoryl)oxy]-3-[(9Z)-9-octadecenoyloxy]-2-propanyl (5Z,8Z,11Z,14Z)-5,8,11,14-icosatetraenoate	C47 H81 O13 P	884.541	13.287	524527	12	0	0	1.145	0.19	0.871896
1-oleoyl-2-stearoyl-sn-glycero-3-phosphoethanolamine	C41 H80 N O8 P	745.562	12.18	524711	17	0	0	0.946	-0.08	0.99881
3-Oxododecanoicacid	C12 H22 O3	214.157	9.925	525597	2	74	0	2.25	1.17	0.000627863
	C34 H50 N9 O6 P	711.36	7.263	525789	0	0	0	0.361	-1.47	0.000965114
N6-(1_2-Dicarboxyethyl)-AMP	C14 H18 N5 O11 P	463.074	1.315	525960	2	1	0	0.713	-0.49	0.262983
[Similar to: L-Glutamic acid; ΔMass: -73.9323 Da]	C3 H3 N5 O5 S	220.985	0.727	526412	0	11	0	1.422	0.51	0.0475919
Welkstoff	C9 H15 N3 O7	277.092	2.712	561087	1	51	0	1.212	0.28	0.177649
[Similar to: D-Sedoheptulose 7-phosphate; ΔMass: 8.9977 Da]	C7 H12 N3 O7 P	281.043	0.755	582536	0	32	0	0.389	-1.36	2.90992e-07
[Similar to: Glycoursodeoxycholic acid; ΔMass: -67.9870 Da]	C23 H44 N5 O6 P	517.301	10.293	528526	0	50	0	1.537	0.62	0.836747
[Similar to: Alclofenac; ΔMass: -3.0530 Da]	C6 H11 N7 O3	229.093	0.862	529747	0	6	0	1.058	0.08	0.23778
[Similar to: Microcystin LA; ΔMass: 534.3208 Da]	C15 H25 N3 O8	375.164	1.633	531057	0	18	0	0.754	-0.41	0.603203
	C20 H43 N8 O6 P	522.305	6.263	531197	0	0	0	0.538	-0.89	0.830536
Cysteinylglycine(Cys-Gly)	C5 H10 N2 O3 S	178.041	0.797	531721	3	0	0	1.143	0.19	0.109151
(2R)-1-[(Hydroxy{[(2R,3R,5S,6R)-2,3,4,5,6-pentahydroxycyclohexyl]oxy}phosphoryl)oxy]-3-(palmitoyloxy)-2-propanyl (9Z,12Z)-9,12-octadecadienoate	C43 H79 O13 P	834.526	13.296	532484	7	0	0	0.45	-1.15	0.0227061
[Similar to: Guanosine 5'-diphospho-D-mannose; ΔMass: -328.1029 Da]	C39 H36 N9 O15 P S	933.18	3.855	533511	0	56	0	1.042	0.06	0.920237
	C4 H10 N9 O3 P S	295.036	0.755	533783	0	0	0	0.516	-0.95	0.00107274
Phenylmethanesulfonylfluoride	C7 H7 F O2 S	174.015	1.754	593323	1	11	0	1.026	0.04	0.996929
	C7 H17 O10 P	292.056	0.754	528672	0	0	0	0.799	-0.32	0.132165
(5alpha,17beta)-3-Oxoandrostan-17-yl hydrogen sulfate	C19 H30 O5 S	370.181	8.427	566504	3	74	0	1.346	0.43	0.604491
4,7-Dihydroxy-3-[(1S)-1-(4-nitrophenyl)-3-oxobutyl]-2H-chromen-2-one	C19 H15 N O7	369.084	1.619	474274	3	6	0	1.541	0.62	0.829572
[Similar to: D-Pantethine; ΔMass: 157.1105 Da]	C16 H24 N5 O3 P S	397.134	3.936	472491	0	4	0	0.305	-1.71	9.22095e-07
[Similar to: L-Glutamic acid; ΔMass: -119.9586 Da]	C11 H10 N O3 P S	267.012	0.718	434698	0	11	0	1.399	0.48	0.00956585
	C3 H5 N2 P S	131.991	3.539	455979	0	0	0	0.398	-1.33	0.00733304
[Similar to: Glycerophospho-N-palmitoyl ethanolamine; ΔMass: -66.0830 Da]	C23 H50 N7 O4 P	519.369	12.836	414411	0	36	0	1.882	0.91	0.407816
[Similar to: Candesartan; ΔMass: 129.9479 Da]	C14 H26 N6 O2	310.212	9.589	414433	0	3	0	1.132	0.18	0.969745
	C17 H24 N3 O P	317.166	8.532	504585	0	0	0	0.721	-0.47	0.0121307
[Similar to: L-Glutamic acid; ΔMass: -112.0098 Da]	C7 H18 N O5 P S	259.063	0.812	983076	0	5	0	1.402	0.49	0.0384095
	C9 H13 N O7 S	279.041	0.821	426673	0	0	0	1.187	0.25	0.0659562
	C10 H11 N9 O4 S	353.064	7.913	419470	0	0	0	1.301	0.38	0.999097
2-(2,4-Dichlorophenyl)-1,3-di(1H-1,2,4-triazol-1-yl)-2-propanol	C13 H12 Cl2 N6 O	338.046	0.84	577659	1	28	0	0.846	-0.24	0.484483
	C8 H2 N5 O P S	246.972	3.61	420532	0	0	0	0.232	-2.11	0.00691531
5-Hydroxy-DL-tryptophan	C11 H12 N2 O3	220.085	1.856	421185	7	11	0	4.368	2.13	4.01663e-06
[Similar to: Chloramphenicol; ΔMass: -74.0904 Da]	C14 H16 N6 O8	396.103	1.695	421445	0	23	0	1.139	0.19	0.912122
[Similar to: Lauric acid; ΔMass: -62.0173 Da]	C10 H26 N6 S	262.195	11.513	423492	0	4	0	0.272	-1.88	3.51354e-06
	C19 H37 N10 O3 P	484.28	10.948	751489	0	0	0	0.458	-1.13	2.16516e-05
	C18 H26 O8	370.163	5.26	568589	0	0	0	1.478	0.56	0.0569677
	C18 H26 O8	370.163	4.405	979880	0	0	0	0.802	-0.32	0.772502
[Similar to: Tenofovir; ΔMass: -309.0711 Da]	C20 H25 N10 O10 P	596.149	4.304	426366	0	71	0	0.486	-1.04	0.00058813
[Similar to: 3-{3-[3,4-Dihydroxy-5-(6-oxo-1,6-dihydro-9H-purin-9-yl)tetrahydro-2-furanyl]propanoyl}benzoic acid; ΔMass: 142.0406 Da]	C9 H12 N4 O6	272.077	1.548	1.667e+06	0	18	0	0.883	-0.18	0.579556
a-D-Glucose1_6-bisphosphate;Glucose1_6-bisphosphate	C6 H14 O12 P2	339.996	0.659	1.98725e+06	15	0	0	0.695	-0.53	0.720229
[Similar to: Diethyl 1-(2-phenyl-2H-chromen-4-yl)hydrazine-1,2-dicarboxylate; ΔMass: 225.1332 Da]	C6 H7 N O2 S	157.02	4.001	410025	0	29	0	0.27	-1.89	0.800023
7-(3-Amino-3-carboxypropyl)-6-methyl-3-(beta-D-ribofuranosyl)-3,4-dihydro-9H-imidazo[1,2-a]purin-9-one	C17 H22 N6 O7	422.155	8.256	572580	1	2	0	1.022	0.03	0.874193
5-Hydroxyferulate	C10 H10 O5	210.053	2.907	398665	3	52	0	0.35	-1.52	0.0126448
[Similar to: Indole-3-acetyl-L-aspartic acid; ΔMass: 37.0941 Da]	C10 H8 N O3 P S	252.996	0.703	399998	0	9	0	1.063	0.09	0.563903
	C18 H43 N9 O3 S	465.321	12.242	400067	0	0	0	1.686	0.75	0.011038
	C18 H43 N10 O6 P	526.31	11.835	985128	0	0	0	0.808	-0.31	0.716514
D-Ribitol5-phosphate	C5 H13 O8 P	232.034	0.636	1.02359e+06	5	2	0	0.485	-1.05	5.99773e-05
	C28 H33 N4 O6 P	552.215	11.425	400954	0	0	0	0.168	-2.58	0.00156722
Nonane-4_6-dione	C9 H16 O2	156.115	11.261	401459	31	4	0	1.015	0.02	0.958147
[Similar to: Cyclic ADP-ribose; ΔMass: 279.0344 Da]	C6 H15 O7 P S	262.027	0.821	476719	0	32	0	0.654	-0.61	0.0138186
	C6 H10 N9 O4 P	303.059	0.844	611558	0	0	0	0.938	-0.09	0.180395
	C2 H4 N4 S	116.016	3.942	2.30985e+06	0	0	0	0.432	-1.21	0.800785
2-Deoxy-D-glucose6-phosphate	C6 H13 O8 P	244.035	0.775	444324	7	32	0	0.416	-1.26	8.73752e-10
	C8 H22 N4 O13	382.117	0.77	406254	0	0	0	0.544	-0.88	0.237171
[Similar to: Valnemulin; ΔMass: 267.2176 Da]	C11 H23 N O8	297.142	0.854	407112	0	7	0	0.793	-0.33	0.0295315
[Similar to: N'2-(2,2,2-Trifluoroacetyl)-1H-pyrrole-2-carbohydrazide; ΔMass: -137.0211 Da]	C9 H10 N8 O8	358.062	1.624	455534	0	28	0	1.021	0.03	0.905847
Aklavinone	C22 H20 O8	412.115	6.025	546665	3	9	0	0.627	-0.67	0.000522076
6-Acetamido-3-aminohexanoate	C8 H16 N2 O3	188.116	1.741	408087	12	0	0	1.08	0.11	0.673243
3-Oxotetradecanoic acid	C14 H26 O3	242.188	10.926	408504	3	112	0	2.967	1.57	6.23568e-08
[Similar to: N-Acetyl-D-galactosamine; ΔMass: -79.0153 Da]	C10 H20 O10	300.105	0.769	408629	0	36	0	1.427	0.51	0.141078
[Similar to: Acycloguanosine; ΔMass: 132.0536 Da]	C4 H3 N3	93.0326	1.541	427133	0	34	0	1.15	0.2	0.963224
[Similar to: R-Palmitoyl-(2-methyl) ethanolamide; ΔMass: -289.2321 Da]	C39 H70 O4	602.53	12.76	613191	0	20	0	0.625	-0.68	3.657e-05
S-Inosyl-L-homocysteine	C14 H19 N5 O6 S	385.105	2.689	442122	1	0	0	0.411	-1.28	0.0727632
	C8 H12 N2 O13	344.033	1.326	453651	0	0	0	0.837	-0.26	0.763611
1-arachidonoyl-sn-glycero-3-phosphoethanolamine	C25 H44 N O7 P	501.285	11.677	767753	4	74	0	0.738	-0.44	0.156536
(2S)-2-{[1-(R)-Carboxyethyl]amino}pentanoate	C8 H15 N O4	189.1	1.634	457164	8	6	0	0.782	-0.35	0.913426
[FA(20:4)]17R_18S-epoxy-5Z_8Z_11Z_14Z-eicosatetraenoicacid	C20 H30 O3	318.219	10.901	457415	52	2	0	1.454	0.54	0.374217
7-Hydroxy-3-[2-hydroxy-4-methoxy-3-(3-methyl-2-buten-1-yl)phenyl]-5-methoxy-8-chromanecarbaldehyde	C23 H26 O6	398.174	8.235	458376	2	2	0	0.886	-0.17	0.998157
	C25 H50 N O6 P	491.337	12.495	459336	0	0	0	1.311	0.39	0.858343
	C9 H14 O10	282.059	0.797	1.55682e+06	0	0	0	2.298	1.2	0.00745048
(5xi,8alpha,9xi,10alpha,13alpha)-13-(beta-D-Glucopyranosyloxy)kaur-16-en-18-oic acid	C26 H40 O8	480.271	7.666	459633	2	2	0	0.332	-1.59	0.00242102
	C19 H16 N7 O5 P S	485.067	3.113	460318	0	0	0	1.059	0.08	0.974709
Dibenzothiophene 5-oxide	C12 H8 O S	200.03	0.765	516373	1	0	0	0.99	-0.01	0.837139
	C29 H50 N2 O13	634.333	8.566	464525	0	0	0	0.221	-2.18	0.00285446
1,2-Dideoxy-3-C-methyl-1-(2,5,5,8a-tetramethyl-1,4,4a,5,6,7,8,8a-octahydro-1-naphthalenyl)pentitol	C20 H36 O3	324.266	11.541	467360	3	0	0	1.347	0.43	0.241329
[Similar to: L-Tyrosine; ΔMass: -112.0135 Da]	C8 H16 N5 O5 P	293.087	1.361	469361	0	15	0	1.062	0.09	0.0270861
(2S-3S)-versiconal hemiacetal	C18 H14 O8	358.069	8.026	469440	3	0	0	0.833	-0.26	0.234699
	C13 H19 N10 O P	362.148	1.345	856430	0	0	0	0.73	-0.45	0.903836
	C48 H77 N O	683.598	13.624	535981	0	0	0	0.845	-0.24	0.0297534
	C2 H5 N6 O9 P	287.985	0.748	472309	0	0	0	1.068	0.09	0.875854
[Similar to: D-Sphingosine; ΔMass: -18.9497 Da]	C19 H30 N2 O2	318.232	12.471	888774	0	10	0	0.372	-1.43	1.03597e-05
	C36 H24 N9 O3 P	661.175	11.976	618514	0	0	0	1.07	0.1	0.99977
(2R)-1-[(Hydroxy{[(1s,3R)-2,3,4,5,6-pentahydroxycyclohexyl]oxy}phosphoryl)oxy]-3-(palmitoyloxy)-2-propanyl (11Z,14Z)-11,14-icosadienoate	C45 H83 O13 P	862.557	13.566	452258	4	61	0	0.875	-0.19	0.053429
	C22 H44 N O9 P	497.275	11.238	456237	0	0	0	0.794	-0.33	0.362821
[Similar to: D-Glucose 6-phosphate; ΔMass: -18.0509 Da]	C7 H14 N6 O4 S	278.081	0.764	445169	0	64	0	0.543	-0.88	0.157162
6,8-Tricosanedione	C23 H44 O2	352.334	13.545	431420	2	0	0	0.179	-2.48	0.00012249
[Similar to: Cefuroxime; ΔMass: 216.0206 Da]	C9 H8 N2 O4	208.048	4.171	431861	0	1	0	1.031	0.04	0.98446
	C20 H38 O6	374.267	11.731	432086	0	0	0	0.13	-2.94	4.54701e-07
(2S)-2-[(3R,5S,7R,8R,9S,10S,12S,13S,14S,17R)-3,7,12-Trihydroxy-10,13-dimethylhexadecahydro-1H-cyclopenta[a]phenanthren-17-yl]propanoic acid	C22 H36 O5	380.256	10.013	434059	4	3	0	3.084	1.62	0.276107
Triamcinolone	C21 H27 F O6	394.179	10.512	494133	3	6	0	1.239	0.31	0.166705
[Similar to: Bacitracin A; ΔMass: 1111.5676 Da]	C16 H27 N2 O2 P	310.181	9.989	437040	0	7	0	0.658	-0.6	0.231746
[Similar to: Bacitracin A; ΔMass: 548.3588 Da]	C37 H60 N7 O15 P	873.39	6.134	438966	0	13	0	1.159	0.21	0.950326
[[(2R,3S,4R,5R)-5-(6-aminopurin-9-yl)-3,4-dihydroxy-tetrahydrofuran-2-yl]methoxy-hydroxy-phosphoryl] [(2R,3S,4R,5S)-5-(6-aminopurin-9-yl)-4-hydroxy-2-(hydroxymethyl)tetrahydrofuran-3-yl] hydrogen phosphate	C20 H26 N10 O13 P2	676.116	4.28	472578	1	0	0	0.547	-0.87	0.904891
	C25 H47 N6 O10 P	622.312	10.715	439752	0	0	0	2.392	1.26	0.728783
[Similar to: Glycerophospho-N-palmitoyl ethanolamine; ΔMass: -98.0365 Da]	C27 H46 N5 O5 P	551.322	11.6	441290	0	63	0	0.692	-0.53	0.321828
Retinyl propionate	C23 H34 O2	342.257	12.208	490122	1	6	0	0.963	-0.05	0.00343031
[Similar to: 1,10-Decanediol; ΔMass: -63.9559 Da]	C9 H14 N6 O2	238.118	10.192	444375	0	6	0	0.14	-2.84	0.000174456
Phenamil	C12 H12 Cl N7 O	305.078	0.761	447567	1	3	0	0.658	-0.6	0.0542085
Ethyl 3-mercaptobutyrate	C6 H12 O2 S	148.056	0.81	944269	10	115	0	1.29	0.37	0.0623707
[Similar to: 10-Nitrooleate; ΔMass: -13.9694 Da]	C12 H31 N5 O4 S	341.21	11.095	783622	0	5	0	0.885	-0.18	0.175976
Decylubiquinol	C19 H32 O4	324.23	11.956	426992	2	0	0	0.374	-1.42	0.000570545
	C36 H26 N9 O2 P	647.195	12.641	451175	0	0	0	0.584	-0.78	0.270368
2_2'-Iminodipropanoate	C6 H11 N O4	161.069	0.749	440930	15	0	0	0.881	-0.18	0.940174
Taurocholate	C26 H45 N O7 S	515.291	7.841	613848	2	0	0	0.556	-0.85	0.0698251
20alpha-Hydroxy-4-pregnen-3-one	C21 H32 O2	316.242	12.08	632702	26	8	0	0.728	-0.46	4.92857e-05
[Similar to: L-Tyrosine; ΔMass: -35.9765 Da]	C8 H12 N O4 P	217.05	1.34	567620	0	45	0	1.372	0.46	0.298961
1,2-di-[(9Z)-octadecenoyl]-sn-glycero-3-phosphoethanolamine	C41 H78 N O8 P	743.547	14.97	776101	17	4	0	0.752	-0.41	0.998809
	C9 H12 O9	264.048	0.835	804021	0	0	0	1.5	0.59	0.225776
DIACETIN MONOPROPANOATE	C10 H16 O6	232.095	5.634	757586	1	0	0	0.5	-1	0.185184
	C6 H7 N O2 S	157.02	4.438	760688	0	0	0	0.917	-0.12	0.981086
[Similar to: Flavin adenine dinucleotide (FAD); ΔMass: 546.1614 Da]	C3 H5 N5 O6 S	238.996	0.706	761131	0	31	0	1.11	0.15	0.264549
Cholinephosphate	C5 H14 N O4 P	183.066	0.76	1.187e+06	0	2	0	0.282	-1.83	1.39718e-07
1342	C28 H41 N3 O3	467.314	12.593	810376	2	0	0	0.735	-0.44	0.997917
[Similar to: Glucose 1-phosphate; ΔMass: 0.0260 Da]	C4 H9 N2 O9 P	260.004	0.764	767844	0	52	0	1.192	0.25	0.099106
[Similar to: (S)-(-)-2-[(Phenylamino)carbonyloxy] propionic acid; ΔMass: 51.0499 Da]	C2 H2 N6 O3	158.019	1.58	1.96563e+06	0	139	0	1.392	0.48	0.000438862
	C21 H28 O S	328.187	10.454	770136	0	0	0	1.39	0.48	0.479472
[Similar to: Glycerophospho-N-palmitoyl ethanolamine; ΔMass: -67.9895 Da]	C20 H40 N7 O7 P	521.275	10.651	771759	0	60	0	0.878	-0.19	0.702625
[Similar to: Sorbitan monopalmitate; ΔMass: -110.1818 Da]	C32 H64 O4	512.48	12.509	1.25602e+06	0	10	0	0.31	-1.69	7.96204e-06
[Similar to: N-Acetyl-L-tyrosine; ΔMass: -161.0451 Da]	C15 H20 N4 O8	384.13	1.349	822056	0	44	0	0.775	-0.37	0.540195
	C27 H52 N O9 P	565.338	11.971	778759	0	0	0	0.614	-0.7	0.492494
2alpha-(Hydroxymethyl)-5alpha-androstane-3beta,17beta-diol	C20 H34 O3	322.251	11.334	789280	9	27	0	1.114	0.16	0.466773
Geranylacetate	C12 H20 O2	196.146	10.647	787109	29	5	0	0.084	-3.57	3.9822e-08
	C2 H4 N2 O10 S	247.958	2.932	4.39048e+06	0	0	0	1.145	0.2	0.43095
Flumequine	C14 H12 F N O3	261.079	0.824	1.52285e+06	1	0	0	0.068	-3.88	1e-15
[Similar to: α-D-Mannose 1-phosphate; ΔMass: -18.0102 Da]	C6 H15 O10 P	278.04	0.71	1.35553e+06	0	32	0	0.435	-1.2	0.00306524
(2R)-3-{[(2-Aminoethoxy)(hydroxy)phosphoryl]oxy}-2-[(1Z,11Z)-1,11-octadecadien-1-yloxy]propyl (9Z)-9-hexadecenoate	C39 H74 N O7 P	699.52	14.773	752903	6	0	0	0.667	-0.58	0.153967
	C27 H54 N O9 P	567.353	12.326	745669	0	0	0	0.921	-0.12	0.366794
	C27 H54 N O9 P	567.353	12.165	704849	0	0	0	0.555	-0.85	0.952814
[Similar to: L-Aspartic acid; ΔMass: -84.0183 Da]	C4 H7 N7 O4	217.056	0.759	778719	0	10	0	1.035	0.05	0.477516
	C45 H79 N3 O9	805.584	13.614	1.19806e+06	0	0	0	0.951	-0.07	0.354271
	C10 H5 N3 O7	279.014	4.273	713617	0	0	0	2.496	1.32	0.975654
[Similar to: L-Tyrosine; ΔMass: -57.9585 Da]	C6 H6 N7 O2 P	239.032	1.342	716211	0	41	0	1.218	0.28	0.465265
[Similar to: Glycerophospho-N-palmitoyl ethanolamine; ΔMass: -86.0365 Da]	C26 H46 N5 O5 P	539.322	11.76	720395	0	1	0	1.536	0.62	0.0172992
2-Carboxy-D-arabinitol1-phosphate	C6 H13 O10 P	276.024	0.693	872501	5	0	0	3.474	1.8	0.170977
Beta-Alanine	C3 H7 N O2	89.0476	0.652	2.90009e+06	10	0	0	1.549	0.63	0.00168837
1-Phenyl-1,3-octadecanedione	C24 H38 O2	358.287	12.528	729631	4	0	0	3.838	1.94	4.67616e-07
	C24 H44 O2	364.334	13.393	731572	0	0	0	0.965	-0.05	0.964193
(+)-exo-5-Hydroxycamphor	C10 H16 O2	168.115	9.636	732393	54	16	0	0.543	-0.88	0.0438028
(S)-Methylmalonatesemialdehyde	C4 H6 O3	102.032	0.98	776720	9	0	0	0.822	-0.28	0.00494193
[Similar to: Decanoic acid; ΔMass: -194.1278 Da]	C18 H34 N6 O2	366.274	10.72	736088	0	2	0	0.46	-1.12	0.0462377
[Similar to: Deoxyguanosine diphosphate (dGDP); ΔMass: 233.0325 Da]	C7 H2 N2 O5	193.997	1.534	737937	0	25	0	2.171	1.12	0.570434
[Similar to: Adenosine 5'-monophosphate; ΔMass: -306.0250 Da]	C17 H28 N5 O18 P S	653.088	3.906	740900	0	54	0	0.718	-0.48	0.999849
	C14 H20 N10	328.187	10.69	741203	0	0	0	1.071	0.1	0.0521302
	C18 H43 N10 O6 P	526.31	11.595	6.78462e+06	0	0	0	0.853	-0.23	0.663599
[Similar to: Ascorbyl stearate; ΔMass: 267.2630 Da]	C6 H9 N O3 S	175.03	1.226	1.50668e+06	0	3	0	1.209	0.27	0.997408
Acetyl-L-carnitine	C9 H17 N O4	203.116	2.872	803434	3	15	0	1	0	0.937214
	C16 H24 N10 O17	628.129	4.121	852825	0	0	0	1.738	0.8	0.061788
bronopol	C3 H6 Br N O4	198.947	0.732	806085	1	2	0	0.963	-0.05	0.958517
	C18 H39 N8 O5 P	478.279	6.058	885278	0	0	0	0.396	-1.33	0.767027
[Similar to: (S)-(-)-2-[(Phenylamino)carbonyloxy] propionic acid; ΔMass: -124.9809 Da]	C8 H10 N6 O9	334.05	1.673	1.23779e+06	0	207	0	0.773	-0.37	0.680831
[Similar to: Glycerol 3-phosphate; ΔMass: -97.9767 Da]	C6 H3 N6 O5 P	269.99	0.646	931042	0	2	0	0.476	-1.07	1.72694e-05
[Similar to: Ascorbyl palmitate; ΔMass: -174.2528 Da]	C38 H68 O4	588.515	12.634	972324	0	21	0	0.73	-0.45	0.0197757
[Similar to: 10-Nitrooleate; ΔMass: -285.2736 Da]	C40 H68 O4	612.515	12.201	891064	0	6	0	0.86	-0.22	0.24209
1-Isopropyl-4,8-dimethyl-9-oxospiro[4.5]dec-7-en-2-yl acetate	C17 H26 O3	278.188	10.524	892918	5	8	0	0.247	-2.01	0.234348
(R)-2_3-Dihydroxy-3-methylbutanoate	C5 H10 O4	134.058	0.899	3.41767e+06	17	29	0	0.84	-0.25	0.78357
[Similar to: Taurine; ΔMass: -97.9766 Da]	C5 H N7 O2 S	222.991	0.733	902316	0	3	0	0.847	-0.24	0.588362
	C H3 N4 O10 P S	293.93	0.604	1.4617e+06	0	0	0	0.929	-0.11	0.691352
[Similar to: N-Acetyl-L-tyrosine; ΔMass: -138.0527 Da]	C10 H20 N9 O4 P	361.137	1.344	908403	0	7	0	0.728	-0.46	0.178423
	C41 H82 N O4 P	683.598	13.789	909452	0	0	0	0.637	-0.65	0.0285207
	C5 H7 N2 O10 P	285.985	0.662	2.4528e+06	0	0	0	0.683	-0.55	0.0241357
	C18 H42 N8 O7	482.32	12.491	1.54051e+06	0	0	0	0.459	-1.12	3.95315e-06
[Similar to: Sorbitan monooleate; ΔMass: -89.9479 Da]	C21 H39 N6 O7 P	518.262	11.066	1.00572e+06	0	2	0	0.153	-2.71	1.75365e-05
[Similar to: 2'-Deoxyguanosine 5'-monophosphate (dGMP); ΔMass: 128.0205 Da]	C5 H9 N5 O3 S	219.043	0.755	924666	0	32	0	0.211	-2.24	3.08501e-05
(2R)-2-Hydroxy-3-(phosphonooxy)propyl nonadecanoate	C22 H45 O7 P	452.29	11.695	3.15473e+07	1	0	0	0.131	-2.94	4.41438e-05
1-4-beta-D-Glucan	C18 H32 O18	536.161	2.973	3.46389e+06	1	7	0	1.137	0.18	0.820096
Rehmaionoside A	C19 H34 O8	390.227	5.565	878225	2	56	0	0.398	-1.33	0.546504
D-Iditol	C6 H14 O6	182.079	0.769	1.76729e+06	11	0	0	0.89	-0.17	0.606908
[Similar to: Oleoyl ethanolamide; ΔMass: -303.2479 Da]	C41 H72 O4	628.546	12.764	863893	0	9	0	0.619	-0.69	0.00678924
11-(3-Methyl-5-propyl-2-furyl)undecanoic acid	C19 H32 O3	308.235	11.136	1.16815e+06	5	0	0	2.011	1.01	0.153152
Ethyl(R)-3-hydroxyhexanoate	C8 H16 O3	160.11	7.534	808380	18	0	0	2.297	1.2	7.30115e-05
pentiapine	C15 H17 N5 S	299.121	0.761	809072	1	6	0	0.675	-0.57	0.0457372
	C39 H80 N7 O8 P	805.583	13.386	1.15763e+06	0	0	0	0.96	-0.06	0.41556
	C17 H32 N6 O2	352.259	13.423	810452	0	0	0	0.977	-0.03	0.737836
Oxidizedglutathione	C20 H32 N6 O12 S2	612.152	0.762	814003	2	0	0	1.139	0.19	0.0561623
	C23 H41 N4 O5 P	484.28	10.752	816114	0	0	0	0.35	-1.51	2.94161e-07
[Similar to: N'2-(2,2,2-Trifluoroacetyl)-1H-pyrrole-2-carbohydrazide; ΔMass: -44.9002 Da]	C H3 N2 O12 P	265.941	0.878	818060	0	1	0	2.333	1.22	0.00607238
3alpha-Hydroxy-5beta-pregnane-20-one	C21 H34 O2	318.257	12.509	826261	13	21	0	1.003	0	0.972368
	C26 H51 O7 P	506.337	11.851	704507	0	0	0	0.088	-3.51	2.22645e-07
Integerressine	C33 H38 N4 O4	554.292	9.816	829102	1	20	0	1.394	0.48	0.179242
1-oleoyl-2-palmitoleoyl-sn-glycero-3-phosphoethanolamine	C39 H74 N O8 P	715.515	14.442	849713	11	0	0	0.202	-2.31	4.17457e-05
GibberellinA19	C20 H26 O6	362.174	10.562	850590	24	50	0	1.004	0.01	0.928732
	C35 H67 N O5	581.502	13.657	1.96916e+06	0	0	0	0.493	-1.02	0.00022609
	C25 H44 N5 O5 P	525.306	11.921	7.88867e+06	0	0	0	0.875	-0.19	0.98113
[Similar to: Phosphatidylinositol-1,2-dipalmitoyl; ΔMass: 554.4335 Da]	C9 H8 N10	256.092	7.376	857543	0	14	0	1.006	0.01	0.274073
Jatrorrhizine	C20 H20 N O4	338.14	8.529	857773	4	0	0	0.881	-0.18	0.999209
[Similar to: Glycerophospho-N-palmitoyl ethanolamine; ΔMass: -8.0049 Da]	C23 H44 N O6 P	461.29	11.902	859520	0	72	0	0.672	-0.57	0.0926802
[Similar to: Sorbitan monooleate; ΔMass: -89.9480 Da]	C21 H39 N6 O7 P	518.262	10.948	881971	0	2	0	0.133	-2.91	0.000341296
	C30 H62 O16	678.404	6.898	834673	0	0	0	0.944	-0.08	0.952096
intrazole	C17 H12 Cl N5 O	337.073	4.181	704015	1	0	0	0.702	-0.51	0.997782
	C20 H9 N O S	311.04	4.265	700082	0	0	0	3.001	1.59	0.906951
O55CA1TU5D	C5 H7 N S	113.03	4.424	804893	6	57	0	1.037	0.05	0.818255
[Similar to: Taurine; ΔMass: -112.0134 Da]	C3 H7 N7 O4 S	237.028	0.759	601830	0	2	0	1.628	0.7	0.00937197
	C20 H20 N7 O15 P	629.077	1.199	622102	0	0	0	0.442	-1.18	0.110472
[Similar to: Stearic acid; ΔMass: -284.2714 Da]	C36 H72 O4	568.543	12.947	1.0645e+06	0	3	0	0.38	-1.4	5.93515e-05
	C38 H60 N6 O2	632.481	12.111	605345	0	0	0	0.88	-0.18	0.935784
[Similar to: α-D-Mannose 1-phosphate; ΔMass: -18.0508 Da]	C7 H14 N6 O4 S	278.081	0.995	802170	0	120	0	1.096	0.13	0.999082
	C6 H21 N9 O S	267.158	9.87	2.26616e+07	0	0	0	1.19	0.25	0.746402
1-hexadecanoyl-2-octadecanoyl-sn-glycero-3-phospho-(1'-sn-glycerol)	C40 H79 O10 P	750.539	14.472	609808	2	0	0	0.595	-0.75	0.0328641
D-(-)-Erythrose;L-Threose	C4 H8 O4	120.042	0.715	3.01493e+06	12	0	0	0.47	-1.09	5.54998e-07
[Similar to: N'2-(2,2,2-Trifluoroacetyl)-1H-pyrrole-2-carbohydrazide; ΔMass: -66.9678 Da]	C8 H9 N4 O4 P S	288.009	0.829	1.10802e+06	0	28	0	1.476	0.56	0.991718
	C18 H26 O8	370.163	6.637	616800	0	0	0	1.219	0.29	0.140333
[Similar to: Adenosine diphosphate (ADP); ΔMass: -146.0923 Da]	C19 H24 N7 O12 P	573.122	3.975	619737	0	66	0	1.461	0.55	0.967601
6-AZAURIDINE	C8 H11 N3 O6	245.066	0.756	630780	2	1	0	0.34	-1.56	7.59689e-07
[Similar to: Arachidonic acid; ΔMass: -332.2745 Da]	C30 H69 N8 O4 P	636.515	12.532	623757	0	8	0	0.807	-0.31	0.988426
	C7 H18 N O6 P	243.087	0.775	883519	0	0	0	0.386	-1.37	1.69461e-05
[Similar to: 1,10-Decanediol; ΔMass: -103.0121 Da]	C10 H23 N5 O4	277.174	10.725	632729	0	3	0	0.636	-0.65	0.00469626
[Similar to: Linoleic acid; ΔMass: -67.9873 Da]	C17 H28 N6 O2	348.228	12.246	635021	0	15	0	1.288	0.36	0.375467
3'-UMP	C9 H13 N2 O9 P	324.036	0.828	655016	6	0	0	0.717	-0.48	0.00563057
[Similar to: L-Tyrosine; ΔMass: -153.0764 Da]	C13 H18 N8 O3	334.15	1.323	598344	0	8	0	1.01	0.01	0.971808
6-Acetamido-3-aminohexanoate	C8 H16 N2 O3	188.116	0.99	600929	12	2	0	1.15	0.2	0.160385
[Similar to: Glucose 1-phosphate; ΔMass: -200.0082 Da]	C12 H17 N2 O15 P	460.038	0.64	2.41174e+06	0	12	0	1.229	0.3	0.716195
[Similar to: 6-(4-Chlorophenoxy)pyridine-3-carbothioamide; ΔMass: 0.0292 Da]	C4 H5 N6 O4 P S	263.983	6.002	811664	0	82	0	1.033	0.05	0.658836
[Similar to: N-[4-(3-Chloro-4-methylphenyl)-5-methyl-1,3-thiazol-2-yl]-N'-(5-methyl-3-phenyl-4-isoxazolyl)urea; ΔMass: -162.4160 Da]	C34 H68 N2 O6	600.508	14.322	571509	0	4	0	0.696	-0.52	0.000218124
[Similar to: Uridine; ΔMass: -67.9874 Da]	C6 H13 N6 O7 P	312.057	1.656	658124	0	4	0	0.854	-0.23	0.142673
(2R)-1-[(Hydroxy{[(1s,3R)-2,3,4,5,6-pentahydroxycyclohexyl]oxy}phosphoryl)oxy]-3-(palmitoyloxy)-2-propanyl (8Z,11Z,14Z,17Z)-8,11,14,17-icosatetraenoate	C45 H79 O13 P	858.526	13.268	574528	5	0	0	0.459	-1.12	0.264733
[Similar to: Bacitracin A; ΔMass: -28.9168 Da]	C73 H99 N10 O17 P S	1450.67	7.477	574984	0	5	0	0.543	-0.88	0.0506469
Oxolinic acid	C13 H11 N O5	261.064	1.023	576031	1	0	0	1.011	0.02	0.997719
	C35 H65 N3 O3	575.504	14.641	576692	0	0	0	0.317	-1.66	0.00370265
[Similar to: DL-Tryptophan; ΔMass: -67.9873 Da]	C10 H8 N8 O2	272.077	3.966	577071	0	14	0	1.083	0.11	0.966397
Methylfarnesoate	C16 H26 O2	250.193	11.522	578277	5	0	0	0.289	-1.79	7.12594e-05
(3S_4S)-3-Hydroxytetradecane-1_3_4-tricarboxylate	C17 H30 O7	346.2	5.255	636911	1	29	0	0.344	-1.54	0.744312
[Similar to: N'2-(2,2,2-Trifluoroacetyl)-1H-pyrrole-2-carbohydrazide; ΔMass: -110.0440 Da]	C10 H22 N O7 P S	331.085	0.862	578806	0	28	0	1.652	0.72	0.00455895
Thromboxane B2	C20 H34 O6	370.235	9.208	582495	6	0	2	0.153	-2.71	0.221091
1_4-Lactone	C4 H6 O2	86.0367	1.019	2.55706e+06	11	16	0	0.763	-0.39	0.694025
	C36 H70 N6 O2 S	650.53	12.764	583107	0	0	0	0.644	-0.64	0.947005
[Similar to: Valganciclovir; ΔMass: -233.9679 Da]	C19 H25 N8 O12 P	588.133	3.205	644794	0	10	0	0.501	-1	0.967175
	C42 H77 N8 O11 P	900.549	11.044	584459	0	0	0	0.013	-6.22	1e-15
hexaethyleneglycol	C12 H26 O7	282.168	4.885	585026	1	58	0	0.892	-0.17	0.798979
	C21 H24 N3 O17 P S	653.053	1.558	593573	0	0	0	0.449	-1.15	4.29768e-06
	C22 H42 N7 O7 P	547.288	11.633	625495	0	0	0	0.946	-0.08	0.531082
D-Saccharicacid	C6 H10 O8	210.037	0.696	3.16957e+06	3	60	0	0.368	-1.44	0.0046509
	C33 H65 N O3	523.496	13.934	398129	0	0	0	0.482	-1.05	1.83876e-05
DL-4-Hydroxyphenyllactic acid	C9 H10 O4	182.058	1.349	638560	24	3	1	1.064	0.09	0.999991
[Similar to: Oleoyl-L-α-lysophosphatidic acid; ΔMass: -87.0318 Da]	C24 H46 N O9 P	523.291	11.272	3.68141e+06	0	3	0	0.807	-0.31	0.54374
3alpha_12alpha-Dihydroxy-7-oxo-5beta-cholanate	C24 H38 O5	406.272	9.734	669670	10	0	0	1.002	0	0.859144
[Similar to: 3-{[(4-Methoxy-1-methyl-1H-indazol-3-yl)amino]carbonyl}-2-pyrazinecarboxylic acid; ΔMass: -8.9714 Da]	C7 H13 N8 O6 P	336.068	2.969	679223	0	7	0	1.086	0.12	0.569402
[Similar to: Diethyl 1-(2-phenyl-2H-chromen-4-yl)hydrazine-1,2-dicarboxylate; ΔMass: 110.1418 Da]	C9 H8 N2 O6 S	272.011	0.746	671297	0	10	0	0.875	-0.19	0.890147
[Similar to: N-Acetyl-L-phenylalanine; ΔMass: -161.0239 Da]	C11 H16 N10 O3 S	368.113	2.699	673009	0	27	0	1.189	0.25	0.940266
[Similar to: L-Cysteine-S-sulfate; ΔMass: -221.2670 Da]	C19 H38 N2 O6 S	422.244	10.457	673439	0	18	0	0.098	-3.35	0.0140659
Prostaglandin K2	C20 H30 O5	350.209	9.141	695372	23	4	2	0.796	-0.33	0.775239
2-(beta-D-Glucosyl)-sn-glycerol	C9 H18 O8	254.1	0.817	742489	4	29	0	1.402	0.49	0.00436966
[Similar to: D-ribose 5-phosphate; ΔMass: -97.9765 Da]	C8 H5 N6 O7 P	327.996	0.647	788156	0	5	0	0.976	-0.03	0.551761
sn-glycero-3-Phosphoethanolamine	C5 H14 N O6 P	215.056	0.778	3.02131e+06	4	33	0	0.709	-0.5	0.138364
[Similar to: Glycerophospho-N-palmitoyl ethanolamine; ΔMass: -36.0360 Da]	C25 H48 N O6 P	489.322	12.258	684428	0	36	0	0.952	-0.07	0.989781
(2R)-1-{[(2-Aminoethoxy)(hydroxy)phosphoryl]oxy}-3-hydroxy-2-propanyl (13Z)-13-docosenoate	C27 H54 N O7 P	535.363	12.698	685613	2	0	0	0.359	-1.48	1.49939e-05
[Similar to: Sulfasalazine; ΔMass: 95.0097 Da]	C11 H13 N O9	303.059	1.023	708553	0	1	0	1.226	0.29	0.969452
(13Z,16Z)-docosadienoic acid	C22 H40 O2	336.303	12.921	691043	2	0	0	1.35	0.43	0.827114
sulfathiourea	C7 H9 N3 O2 S2	231.014	0.686	723661	1	9	0	1.074	0.1	0.662622
	C7 H12 N6 S	212.085	7.374	693762	0	0	0	1.006	0.01	0.287109
	C11 H17 N O11	339.08	0.84	3.2014e+06	0	0	0	0.568	-0.82	0.0988903
[Similar to: Sorbitan monostearate; ΔMass: 78.0707 Da]	C17 H32 N6 O2	352.259	12.939	699678	0	6	0	0.992	-0.01	0.997128
	C20 H43 O6 P	410.28	11.345	667002	0	0	0	0.761	-0.39	0.863829
Malaoxon	C10 H19 O7 P S	314.059	0.764	665874	1	0	0	1.695	0.76	0.00143945
	C8 H13 N O6 S	251.046	0.873	675406	0	0	0	0.703	-0.51	0.0270877
[Similar to: L-Tyrosine; ΔMass: -21.9817 Da]	C7 H5 N7 O	203.056	1.38	766652	0	41	0	1.039	0.05	0.237303
[Similar to: Taurine; ΔMass: -119.9585 Da]	C7 H4 N O7 P	244.973	0.733	639085	0	1	0	0.834	-0.26	0.45633
[Similar to: Arachidonic acid; ΔMass: -332.2744 Da]	C42 H68 O4	636.515	12.123	647493	0	7	0	1.083	0.11	0.85282
1-Stearoyl-sn-glycero-3-phosphate	C21 H43 O7 P	438.275	11.385	861344	2	2	0	0.096	-3.38	6.06331e-08
(2R)-1-{[(2-Aminoethoxy)(hydroxy)phosphoryl]oxy}-3-hydroxy-2-propanyl (11Z)-11-icosenoate	C25 H50 N O7 P	507.332	12.362	1.00079e+06	2	0	0	0.605	-0.72	0.0201396
[Similar to: 7(S),17(S)-Dihydroxy-8(E),10(Z),13(Z),15(E),19(Z)-docosapentaenoic acid; ΔMass: -9.9815 Da]	C19 H28 N6 O2	372.227	12.119	643218	0	22	0	1.282	0.36	0.000950251
	C H N2 O6 P S	199.93	3.541	675238	0	0	0	0.232	-2.11	3.37474e-06
4-Hydroxy-2-butynal	C4 H4 O2	84.021	0.705	648715	4	0	0	0.505	-0.99	0.00530366
Elesclomol	C19 H20 N4 O2 S2	400.103	1.35	664435	1	0	0	0.675	-0.57	0.834642
[Similar to: L-Tyrosine; ΔMass: -67.9872 Da]	C8 H7 N7 O3	249.061	1.38	646831	0	41	0	0.991	-0.01	0.184931
[Similar to: L-Serine; ΔMass: -180.0631 Da]	C9 H19 N O9	285.106	0.758	820134	0	3	0	0.579	-0.79	0.00450137
[Similar to: Microcystin LA; ΔMass: 619.4221 Da]	C6 H11 N8 O4 P	290.063	2.974	797857	0	19	0	1	0	0.954754
[Similar to: 2',3'-Dideoxyinosine; ΔMass: -11.9610 Da]	C6 H4 N10 O2	248.052	1.534	654335	0	38	0	1.417	0.5	0.00506721
(E)-Glutaconate	C5 H6 O4	130.026	0.83	3.08361e+07	11	36	0	1.65	0.72	0.994558
	C4 H8 N6 O S	188.049	0.734	3.31549e+06	0	0	0	0.827	-0.27	0.980075
5-Hydroxymethyldeoxycytidylate	C10 H16 N3 O8 P	337.067	1.124	658775	1	0	0	0.566	-0.82	0.297111
	C5 H8 N6 O4	216.061	0.981	768256	0	0	0	0.82	-0.29	0.445983
[Similar to: Adenosine 5'-phosphosulfate; ΔMass: 71.9404 Da]	C10 H18 N3 O9 P	355.079	0.786	660058	0	34	0	0.674	-0.57	0.126507
3-hydroxy-2-methyl-1H-quinolin-4-one	C10 H9 N O2	175.063	6.311	660160	13	0	0	2.119	1.08	0.00147456
	C19 H40 O12	460.252	5.914	7.27413e+06	0	0	0	0.19	-2.39	0.170242
	C37 H76 O4 S	616.544	12.735	562162	0	0	0	0.76	-0.4	0.944377
